# Supplementary material for: DNA methylation patterns identify subgroups of pancreatic neuroendocrine tumors with clinical association
Source: Commun Biol. 2021 Feb 3;4:155. doi: 10.1038/s42003-020-01469-0 (PMC7859232; doi:10.1038/s42003-020-01469-0)
Supplement: Supplementary file 3 — Supplementary Data 1–7 [file 42003_2020_1469_MOESM3_ESM.xlsx]

## Sheet: Supp Data 1 - Clinical_info
Supplementary Data 1. Clinical and genomic information of the cohort. Clinical and genomics data were obtained from Scarpa et al. (2017) as the present cohort is a subset of the cohort used in that study.
Tumours
Cluster_Order	Donor	Sample_Cluster	Array	Country - origin	Sex	Age	Smoker	Alcohol_Consumption	Histo_Type	Functional	Tumour_Size.mm.	Perineural_Inv	Vascular_Inv	Extra_Panc_Spread	Surgical_Margin	AJCC_T_Stage	N_Stage	M_Stage	AJCC_Staging	Grade_WHO.2010	Follow_Up.mth.	Patient_Status	Tumour_Cellularity	Cellularity_Status	Copy_Number	Mutations_per_Mb	MEN1_Mutation	DAXX_Mutation	ATRX_Mutation	ALT_Status	Telomere_Ratio	Telomere_Range	Telomere_Class	mTOR Pathway Mutations
1	ITNET-0118	Cluster_T1	9970497090_R02C02	Italy	Male	41	Never	No History	NET_ Gastrinoma	Yes	15	Present	Absent	Absent	Involved	2	1	1	IV	G1	91.1	Alive_with Disease	57.53	50%-59.99%	Normal	0.460612	none	none	none	ALT -ve	0.553158	0.35-0.65	<1
2	ITNET-0673	Cluster_T1	9970497143_R03C01	Italy	Female	61	Never	No History	NET_ Unspecified	No	25	Absent	Absent	Present	Clear	2	1	0	IIB	G2	50.7	Alive_wout Disease	84.05	80%-89.99%	Normal	0.704519	none	none	none	ALT -ve	0.346977	<0.35	<1
3	ITNET-0152	Cluster_T1	9970497143_R02C01	Italy	Female	30	Never	No History	NET_ Unspecified	No	70	Present	Present	Present	Involved	3	1	1	IV	G2	51.6	Deceased_Disease	71.21	70%-79.99%	Normal	0.522748	none	none	SV	ALT -ve	0.399206	0.35-0.65	<1	TSC1
4	ICGC_0455	Cluster_T1	9701417092_R03C01	Australia	Male	78	Never	Social	NET_Well Differentiated	No	12	Present	Absent	Present	Clear	3	1	0	IIB	G3	18.2	Alive_wout Disease	93.99	90%-94.99%	Gain	3.03787	none	none	none	ALT -ve	0.371052	0.35-0.65	<1
5	ITNET-0087	Cluster_T1	9970497090_R04C01	Italy	Male	79	Never	No History	NET_ Glucagonoma	Yes	45	Present	Present	Present	Involved	2	0	0	IB	G1	4.6	Deceased_Disease	83.68	80%-89.99%	Normal	0.952137	none	none	none	ALT -ve	0.460144	0.35-0.65	<1
6	ITNET-0134	Cluster_T1	9970497090_R05C02	Italy	Female	70	Never	No History	NET_Well Differentiated	No	55	Present	Present	Present	Involved	3	1	1	IV	G3	9.4	Deceased_Disease	60.82	60%-69.99%	Normal	1.137	none	none	none	not tested	0.534559	0.35-0.65	<1
7	ICGC_0459	Cluster_T1	9701417118_R02C02	Australia	Male	56	Stopped	No History	NET_ Insulinoma	Yes	17	NA	NA	Absent	Clear	1	0	0	IA	G1	12.2	Alive_wout Disease	91.34	90%-94.99%	Gain	0.33263	none	none	none	ALT -ve	1.08614	1-1.35	>1
8	ITNET-1317	Cluster_T1	9985131080_R04C02	Italy	Male	17	NotRecorded	NA	NET_ Insulinoma	Yes	33	Absent	Present	Absent	Clear	2	0	0	IB	G1	84.7	Alive_wout Disease	88.23	80%-89.99%	Gain	0.0859396	none	none	none	ALT -ve	0.49977	0.35-0.65	<1
9	ICGC_0440	Cluster_T1	8942351031_R03C01	Australia	Female	65	Never	No History	NET_ Insulinoma	Yes	27	Absent	Absent	Absent	Clear	2	0	0	IB	G1	32.2	Alive_wout Disease	85.81	80%-89.99%	Normal	0.237725	none	none	none	ALT -ve	1.04431	1-1.35	>1
10	ITNET-0941	Cluster_T1	9985131074_R02C01	Italy	Female	54	Never	No History	NET_ Insulinoma	Yes	13	Absent	Absent	Absent	Clear	2	0	0	IB	G2	35.6	Alive_wout Disease	53.25	50%-59.99%	Gain	0.471431	none	none	none	ALT -ve	0.780012	0.65-1	<1
11	NE-0010	Cluster_T1	9985131083_R01C01	USA	Male	40	Never	No History	NET_ Insulinoma	Yes	21	Absent	Absent	Present	Clear	3	0	0	IIA	G2	54.7	Alive_unknown Status	85.77	80%-89.99%	Loss	0.289041	none	none	none	ALT +ve	1.21277	1-1.35	>1
12	ITNET-0151	Cluster_T1	9970497143_R01C01	Italy	Female	70	Stopped	Daily	NET_ Unspecified	No	40	Absent	Present	Present	Clear	3	1	0	IIB	G2	104.8	Alive_with Disease	78.19	70%-79.99%	Normal	0.732341	none	none	none	ALT -ve	0.977052	0.65-1	<1
13	NE-0038	Cluster_T1	9985131083_R06C02	USA	Male	64	Stopped	No History	NET_ Unspecified	No	40	Present	Present	Present	Clear	3	0	0	IIA	G2	4.4	Alive_unknown Status	86.79	80%-89.99%	Gain	0.776548	none	none	none	ALT -ve	0.638951	0.35-0.65	<1
14	ICGC_0434	Cluster_T1	8942334138_R05C01	Australia	Male	59	Never	Weekly	NET_ PPoma	No	40	Absent	Absent	Present	Involved	3	0	0	IIA	G1	0.8	Deceased_other Cause	88.72	80%-89.99%	Gain	0.925551	none	none	none	ALT -ve	0.261679	<0.35	<1
15	ITNET-0833	Cluster_T1	9970497143_R03C02	Italy	Male	48	Stopped	Weekly	NET_ Unspecified	No	30	Absent	Present	Absent	Clear	2	0	0	IB	G2	35.1	Alive_with Disease	89.99	80%-89.99%	Loss	0.594467	none	none	none	ALT -ve	0.633889	0.35-0.65	<1	MTOR
16	ITNET-0026	Cluster_T1	9970497090_R02C01	Italy	Female	43	Never	No History	NET_ Unspecified	No	30	Present	Present	Present	Clear	2	0	0	IB	G1	65.3	NA	93.09	90%-94.99%	Loss	0.437117	none	none	Frame_Shift_Del	not tested	2.52558	>2	>1
17	ITNET-0850	Cluster_T1	9970497143_R05C02	Italy	Male	64	Never	No History	NET_ Unspecified	No	15	Present	Absent	Absent	Clear	1	0	0	IA	G1	39	Alive_wout Disease	76.62	70%-79.99%	Normal	0.0902675	none	none	none	ALT -ve	0.720557	0.65-1	<1
18	ICGC_0446	Cluster_T1	9701417078_R05C02	Australia	Female	45	Never	No History	NET_ Clear cell	No	30	Absent	Absent	Absent	Clear	2	0	0	IB	G1	22.5	Alive_wout Disease	80.08	80%-89.99%	Gain	0.291515	none	none	none	ALT -ve	0.955881	0.65-1	<1
19	ITNET-1081	Cluster_T1	9985131075_R04C01	Italy	Male	35	NotRecorded	No History	NET_ Unspecified	No	25	Present	Present	Present	Clear	3	1	1	IV	G2	23.3	Alive_wout Disease	86.81	80%-89.99%	Normal	0.288114	none	none	none	ALT -ve	0.438514	0.35-0.65	<1
20	NE-0028	Cluster_T1	9985131083_R03C02	USA	Female	54	Still	No History	NET_ Unspecified	No	35	NA	NA	Present	Involved	3	1	0	IIB	G2	4.3	Alive_wout Disease	54.75	50%-59.99%	Normal	0.273276	none	none	none	ALT -ve	0.749826	0.65-1	<1
21	ICGC_0452	Cluster_T1	8959312001_R05C01	Australia	Male	77	Never	Daily	NET_ Unspecified	No	20	NA	NA	Present	Clear	3	0	0	IIA	G2	20.6	Alive_wout Disease	64.23	60%-69.99%	Gain	1.77753	none	Missense_Mutation	none	ALT +ve	1.67111	1.35-2	>1
22	NE-0018	Cluster_T1	9985131083_R03C01	USA	Male	55	Still	Daily	NET_ Unspecified	No	30	Present	Present	Absent	Clear	2	0	0	IB	G2	4.8	Alive_unknown Status	50.31	50%-59.99%	Gain	0.380236	Frame_Shift_Ins	Frame_Shift_Del	none	ALT +ve	1.30156	1-1.35	>1
23	ITNET-0783	Cluster_T2	9970497143_R06C01	Italy	Male	59	Stopped	Daily	NET_ Unspecified	No	40	Absent	Present	Absent	Clear	2	0	0	IB	G2	40.2	Alive_with Disease	82.8	80%-89.99%	Loss	0.985214	none	none	none	ALT +ve	1.059	1-1.35	>1	TSC2
24	ICGC_0501	Cluster_T2	9701417120_R02C02	Australia	Male	64	Still	Daily	NET_ Unspecified	No	35	Absent	Present	Present	Clear	3	0	0	IIA	G2	1.3	Alive_wout Disease	87.35	80%-89.99%	Loss	1.18151	Missense_Mutation	none	none	ALT +ve	1.91644	1.35-2	>1
25	ITNET-1027	Cluster_T2	9985131074_R04C02	Italy	Male	50	Stopped	Weekly	NET_ Unspecified	No	65	Present	Present	Present	Clear	3	0	0	IIA	G1	32.4	Alive_wout Disease	93.24	90%-94.99%	Loss	0.67206	none	none	none	ALT +ve	1.72966	1.35-2	>1
26	ICGC_0435	Cluster_T2	8942334138_R01C02	Australia	Male	66	Never	Weekly	NET_ Unspecified	No	40	Absent	Present	Present	Clear	3	1	0	IIB	G2	20.2	Alive_wout Disease	80.64	80%-89.99%	Gain	1.25571	Splice_Site	none	none	ALT +ve	5.74966	>2	>1
27	ITNET-0148	Cluster_T2	9970497090_R06C02	Italy	Female	46	Never	Daily	NET_ Unspecified	No	50	Present	Present	Present	Clear	2	0	0	IB	G1	67.5	Alive_wout Disease	92.93	90%-94.99%	Loss	0.73296	none	none	none	ALT +ve	2.22883	>2	>1
28	ICGC_0433	Cluster_T2	9259684036_R06C02	Australia	Female	59	Never	No History	NET_ Unspecified	No	105	Absent	Present	Present	Clear	3	0	0	IIA	G2	49	Alive_wout Disease	84.39	80%-89.99%	Gain	1.54722	Nonsense_Mutation	none	none	ALT -ve	0.287819	<0.35	<1
29	ITNET-0935	Cluster_T2	9970497143_R06C02	Italy	Male	40	Still	Weekly	NET_ Unspecified	No	30	Present	Present	Present	Clear	2	1	1	IV	G2	36.1	Alive_with Disease	74.95	70%-79.99%	Loss	0.72214	none	none	Frame_Shift_Del	ALT +ve	1.00429	1-1.35	>1
30	ITNET-1308	Cluster_T2	9985131080_R06C01	Italy	Male	56	NotRecorded	NA	NET_ Unspecified	No	80	Present	Present	Present	NA	4	1	1	IV	G2	25.7	Deceased_Disease	69.89	60%-69.99%	Loss	1.80411	Frame_Shift_Del	Frame_Shift_Del	none	ALT +ve	1.83711	1.35-2	>1	PTEN
31	ITNET-0020	Cluster_T2	9970497077_R06C02	Italy	Male	44	Never	No History	NET_ Unspecified	No	80	NA	Present	Present	Clear	3	1	1	IV	G2	19	Deceased_Disease	75.98	70%-79.99%	Loss	1.33145	none	none	Frame_Shift_Ins	ALT -ve	1.26574	1-1.35	>1	PTEN
32	ITNET-1265	Cluster_T2	9985131075_R01C02	Italy	Female	74	Never	No History	NET_ Unspecified	No	45	Present	Present	Present	Clear	3	1	0	IIB	G2	96.8	Alive_wout Disease	89.98	80%-89.99%	Loss	0.884436	In_Frame_Del	none	none	ALT +ve	3.06409	>2	>1
33	ITNET-1312	Cluster_T2	9985131080_R02C02	Italy	Male	50	Never	Social	NET_ Unspecified	No	90	NA	Present	Present	Clear	3	1	1	IV	G2	17.2	Deceased_Disease	90.28	90%-94.99%	Loss	1.27426	none	Splice_Site	none	ALT +ve	1.23916	1-1.35	>1
34	ITNET-1288	Cluster_T2	9985131080_R01C01	Italy	Female	64	Still	No History	NET_ Unspecified	No	50	Present	Present	Absent	Clear	2	1	1	IV	G2	45.3	Alive_with Disease	95.69	>=95%	Gain	0.803133	Missense_Mutation	Frame_Shift_Del	none	ALT +ve	1.38282	1.35-2	>1
35	NE-0021	Cluster_T2	9985131083_R05C01	USA	Male	70	Never	Social	NET_ Unspecified	No	68	Absent	Present	Present	Clear	3	0	0	IIA	G2	23.6	Alive_unknown Status	81.95	80%-89.99%	Normal	0.916586	Missense_Mutation	Frame_Shift_Ins	none	ALT +ve	1.45566	1.35-2	>1
36	ITNET-0797	Cluster_T2	9970497143_R01C02	Italy	Male	71	Never	No History	NET_ Unspecified	No	45	Absent	Present	Absent	Clear	2	0	0	IB	G2	22	Alive_with Disease	93	90%-94.99%	Loss	0.845176	none	Nonsense_Mutation	none	ALT +ve	0.681752	0.65-1	<1
37	NE-0033	Cluster_T2	9985131083_R05C02	USA	Female	52	Still	Social	NET_ Unspecified	No	43	Present	Present	Present	Clear	3	1	0	IIB	G2	20.1	Alive_unknown Status	89.07	80%-89.99%	Loss	2.74698	none	Nonsense_Mutation	none	ALT +ve	1.40875	1.35-2	>1	PTEN
38	ITNET-1053	Cluster_T2	9985131075_R02C01	Italy	Male	55	Never	No History	NET_ Unspecified	No	90	Absent	Present	Present	Involved	3	0	0	IIA	G2	26.4	Alive_with Disease	81.9	80%-89.99%	Gain	0.886909	Frame_Shift_Del	Nonsense_Mutation	none	ALT +ve	2.14251	>2	>1	PTEN
39	ICGC_0497	Cluster_T2	9701417118_R04C02	Australia	Male	71	Stopped	Daily	NET_ Unspecified	No	55	Present	Present	Present	Clear	3	1	0	IIB	G2	8	Alive_wout Disease	98.37	>=95%	Loss	0.594776	Missense_Mutation	Frame_Shift_Del	none	ALT +ve	1.59364	1.35-2	>1
40	ITNET-1320	Cluster_T2	9985131080_R05C02	Italy	Female	69	Never	No History	NET_ Unspecified	No	70	Present	Present	Present	Clear	4	1	0	III	G2	76.2	Alive_with Disease	88.33	80%-89.99%	Gain	1.35772	none	Frame_Shift_Ins	none	ALT +ve	1.87823	1.35-2	>1	PTEN
41	ICGC_0436	Cluster_T2	9701417078_R04C01	Australia	Male	61	Never	Daily	NET_ Unspecified	No	25	Absent	Absent	Present	Clear	3	1	0	IIB	G1	38.9	Alive_with Disease	82.85	80%-89.99%	Loss	1.21367	none	none	Frame_Shift_Del	ALT -ve	1.17754	1-1.35	>1
42	ITNET-0813	Cluster_T2	9970497143_R02C02	Italy	Male	75	Stopped	Weekly	NET_ Unspecified	No	35	Present	Present	Present	Clear	2	1	0	IIB	G2	37.9	Alive_wout Disease	83.24	80%-89.99%	Loss	1.13514	none	Frame_Shift_Del	none	ALT -ve	1.23632	1-1.35	>1	TSC2
43	ITNET-0700	Cluster_T2	9970497143_R05C01	Italy	Female	62	Stopped	No History	NET_ Unspecified	No	45	Absent	Absent	Absent	Clear	2	0	0	IB	G2	37.5	Alive_wout Disease	86.76	80%-89.99%	Loss	0.711629	Splice_Site	Frame_Shift_Del	none	not tested	1.41473	1.35-2	>1
44	ICGC_0498	Cluster_T2	9701417118_R05C02	Australia	Female	59	Never	No History	NET_ Unspecified	No	49	Present	Present	Absent	Involved	2	1	0	IIB	G2	5.4	Alive_with Disease	93.73	90%-94.99%	Loss	0.641147	Frame_Shift_Del	none	Nonsense_Mutation	not tested	0.905663	0.65-1	<1
45	ITNET-1301	Cluster_T2	9985131080_R03C01	Italy	Male	53	Never	NA	NET_ Unspecified	No	52	Present	Present	Present	Clear	3	1	1	IV	G1	4	Deceased_Disease	91.77	90%-94.99%	Gain	0.383946	Frame_Shift_Del	In_Frame_Del	none	ALT +ve	2.79783	>2	>1
46	ICGC_0428	Cluster_T2	8942334124_R02C02	Australia	Male	74	Never	No History	NET_ Unspecified	No	58	Absent	Absent	Absent	Clear	2	0	0	IB	G2	3.4	Deceased_other Cause	95.21	>=95%	Loss	0.666805	Frame_Shift_Del	none	none	not tested	2.87266	>2	>1
47	ICGC_0432	Cluster_T2	8942334124_R06C02	Australia	Male	76	Never	Daily	NET_ Unspecified	No	100	Absent	Present	Present	Involved	3	1	0	IIB	G1	19.7	Deceased_other Cause	92.65	90%-94.99%	Loss	0.85074	Missense_Mutation	Splice_Site	none	ALT +ve	3.76745	>2	>1	MTOR
48	NE-0026	Cluster_T2	9985131083_R01C02	USA	Male	87	Stopped	Social	NET_ Unspecified	No	55	Present	Present	Present	Involved	3	1	0	IIB	G1	3.1	Alive_unknown Status	89.36	80%-89.99%	Gain	0.780876	Missense_Mutation	Splice_Site	none	ALT +ve	4.31296	>2	>1
49	ICGC_0439	Cluster_T2	8942334138_R06C02	Australia	Female	38	Never	Social	NET_ Unspecified	No	65	Absent	Present	Present	Clear	3	1	0	IIB	G1	41.2	Alive_with Disease	79.69	70%-79.99%	Loss	0.403731	none	none	none	ALT -ve	1.48495	1.35-2	>1	DEPDC5
50	ICGC_0492	Cluster_T2	9701417120_R04C01	Australia	Male	38	Stopped	No History	NET_ Unspecified	No	88	Absent	Absent	Absent	Clear	2	1	0	IIB	G2	9	Alive_wout Disease	93.21	90%-94.99%	Gain	0.149931	none	none	none	ALT -ve	0.417292	0.35-0.65	<1
51	ITNET-1293	Cluster_T2	9985131080_R02C01	Italy	Male	36	Never	No History	NET_ Unspecified	No	100	NA	NA	Absent	Clear	2	1	0	IIB	G2	35.2	Alive_wout Disease	96.86	>=95%	Gain	0.314391	none	none	none	ALT -ve	0.618046	0.35-0.65	<1
52	ITNET-0028	Cluster_T2	9970497090_R03C01	Italy	Male	56	Never	No History	NET_ Unspecified	No	70	Present	Present	Present	Clear	3	1	1	IV	G2	178	Alive_with Disease	90.58	90%-94.99%	Loss	0.412386	Splice_Site	Nonsense_Mutation	none	not tested	3.06837	>2	>1
53	ICGC_0437	Cluster_T2	8942334138_R02C02	Australia	Female	67	Stopped	Daily	NET_ Insulinoma	Yes	40	Absent	Absent	Absent	Involved	2	NA	0	IB	G2	37.5	Alive_wout Disease	88.07	80%-89.99%	Gain	1.0288	none	none	Nonsense_Mutation	ALT +ve	1.98389	1.35-2	>1
54	ITNET-1257	Cluster_T2	9985131075_R06C01	Italy	Male	41	Never	No History	NET_ Unspecified	No	80	Present	Present	Present	Clear	3	1	0	IIB	G1	99.2	Alive_wout Disease	87.42	80%-89.99%	Gain	0.594467	none	none	Splice_Site	ALT +ve	0.582119	0.35-0.65	<1	TSC1
55	ITNET-0107	Cluster_T2	9970497090_R01C02	Italy	Female	41	Never	No History	NET_ Unspecified	No	55	Absent	Present	Absent	Clear	2	1	0	IIB	G2	140.1	Alive_with Disease	90.77	90%-94.99%	Loss	0.348705	Germline	none	none	not tested	1.04445	1-1.35	>1	PTEN
56	NE-0012	Cluster_T2	9985131083_R02C01	USA	Male	46	Never	No History	NET_ Unspecified	No	100	NA	Present	Absent	Clear	2	0	0	IB	G2	53.4	Alive_with Disease	72.58	70%-79.99%	Loss	0.271112	Frame_Shift_Ins	Frame_Shift_Del	none	ALT +ve	3.19546	>2	>1	MTOR
57	ITNET-0124	Cluster_T2	9970497090_R03C02	Italy	Female	46	Never	No History	NET_ Unspecified	No	40	Absent	Present	Present	Clear	3	0	0	IIA	G2	93	Alive_with Disease	90.64	90%-94.99%	Loss	2.24432	Nonsense_Mutation	Missense_Mutation	none	ALT +ve	1.63109	1.35-2	>1
58	ITNET-1050	Cluster_T2	9985131074_R06C02	Italy	Female	20	Never	No History	NET_ Unspecified	No	32	Present	Present	Absent	Clear	2	1	0	IIB	G2	31.4	Alive_wout Disease	91.55	90%-94.99%	Gain	0.253182	Germline	none	none	ALT -ve	0.374544	0.35-0.65	<1
59	ITNET-1270	Cluster_T3	9985131075_R03C02	Italy	Female	39	Never	No History	NET_ Unspecified	No	15	Absent	Absent	Absent	Clear	1	0	0	IA	G1	40.9	Alive_wout Disease	93.66	90%-94.99%	Normal	0.147148	Frame_Shift_Ins	none	none	ALT -ve	0.762593	0.65-1	<1
60	ICGC_0447	Cluster_T3	8959312001_R01C01	Australia	Female	44	Never	No History	NET_ Unspecified	No	14	Absent	Absent	Absent	Clear	1	0	0	IA	G1	27	Alive_wout Disease	90.9	90%-94.99%	Normal	0.152713	none	none	none	ALT -ve	0.691944	0.65-1	<1
61	ICGC_0453	Cluster_T3	9701417091_R04C02	Australia	Male	56	Still	Daily	NET_ Unspecified	No	45	Absent	Absent	Absent	Clear	2	0	0	IB	G1	23.8	Alive_wout Disease	91.1	90%-94.99%	Normal	0.20743	none	none	none	ALT +ve	0.81899	0.65-1	<1
62	NE-0032	Cluster_T3	9985131083_R04C02	USA	Male	65	Stopped	Social	NET_ Unspecified	Yes	17	Absent	Absent	Absent	Clear	1	NA	0	IA	G2	38.5	Alive_unknown Status	75.36	70%-79.99%	Normal	0.341285	Nonsense_Mutation	none	none	ALT -ve	1.03686	1-1.35	>1
63	ICGC_0449	Cluster_T3	8959312001_R03C01	Australia	Male	81	Stopped	No History	NET_ Unspecified	No	15	Absent	Absent	Absent	Clear	1	0	0	IA	G1	22.7	Alive_wout Disease	63.69	60%-69.99%	Normal	0.483488	none	none	none	ALT -ve	0.931732	0.65-1	<1
64	ICGC_0491	Cluster_T3	9701417120_R03C01	Australia	Male	64	Stopped	Weekly	NET_ Unspecified	No	15	Absent	Absent	Absent	Clear	1	0	0	IA	G1	15.9	Alive_wout Disease	67.74	60%-69.99%	Normal	0.326138	Missense_Mutation	none	none	ALT -ve	0.980847	0.65-1	<1
65	ITNET-1273	Cluster_T3	9985131075_R04C02	Italy	Male	63	Stopped	NA	NET_ Unspecified	No	60	Absent	Absent	Absent	Clear	2	0	0	IB	G1	49.9	Alive_wout Disease	77.04	70%-79.99%	Normal	0.271112	none	none	none	ALT -ve	0.635951	0.35-0.65	<1
66	ITNET-1309	Cluster_T3	9985131080_R01C02	Italy	Female	26	Never	No History	NET_ Insulinoma	No	20	NA	NA	Absent	Clear	1	1	1	IV	G2	79	Alive_wout Disease	91.12	90%-94.99%	Gain	0.0945954	Germline	none	none	ALT -ve	0.732734	0.65-1	<1
67	ITNET-0681	Cluster_T3	9970497143_R04C01	Italy	Male	63	Never	Weekly	NET_ Unspecified	No	2	Present	Present	Present	Clear	3	1	0	IIB	G2	25.9	Alive_wout Disease	72.61	70%-79.99%	Loss	0.0401876	none	none	none	ALT +ve	0.952841	0.65-1	<1
68	ITNET-0128	Cluster_T3	9970497090_R04C02	Italy	Male	38	Never	No History	NET_ Unspecified	No	30	Present	Present	Present	Clear	2	1	1	IV	G2	117.6	Alive_with Disease	89.62	80%-89.99%	Gain	0.710084	none	none	none	ALT -ve	0.130214	<0.35	<1
69	NE-0027	Cluster_T3	9985131083_R02C02	USA	Female	52	Never	No History	NET_ Unspecified	No	40	Present	Absent	Absent	Clear	2	1	0	IIB	G1	20.8	Alive_unknown Status	65.92	60%-69.99%	Normal	0.354269	none	none	none	ALT -ve	0.72132	0.65-1	<1
70	ITNET-0968	Cluster_T3	9985131074_R04C01	Italy	Male	71	Still	Weekly	NET_ Unspecified	No	30	Absent	Absent	Absent	Clear	2	0	0	IB	G1	34.9	Alive_wout Disease	87.81	80%-89.99%	Normal	0.324283	none	none	none	ALT -ve	0.447915	0.35-0.65	<1
71	ICGC_0500	Cluster_T3	9701417120_R01C02	Australia	Female	75	Stopped	No History	NET_ Unspecified	No	15	NA	NA	Absent	Clear	1	0	0	IA	G1	2	Alive_wout Disease	75.32	70%-79.99%	Normal	0.296152	In_Frame_Del	none	none	ALT -ve	0.874687	0.65-1	<1	DEPDC5+PTEN
72	NE-0025	Cluster_T3	9985131083_R06C01	USA	Female	66	Never	Social	NET_ Unspecified	No	35	Absent	Present	Absent	Clear	2	0	0	IB	G1	36.2	Alive_unknown Status	83.31	80%-89.99%	Normal	0.228451	Missense_Mutation	none	none	ALT -ve	0.92217	0.65-1	<1
73	ICGC_0427	Cluster_T3	8942334124_R01C02	Australia	Male	48	Stopped	Social	NET_ VIPoma	Yes	76	Absent	Absent	Absent	Clear	2	0	0	IB	G2	59.3	Alive_wout Disease	96.05	>=95%	Normal	0.463085	none	none	none	not tested	0.618776	0.35-0.65	<1
74	ICGC_0441	Cluster_T3	8942351031_R04C01	Australia	Female	69	Stopped	No History	NET_ Unspecified	No	70	Absent	Present	Absent	Clear	2	0	0	IB	G2	33.7	Alive_wout Disease	96.53	>=95%	Normal	1.51662	none	none	none	ALT -ve	0.528677	0.35-0.65	<1
75	ICGC_0431	Cluster_T3	9701417055_R01C02	Australia	Male	78	Never	Daily	NET_ Gastrinoma	Yes	40	Absent	Absent	Absent	Clear	2	1	0	IIB	G1	49.6	Alive_wout Disease	90.43	90%-94.99%	Normal	0.776857	Germline	none	none	ALT -ve	0.746823	0.65-1	<1
76	NE-0020	Cluster_T3	9985131083_R04C01	USA	Female	76	Stopped	Social	NET_ Unspecified	No	38	Absent	Absent	Absent	Clear	2	0	0	IB	G1	39.1	Alive_unknown Status	85.59	80%-89.99%	Normal	0.654748	Missense_Mutation	none	none	ALT -ve	0.335243	<0.35	<1
77	ITNET-1304	Cluster_T3	9985131080_R05C01	Italy	Male	64	Stopped	Weekly	NET_ Unspecified	No	10	Present	Absent	Absent	Clear	1	0	0	IA	G1	80.8	Alive_wout Disease	80.44	80%-89.99%	Normal	0.306044	Frame_Shift_Del	none	none	ALT -ve	0.647227	0.35-0.65	<1
78	ICGC_0443	Cluster_T3	9701417078_R04C02	Australia	Female	59	Stopped	No History	NET_ Unspecified	No	43	NA	Present	Absent	Clear	2	0	0	IB	G1	24.8	Alive_wout Disease	94	90%-94.99%	Gain	0.78273	Missense_Mutation	none	none	ALT -ve	0.538284	0.35-0.65	<1
79	ICGC_0425	Cluster_T3	8942334124_R04C01	Australia	Male	69	Stopped	Daily	NET_ Unspecified	No	70	Absent	Absent	Absent	Clear	2	0	0	IB	G1	73.8	Alive_wout Disease	95.18	>=95%	Normal	0.28255	Nonsense_Mutation	none	none	ALT -ve	0.512252	0.35-0.65	<1
80	ITNET-1286	Cluster_T3	9985131075_R06C02	Italy	Female	71	Never	No History	NET_ Unspecified	No	14	Absent	Absent	Absent	Clear	1	0	0	IA	G1	13.6	Deceased_Unknown Cause	93.97	90%-94.99%	Normal	0.667114	Nonsense_Mutation	none	none	ALT -ve	0.565586	0.35-0.65	<1
81	ICGC_0456	Cluster_T3	9701417092_R04C01	Australia	Male	59	Stopped	No History	NET_ Unspecified	No	75	Absent	Present	Absent	Clear	2	0	0	IB	G2	18.7	Alive_with Disease	92.31	90%-94.99%	Normal	0.983978	none	none	none	ALT -ve	0.190907	<0.35	<1
82	ICGC_0489	Cluster_T3	9701417177_R02C02	Australia	Male	68	Never	No History	NET_ Unspecified	No	32	Absent	Absent	Absent	Clear	2	0	0	IB	G2	14.1	Alive_wout Disease	80.89	80%-89.99%	Normal	0.524293	Missense_Mutation	Nonsense_Mutation	none	ALT +ve	1.53639	1.35-2	>1
83	ICGC_0438	Cluster_T3	8942334138_R03C02	Australia	Male	79	Stopped	Weekly	NET_ Unspecified	No	45	Absent	Present	Present	Clear	3	1	1	IV	G1	33.9	Alive_with Disease	89.53	80%-89.99%	Normal	0.970994	Frame_Shift_Del	Frame_Shift_Del	none	ALT +ve	1.68985	1.35-2	>1
84	ITNET-1000	Cluster_T3	9985131074_R02C02	Italy	Male	52	Never	Weekly	NET_ Unspecified	No	70	Absent	Absent	Absent	Clear	2	1	1	IV	G2	33.1	Alive_with Disease	90.44	90%-94.99%	Gain	0.674224	none	none	Frame_Shift_Ins	not tested	1.04716	1-1.35	>1
Normal Adjacent Pancreata
Donor	Sample_Group	Array	Sample_Location	Sex	Age	Smoker	ETOH
ICGC_0428	Adjacent	8942334124_R03C02	Australia	Male	74	Never	No History
ITNET_0026	Adjacent	9970497090_R01C01	Italy	Female	43	Never	No History
ITNET_0107	Adjacent	9970497090_R06C01	Italy	Female	41	Never	No History
ITNET_0850	Adjacent	9970497143_R04C02	Italy	Male	64	Never	No History
ITNET_0993	Adjacent	9985131074_R05C01	Italy	Male	59	Never	Weekly
ITNET_1053	Adjacent	9985131075_R01C01	Italy	Male	55	Never	No History
ITNET_1081	Adjacent	9985131075_R03C01	Italy	Male	35	NotRecorded	No History
ITNET_1257	Adjacent	9985131075_R05C01	Italy	Male	41	Never	No History
ITNET_1270	Adjacent	9985131075_R02C02	Italy	Female	39	Never	No History
ITNET_1286	Adjacent	9985131075_R05C02	Italy	Female	71	Never	No History
ITNET_1304	Adjacent	9985131080_R04C01	Italy	Male	64	Stopped	Weekly

## Sheet: Supp_Data_2_T1_vs_T2
Supplementary Data 2. Probes differentially methylated between sub-groups T1 and T2. A Total of 6,185 out of 411,159 probes were differentially methylated (adjusted p value<0.05 and average beta-value beteen groups≥0.20)
Probe_name	Adj_pvalue	Status	Delta_change	Genome_Build	CHR	MAPINFO	UCSC_RefGene_Name	UCSC_RefGene_Group	Relation_to_UCSC_CpG_Island
cg00002426	0.00482151	Hypo-methylated	-0.213579	37	3	57743543	SLMAP	1stExon	S_Shore
cg00052772	0.00142129	Hypo-methylated	-0.208012	37	6	33245804	B3GALT4	1stExon	S_Shore
cg01214458	0.00355468	Hypo-methylated	-0.23433	37	22	28193996	MN1	1stExon	Island
cg01225525	0.000627017	Hyper-methylated	0.281164	37	4	164393802	TKTL2	1stExon	N_Shore
cg01784220	0.00494231	Hypo-methylated	-0.218263	37	8	8749278	MFHAS1	1stExon	Island
cg01881761	0.00172101	Hyper-methylated	0.246974	37	2	170366961	KBTBD10	1stExon	NA
cg01905056	0.00463528	Hypo-methylated	-0.219847	37	22	32554996	C22orf42	1stExon	NA
cg01912921	0.00183343	Hypo-methylated	-0.201115	37	6	1611712	FOXC1	1stExon	Island
cg01950474	0.00207209	Hyper-methylated	0.270215	37	4	183245389	ODZ3	1stExon	NA
cg02097420	0.00262886	Hyper-methylated	0.203366	37	3	186383874	HRG	1stExon	NA
cg02699218	0.00106738	Hypo-methylated	-0.202399	37	5	132150128	ANKRD43	1stExon	Island
cg03108070	0.00803314	Hypo-methylated	-0.230834	37	6	33245490	B3GALT4	1stExon	Island
cg03132518	0.003793	Hyper-methylated	0.23573	37	4	65275045	TECRL	1stExon	NA
cg03293976	0.000495479	Hypo-methylated	-0.260778	37	3	152554195	P2RY1	1stExon	S_Shore
cg03437273	2.05732e-05	Hyper-methylated	0.214811	37	17	39324367	KRTAP4-3	1stExon	NA
cg03536474	1.66326e-06	Hypo-methylated	-0.222045	37	12	54367460	HOXC11	1stExon	Island
cg04006839	0.0045144	Hyper-methylated	0.241434	37	17	64225436	APOH	1stExon	NA
cg05005432	0.00278425	Hyper-methylated	0.215623	37	11	6191109	OR52B2	1stExon	NA
cg05057720	0.00262886	Hypo-methylated	-0.219176	37	14	38724675	CLEC14A	1stExon	Island
cg05134426	0.000302535	Hypo-methylated	-0.258507	37	5	124080479	ZNF608	1stExon	NA
cg05371578	1.50188e-05	Hypo-methylated	-0.299893	37	3	147128157	ZIC1	1stExon	Island
cg05575054	0.0402059	Hypo-methylated	-0.243724	37	10	115804968	ADRB1	1stExon	Island
cg05666820	0.00065383	Hypo-methylated	-0.214584	37	7	72848703	FZD9	1stExon	Island
cg06374766	0.000483528	Hypo-methylated	-0.288482	37	1	9188925	GPR157	1stExon	Island
cg06634950	2.24297e-05	Hypo-methylated	-0.29782	37	3	169487146	ARPM1	1stExon	Island
cg06753439	0.00217722	Hypo-methylated	-0.20135	37	6	33245488	B3GALT4	1stExon	Island
cg07201638	0.000321641	Hyper-methylated	0.268785	37	21	31538714	CLDN17	1stExon	NA
cg08166272	0.000125272	Hypo-methylated	-0.201391	37	2	227663151	IRS1	1stExon	Island
cg08652808	0.00189388	Hyper-methylated	0.21509	37	4	80246713	NAA11	1stExon	NA
cg08829149	0.000257915	Hyper-methylated	0.247366	37	21	31964845	KRTAP6-3	1stExon	NA
cg08863777	0.00356234	Hypo-methylated	-0.208025	37	11	94278457	FUT4	1stExon	Island
cg08979041	0.0193753	Hypo-methylated	-0.208687	37	21	28337857	ADAMTS5	1stExon	Island
cg09862914	0.00242099	Hypo-methylated	-0.208837	37	1	231472152	EXOC8	1stExon	N_Shore
cg09984392	1.41683e-05	Hypo-methylated	-0.270685	37	8	126011784	SQLE	1stExon	S_Shore
cg10596768	0.0142532	Hyper-methylated	0.212459	37	17	41053112	G6PC	1stExon	NA
cg11574620	0.000394953	Hyper-methylated	0.259484	37	4	80246899	NAA11	1stExon	NA
cg11890622	0.00186137	Hyper-methylated	0.204432	37	17	56621448	C17orf47	1stExon	NA
cg13791254	0.000112999	Hypo-methylated	-0.219202	37	9	100616607	FOXE1	1stExon	Island
cg13792279	0.0140502	Hyper-methylated	0.20697	37	21	31538549	CLDN17	1stExon	NA
cg13878010	7.56465e-05	Hypo-methylated	-0.201806	37	3	123167276	ADCY5	1stExon	Island
cg13980834	0.0344973	Hyper-methylated	0.203418	37	1	24727850	C1orf201	1stExon	NA
cg14184077	1.92449e-05	Hyper-methylated	0.295609	37	4	42895607	GRXCR1	1stExon	NA
cg14612684	0.000301225	Hyper-methylated	0.241388	37	2	108863679	SULT1C3	1stExon	NA
cg15466862	0.000391773	Hypo-methylated	-0.219956	37	13	112722333	SOX1	1stExon	Island
cg15593298	0.000397291	Hypo-methylated	-0.268974	37	3	142681996	PAQR9	1stExon	Island
cg15711616	0.0117435	Hypo-methylated	-0.204734	37	4	111397761	ENPEP	1stExon	Island
cg16226644	1.74634e-05	Hypo-methylated	-0.255034	37	6	33246091	B3GALT4	1stExon	S_Shore
cg16339238	9.05398e-06	Hypo-methylated	-0.282342	37	20	23029298	THBD	1stExon	Island
cg16404157	0.00188918	Hypo-methylated	-0.22664	37	14	38724648	CLEC14A	1stExon	Island
cg16717713	0.0157323	Hypo-methylated	-0.215997	37	14	100069657	CCDC85C	1stExon	Island
cg17368760	1.27547e-05	Hypo-methylated	-0.288522	37	20	23029287	THBD	1stExon	Island
cg17630392	5.79696e-05	Hypo-methylated	-0.220029	37	5	32712623	NPR3	1stExon	Island
cg18679069	0.0150905	Hyper-methylated	0.205026	37	5	166711939	ODZ2	1stExon	NA
cg19166302	0.00194609	Hypo-methylated	-0.25391	37	3	122296613	PARP15	1stExon	Island
cg19320476	0.0361497	Hypo-methylated	-0.205707	37	11	82443592	FAM181B	1stExon	Island
cg19378892	0.00968118	Hyper-methylated	0.215592	37	1	159283536	OR10J3	1stExon	NA
cg19802138	0.000113356	Hypo-methylated	-0.225894	37	13	112722719	SOX1	1stExon	Island
cg19852958	0.000879769	Hypo-methylated	-0.210467	37	4	13545760	NKX3-2	1stExon	Island
cg20019546	0.000181801	Hypo-methylated	-0.216654	37	7	37955824	SFRP4	1stExon	Island
cg20128928	0.000772874	Hypo-methylated	-0.236385	37	4	104640560	TACR3	1stExon	Island
cg20556988	0.00151302	Hyper-methylated	0.261549	37	17	32690127	CCL1	1stExon	NA
cg21051519	0.0062253	Hypo-methylated	-0.212456	37	5	137225191	PKD2L2	1stExon	Island
cg22436963	0.0241242	Hyper-methylated	0.214911	37	1	24727829	C1orf201	1stExon	NA
cg23037321	0.0353864	Hypo-methylated	-0.246929	37	1	181003203	MR1	1stExon	NA
cg23950233	0.00309782	Hypo-methylated	-0.200514	37	6	33245739	B3GALT4	1stExon	S_Shore
cg24009065	0.00575188	Hyper-methylated	0.206557	37	20	44351095	SPINT4	1stExon	NA
cg24765446	0.0190066	Hyper-methylated	0.201111	37	20	44167974	WFDC6	1stExon	NA
cg25157408	0.00218375	Hyper-methylated	0.285899	37	20	7921059	HAO1	1stExon	NA
cg25979373	0.000416634	Hyper-methylated	0.311821	37	4	183245337	ODZ3	1stExon	NA
cg26444528	0.00976896	Hypo-methylated	-0.209614	37	13	58207859	PCDH17	1stExon	Island
cg01503065	2.05269e-05	Hypo-methylated	-0.267931	37	4	155411806	DCHS2;DCHS2	1stExon;1stExon	Island
cg02312593	0.00848368	Hypo-methylated	-0.206371	37	5	140710469	PCDHGA1;PCDHGA1	1stExon;1stExon	N_Shore
cg15834072	5.19247e-05	Hypo-methylated	-0.283799	37	4	155411603	DCHS2;DCHS2	1stExon;1stExon	Island
cg09557462	0.00104892	Hypo-methylated	-0.235985	37	8	26721736	ADRA1A;ADRA1A;ADRA1A;ADRA1A	1stExon;1stExon;1stExon;1stExon	Island
cg07571344	0.00516227	Hyper-methylated	0.211265	37	20	1472071	SIRPB2;SIRPB2;SIRPB2;SIRPB2	1stExon;1stExon;5'UTR;5'UTR	NA
cg19736128	0.00280952	Hypo-methylated	-0.221385	37	14	23834710	EFS;EFS;EFS;EFS	1stExon;1stExon;5'UTR;5'UTR	Island
cg22066521	0.012181	Hyper-methylated	0.225057	37	7	20687223	ABCB5;ABCB5;ABCB5;ABCB5;ABCB5;ABCB5;ABCB5	1stExon;1stExon;Body;1stExon;5'UTR;5'UTR;5'UTR	NA
cg02888838	0.0023242	Hypo-methylated	-0.263251	37	2	128459936	SFT2D3;SFT2D3	1stExon;3'UTR	Island
cg03904639	0.00123982	Hyper-methylated	0.208834	37	13	37677730	CSNK1A1L;CSNK1A1L	1stExon;3'UTR	NA
cg06565253	4.01626e-05	Hypo-methylated	-0.244429	37	17	38518714	GJD3;GJD3	1stExon;3'UTR	N_Shore
cg07561132	0.00200788	Hyper-methylated	0.204579	37	20	18794975	C20orf79;C20orf79	1stExon;3'UTR	NA
cg13331626	0.0227252	Hypo-methylated	-0.223911	37	10	99080071	FRAT1;FRAT1	1stExon;3'UTR	Island
cg17197065	0.000227262	Hyper-methylated	0.231193	37	4	80327523	GK2;GK2	1stExon;3'UTR	NA
cg19476643	0.0164786	Hyper-methylated	0.207389	37	7	141672455	TAS2R38;TAS2R38	1stExon;3'UTR	NA
cg00204748	0.00732193	Hyper-methylated	0.251574	37	12	29376779	FAR2;FAR2	1stExon;5'UTR	NA
cg02192520	0.0160962	Hyper-methylated	0.223975	37	12	56114155	RDH5;RDH5	1stExon;5'UTR	S_Shelf
cg04225775	0.000339935	Hyper-methylated	0.220688	37	5	143191771	HMHB1;HMHB1	1stExon;5'UTR	NA
cg05323725	0.00116936	Hypo-methylated	-0.23493	37	17	35294713	LHX1;LHX1	1stExon;5'UTR	Island
cg05693450	0.000139914	Hyper-methylated	0.233443	37	8	36641924	KCNU1;KCNU1	1stExon;5'UTR	NA
cg06303238	0.000773815	Hypo-methylated	-0.229453	37	20	50418959	SALL4;SALL4	1stExon;5'UTR	Island
cg08043565	1.50256e-06	Hyper-methylated	0.221215	37	11	12308645	MICALCL;MICALCL	1stExon;5'UTR	NA
cg08586692	0.000916421	Hyper-methylated	0.20926	37	4	80247088	NAA11;NAA11	1stExon;5'UTR	NA
cg08918985	0.000880616	Hyper-methylated	0.213712	37	1	152061533	TCHHL1;TCHHL1	1stExon;5'UTR	NA
cg09949775	0.00319958	Hypo-methylated	-0.229587	37	19	18902107	COMP;COMP	1stExon;5'UTR	Island
cg10480461	0.00623831	Hyper-methylated	0.224559	37	15	73735509	C15orf60;C15orf60	1stExon;5'UTR	Island
cg10548492	0.0220059	Hypo-methylated	-0.206905	37	7	96746798	ACN9;ACN9	1stExon;5'UTR	Island
cg10622586	0.00356428	Hyper-methylated	0.248202	37	12	103981113	STAB2;STAB2	1stExon;5'UTR	NA
cg10634619	0.000806056	Hypo-methylated	-0.212397	37	1	3663435	KIAA0495;KIAA0495	1stExon;5'UTR	Island
cg11299854	2.94496e-06	Hypo-methylated	-0.301595	37	5	132083184	CCNI2;CCNI2	1stExon;5'UTR	Island
cg13722431	0.000901106	Hypo-methylated	-0.212663	37	6	2903533	SERPINB9;SERPINB9	1stExon;5'UTR	Island
cg14160518	0.00631834	Hypo-methylated	-0.21492	37	20	50418952	SALL4;SALL4	1stExon;5'UTR	Island
cg14386193	0.000971001	Hyper-methylated	0.217622	37	18	56296094	ALPK2;ALPK2	1stExon;5'UTR	NA
cg14391247	0.00670141	Hypo-methylated	-0.203754	37	10	62149329	ANK3;ANK3	1stExon;5'UTR	NA
cg14724265	0.00397744	Hyper-methylated	0.241809	37	4	76823661	PPEF2;PPEF2	1stExon;5'UTR	NA
cg15981995	3.80879e-06	Hypo-methylated	-0.322909	37	3	169487311	ARPM1;ARPM1	1stExon;5'UTR	Island
cg16319578	0.00189457	Hypo-methylated	-0.241586	37	14	65007512	HSPA2;HSPA2	1stExon;5'UTR	Island
cg17243643	0.0136199	Hyper-methylated	0.218165	37	12	56114269	RDH5;RDH5	1stExon;5'UTR	S_Shelf
cg18664508	3.97313e-05	Hypo-methylated	-0.216878	37	3	169487465	ARPM1;ARPM1	1stExon;5'UTR	Island
cg19485202	0.00617714	Hypo-methylated	-0.216863	37	19	18902081	COMP;COMP	1stExon;5'UTR	Island
cg19580810	0.000613043	Hypo-methylated	-0.206255	37	1	156031182	RAB25;RAB25	1stExon;5'UTR	NA
cg20103550	0.00127144	Hyper-methylated	0.229729	37	14	44976457	FSCB;FSCB	1stExon;5'UTR	NA
cg22534509	0.0164341	Hypo-methylated	-0.206161	37	12	123215119	GPR81;GPR81	1stExon;5'UTR	NA
cg24792113	0.00614376	Hyper-methylated	0.223987	37	4	69313197	TMPRSS11E;TMPRSS11E	1stExon;5'UTR	NA
cg25467973	0.000305784	Hypo-methylated	-0.227937	37	1	3663705	KIAA0495;KIAA0495	1stExon;5'UTR	Island
cg25987417	0.00296093	Hyper-methylated	0.213289	37	4	76823448	PPEF2;PPEF2	1stExon;5'UTR	NA
cg26558485	0.0301698	Hypo-methylated	-0.202754	37	1	47489282	CYP4X1;CYP4X1	1stExon;5'UTR	Island
cg26757722	0.0424721	Hyper-methylated	0.205887	37	22	37098803	CACNG2;CACNG2	1stExon;5'UTR	N_Shore
cg26866014	0.00861543	Hypo-methylated	-0.218821	37	7	148287712	C7orf33;C7orf33	1stExon;5'UTR	NA
cg27453237	0.000273246	Hyper-methylated	0.250962	37	10	102222865	WNT8B;WNT8B	1stExon;5'UTR	NA
cg01019876	0.00033132	Hypo-methylated	-0.206371	37	14	21152498	RNASE4;ANG;ANG;RNASE4	1stExon;5'UTR;1stExon;5'UTR	Island
cg02923264	0.0106834	Hypo-methylated	-0.2194	37	22	30901647	SEC14L4;SEC14L4;SEC14L4;SEC14L4	1stExon;5'UTR;1stExon;5'UTR	Island
cg02939508	0.00433393	Hypo-methylated	-0.228582	37	14	21152672	RNASE4;ANG;ANG;RNASE4	1stExon;5'UTR;1stExon;5'UTR	Island
cg05209483	0.00941152	Hypo-methylated	-0.220103	37	17	7482986	CD68;CD68;CD68;CD68	1stExon;5'UTR;1stExon;5'UTR	N_Shelf
cg08641278	0.00529653	Hypo-methylated	-0.220542	37	10	73848764	SPOCK2;SPOCK2;SPOCK2;SPOCK2	1stExon;5'UTR;1stExon;5'UTR	S_Shore
cg19279973	0.0192695	Hyper-methylated	0.203888	37	3	15563149	COLQ;COLQ;COLQ;COLQ	1stExon;5'UTR;1stExon;5'UTR	NA
cg05253480	0.0067623	Hypo-methylated	-0.240237	37	3	9944537	IL17RE;IL17RE;IL17RE;IL17RE;IL17RE	1stExon;5'UTR;1stExon;5'UTR;5'UTR	NA
cg15095327	0.0119998	Hypo-methylated	-0.200577	37	3	9944512	IL17RE;IL17RE;IL17RE;IL17RE;IL17RE	1stExon;5'UTR;1stExon;5'UTR;5'UTR	NA
cg06452665	0.000143097	Hypo-methylated	-0.296168	37	13	43148436	TNFSF11;TNFSF11;TNFSF11	1stExon;5'UTR;5'UTR	Island
cg07975634	0.000843101	Hyper-methylated	0.211353	37	1	147232608	GJA5;GJA5;GJA5	1stExon;5'UTR;5'UTR	NA
cg18546689	0.00339902	Hypo-methylated	-0.205908	37	13	43148295	TNFSF11;TNFSF11;TNFSF11	1stExon;5'UTR;5'UTR	Island
cg10045881	0.000613048	Hyper-methylated	0.253977	37	1	111770291	CHI3L2;CHI3L2;CHI3L2;CHI3L2	1stExon;5'UTR;5'UTR;1stExon	NA
cg23564241	0.00155441	Hyper-methylated	0.235106	37	6	137494767	IL22RA2;IL22RA2;IL22RA2;IL22RA2;IL22RA2;IL22RA2	1stExon;5'UTR;5'UTR;1stExon;5'UTR;1stExon	NA
cg00375025	0.000115746	Hyper-methylated	0.23151	37	3	155860932	KCNAB1;KCNAB1;KCNAB1	1stExon;5'UTR;Body	NA
cg09634469	0.000187469	Hyper-methylated	0.329804	37	22	21128411	SERPIND1;SERPIND1;PI4KA	1stExon;5'UTR;Body	NA
cg09637757	0.0107075	Hypo-methylated	-0.22182	37	8	104831516	RIMS2;RIMS2;RIMS2	1stExon;5'UTR;Body	NA
cg25157524	0.000112248	Hypo-methylated	-0.314622	37	13	30002931	MTUS2;MTUS2;MTUS2	1stExon;5'UTR;Body	NA
cg21463790	0.00170568	Hypo-methylated	-0.246757	37	7	14025907	ETV1;ETV1;ETV1;ETV1;ETV1;ETV1;ETV1;ETV1;ETV1;ETV1	1stExon;5'UTR;Body;1stExon;Body;5'UTR;5'UTR;1stExon;Body;Body	N_Shelf
cg18242139	8.82395e-05	Hypo-methylated	-0.347378	37	1	50574837	ELAVL4;ELAVL4;ELAVL4;ELAVL4;ELAVL4;ELAVL4;ELAVL4	1stExon;5'UTR;Body;1stExon;Body;Body;5'UTR	NA
cg15711987	0.000299517	Hypo-methylated	-0.259863	37	10	99393886	MORN4;MORN4;MORN4	1stExon;5'UTR;TSS1500	S_Shore
cg24333473	0.0432461	Hypo-methylated	-0.228396	37	16	3493428	ZNF597;ZNF597;NAT15	1stExon;5'UTR;TSS1500	Island
cg26348348	0.0220995	Hypo-methylated	-0.202171	37	2	133428993	LYPD1;LYPD1;LYPD1	1stExon;5'UTR;TSS1500	S_Shore
cg17143518	0.0045439	Hypo-methylated	-0.2006	37	18	20716545	CABLES1;CABLES1	1stExon;Body	Island
cg22202647	0.00149191	Hyper-methylated	0.20092	37	12	49999175	FAM186B;FAM186B	1stExon;Body	NA
cg26610812	5.05137e-07	Hypo-methylated	-0.257675	37	18	20716451	CABLES1;CABLES1	1stExon;Body	Island
cg14357089	0.00411109	Hypo-methylated	-0.224635	37	10	18550033	CACNB2;CACNB2;CACNB2;CACNB2;CACNB2;CACNB2;CACNB2;CACNB2	1stExon;Body;Body;5'UTR;Body;Body;Body;Body	NA
cg15138339	0.00502853	Hypo-methylated	-0.203743	37	17	40715222	COASY;COASY;COASY;COASY;COASY	1stExon;Body;Body;Body;5'UTR	Island
cg19618279	0.00421233	Hypo-methylated	-0.200595	37	17	40715228	COASY;COASY;COASY;COASY;COASY	1stExon;Body;Body;Body;5'UTR	Island
cg24076884	0.00281471	Hypo-methylated	-0.225164	37	5	140346921	PCDHAC2;PCDHA7;PCDHA12;PCDHA6;PCDHA10;PCDHA4;PCDHA11;PCDHA8;PCDHA6;PCDHA1;PCDHA2;PCDHA1;PCDHA9;PCDHA13;PCDHA5;PCDHAC1;PCDHA3;PCDHAC2;PCDHA10	1stExon;Body;Body;Body;Body;Body;Body;Body;Body;Body;Body;Body;Body;Body;Body;Body;Body;1stExon;Body	Island
cg08119553	0.0166443	Hypo-methylated	-0.21169	37	15	93616966	RGMA;RGMA;RGMA;RGMA;RGMA;RGMA	1stExon;Body;TSS200;TSS200;TSS1500;5'UTR	Island
cg23013968	0.0338538	Hypo-methylated	-0.204135	37	15	93616959	RGMA;RGMA;RGMA;RGMA;RGMA;RGMA	1stExon;Body;TSS200;TSS200;TSS1500;5'UTR	Island
cg20182232	0.00179729	Hyper-methylated	0.22105	37	3	118865365	C3orf30;IGSF11	1stExon;TSS1500	NA
cg10414058	0.00172542	Hypo-methylated	-0.211869	37	5	141017903	RELL2;HDAC3;RELL2	1stExon;TSS1500;Body	S_Shore
cg19981828	0.00191278	Hyper-methylated	0.207928	37	3	150690357	CLRN1;CLRN1OS	1stExon;TSS200	NA
cg00012698	0.00184686	Hyper-methylated	0.263947	37	15	34158767	AVEN	3'UTR	NA
cg00184376	0.000401052	Hypo-methylated	-0.392691	37	13	28499045	PDX1	3'UTR	Island
cg00260116	0.0202146	Hypo-methylated	-0.227048	37	7	100813838	C7orf52	3'UTR	N_Shore
cg00396667	0.00209874	Hypo-methylated	-0.235321	37	5	134364387	PITX1	3'UTR	Island
cg00443797	0.000169037	Hyper-methylated	0.216195	37	10	122349232	PPAPDC1A	3'UTR	NA
cg00502241	0.000659618	Hyper-methylated	0.207863	37	19	18642658	FKBP8	3'UTR	NA
cg00736201	0.0159752	Hyper-methylated	0.203332	37	12	108643267	WSCD2	3'UTR	NA
cg00743094	0.000213555	Hypo-methylated	-0.288192	37	13	100547968	CLYBL	3'UTR	Island
cg00794381	0.00473199	Hyper-methylated	0.217569	37	1	171254803	FMO1	3'UTR	NA
cg00802510	0.00363397	Hyper-methylated	0.226176	37	7	43601539	HECW1	3'UTR	NA
cg00832923	0.0186199	Hyper-methylated	0.204277	37	7	150270224	GIMAP4	3'UTR	NA
cg00859350	0.000622696	Hyper-methylated	0.251045	37	4	76503516	CDKL2	3'UTR	NA
cg00902496	7.88441e-05	Hypo-methylated	-0.217761	37	1	45279638	BTBD19	3'UTR	Island
cg00968638	0.00461297	Hypo-methylated	-0.253459	37	2	43450965	ZFP36L2	3'UTR	N_Shore
cg01016857	0.00235441	Hypo-methylated	-0.203772	37	19	405795	C2CD4C	3'UTR	N_Shore
cg01059432	6.69947e-05	Hypo-methylated	-0.286569	37	1	45279684	BTBD19	3'UTR	S_Shore
cg01172626	0.00577883	Hypo-methylated	-0.230277	37	11	45264610	SYT13	3'UTR	NA
cg01231125	0.00937207	Hypo-methylated	-0.210742	37	3	23632110	UBE2E2	3'UTR	NA
cg01405445	0.00242965	Hypo-methylated	-0.240893	37	19	36246406	HSPB6	3'UTR	Island
cg01421943	0.00314359	Hyper-methylated	0.22569	37	4	107843676	DKK2	3'UTR	NA
cg01439119	0.00148302	Hyper-methylated	0.211255	37	12	106740490	TCP11L2	3'UTR	NA
cg01797381	0.000189024	Hyper-methylated	0.245734	37	3	57128136	IL17RD	3'UTR	N_Shelf
cg01909017	0.00522363	Hyper-methylated	0.205703	37	12	108984945	TMEM119	3'UTR	NA
cg02029908	0.00421828	Hyper-methylated	0.241958	37	5	172195602	DUSP1	3'UTR	N_Shore
cg02247591	0.00444357	Hypo-methylated	-0.202635	37	19	43979372	PHLDB3	3'UTR	Island
cg02343604	0.0141752	Hyper-methylated	0.222605	37	1	23884703	ID3	3'UTR	N_Shore
cg02520593	0.00549686	Hyper-methylated	0.200248	37	12	109015999	SELPLG	3'UTR	NA
cg02641844	0.00137883	Hyper-methylated	0.201665	37	17	72913966	USH1G	3'UTR	N_Shore
cg02866149	0.0317894	Hypo-methylated	-0.21794	37	20	35405989	C20orf117	3'UTR	S_Shelf
cg03222632	0.000991025	Hyper-methylated	0.221606	37	11	111431381	LAYN	3'UTR	NA
cg03358735	0.00879158	Hyper-methylated	0.232306	37	15	100514121	ADAMTS17	3'UTR	NA
cg03668763	0.00170535	Hyper-methylated	0.315057	37	11	9549286	ZNF143	3'UTR	NA
cg03928874	0.000490189	Hyper-methylated	0.216934	37	6	6654898	LY86	3'UTR	NA
cg05133150	0.00411479	Hyper-methylated	0.243297	37	20	44141224	SPINT3	3'UTR	NA
cg05822335	0.00389891	Hyper-methylated	0.218362	37	1	171179875	FMO2	3'UTR	NA
cg06162589	0.00165625	Hyper-methylated	0.250996	37	12	101550467	SLC5A8	3'UTR	NA
cg06535968	0.0150615	Hyper-methylated	0.204087	37	7	107357932	SLC26A4	3'UTR	NA
cg06695115	0.00031299	Hyper-methylated	0.201553	37	20	43852844	SEMG2	3'UTR	NA
cg06947608	0.000239598	Hyper-methylated	0.222309	37	10	128113825	C10orf90	3'UTR	NA
cg07034850	0.00515805	Hyper-methylated	0.241671	37	1	23885086	ID3	3'UTR	Island
cg07156733	0.00184735	Hyper-methylated	0.218087	37	11	77727188	KCTD14	3'UTR	NA
cg07348723	0.000775104	Hyper-methylated	0.2583	37	4	110661983	CFI	3'UTR	NA
cg07416237	0.00107432	Hypo-methylated	-0.221353	37	13	100548078	CLYBL	3'UTR	Island
cg08132302	0.0205364	Hypo-methylated	-0.228562	37	19	55684640	SYT5	3'UTR	N_Shore
cg08151292	6.24077e-05	Hypo-methylated	-0.307128	37	20	3758189	SPEF1	3'UTR	N_Shore
cg08884247	0.00261613	Hyper-methylated	0.291732	37	17	36957996	CCDC49	3'UTR	S_Shore
cg08972954	0.0177537	Hypo-methylated	-0.254314	37	5	156680241	ITK	3'UTR	NA
cg09175734	0.000549487	Hyper-methylated	0.259949	37	5	169510081	DOCK2	3'UTR	NA
cg09292202	0.000108205	Hyper-methylated	0.209624	37	12	1901788	CACNA2D4	3'UTR	N_Shelf
cg09318066	0.0141227	Hyper-methylated	0.211366	37	1	23884972	ID3	3'UTR	Island
cg09452911	0.000297958	Hyper-methylated	0.224647	37	2	69473156	ANTXR1	3'UTR	NA
cg09459714	0.00362572	Hyper-methylated	0.229593	37	15	27778361	GABRG3	3'UTR	NA
cg09864457	0.0071692	Hypo-methylated	-0.201788	37	19	42502731	GRIK5	3'UTR	Island
cg10170774	0.00216735	Hyper-methylated	0.212333	37	8	23700335	STC1	3'UTR	NA
cg10522062	0.00840413	Hyper-methylated	0.225933	37	4	46038896	GABRG1	3'UTR	NA
cg10731848	0.00799369	Hyper-methylated	0.255326	37	7	47814633	PKD1L1	3'UTR	NA
cg10931900	0.00700094	Hyper-methylated	0.232856	37	12	63540400	AVPR1A	3'UTR	N_Shelf
cg11337945	9.59027e-05	Hypo-methylated	-0.377779	37	5	2755158	C5orf38	3'UTR	Island
cg12134602	0.0259245	Hyper-methylated	0.205033	37	7	129856472	C7orf45	3'UTR	NA
cg12201988	0.000554985	Hyper-methylated	0.252411	37	20	19982870	RIN2	3'UTR	NA
cg12565679	0.000342099	Hyper-methylated	0.25261	37	5	135283016	LECT2	3'UTR	NA
cg13222091	0.000165915	Hypo-methylated	-0.226077	37	20	3758207	SPEF1	3'UTR	Island
cg13225166	0.0102894	Hypo-methylated	-0.24655	37	17	37761216	NEUROD2	3'UTR	N_Shore
cg13289884	0.0313528	Hypo-methylated	-0.203908	37	12	12872686	CDKN1B	3'UTR	S_Shore
cg13600716	0.00246042	Hyper-methylated	0.212268	37	12	10223804	CLEC1A	3'UTR	NA
cg13903087	0.000170208	Hyper-methylated	0.225435	37	3	55644986	ERC2	3'UTR	NA
cg14027333	0.00836913	Hypo-methylated	-0.211608	37	6	32116317	PRRT1	3'UTR	N_Shore
cg14120049	0.00208081	Hypo-methylated	-0.248071	37	19	36246408	HSPB6	3'UTR	Island
cg14507337	0.016936	Hypo-methylated	-0.233663	37	14	60978161	SIX6	3'UTR	Island
cg14592673	0.0113167	Hyper-methylated	0.220611	37	17	48768755	ABCC3	3'UTR	NA
cg14602087	0.02914	Hyper-methylated	0.21089	37	8	37556386	ZNF703	3'UTR	N_Shore
cg14632180	7.20973e-06	Hyper-methylated	0.303332	37	17	73001513	CDR2L	3'UTR	S_Shore
cg14931062	0.00631607	Hypo-methylated	-0.237778	37	2	227655596	IRS1	3'UTR	N_Shore
cg14985741	0.00271978	Hyper-methylated	0.273942	37	13	24249161	TNFRSF19	3'UTR	NA
cg15090262	9.68266e-06	Hyper-methylated	0.238126	37	18	43262611	SLC14A2	3'UTR	NA
cg15400101	0.00163337	Hyper-methylated	0.223615	37	4	82348507	RASGEF1B	3'UTR	NA
cg15493035	7.61458e-05	Hyper-methylated	0.299656	37	10	116659330	FAM160B1	3'UTR	NA
cg15630599	1.82632e-05	Hyper-methylated	0.255661	37	18	319786	COLEC12	3'UTR	NA
cg15645888	0.00431411	Hyper-methylated	0.232003	37	8	28285957	FBXO16	3'UTR	NA
cg15961466	0.00174086	Hypo-methylated	-0.2671	37	13	28498878	PDX1	3'UTR	Island
cg16047471	0.00105365	Hypo-methylated	-0.307025	37	12	26274563	BHLHE41	3'UTR	N_Shore
cg16047828	0.00686531	Hyper-methylated	0.245665	37	12	110479335	C12orf76	3'UTR	NA
cg16285780	7.10232e-05	Hyper-methylated	0.23086	37	8	30624292	UBXN8	3'UTR	NA
cg16358044	0.00348227	Hyper-methylated	0.258324	37	4	164245970	NPY1R	3'UTR	NA
cg16468417	0.00185084	Hyper-methylated	0.214702	37	3	35835606	ARPP-21	3'UTR	NA
cg16520357	0.000143938	Hyper-methylated	0.240172	37	13	53625240	OLFM4	3'UTR	NA
cg16615829	0.00024006	Hypo-methylated	-0.227101	37	19	36246395	HSPB6	3'UTR	Island
cg16689761	0.0281725	Hyper-methylated	0.211711	37	7	141360223	KIAA1147	3'UTR	NA
cg17112707	0.00174086	Hyper-methylated	0.236763	37	18	57101564	CCBE1	3'UTR	NA
cg17133224	0.00100374	Hyper-methylated	0.225672	37	20	44236736	WFDC9	3'UTR	NA
cg17150789	0.000107952	Hyper-methylated	0.216158	37	3	43097994	FAM198A	3'UTR	NA
cg17371841	0.00045771	Hyper-methylated	0.222074	37	13	101183957	A2LD1	3'UTR	N_Shore
cg17465013	0.000833157	Hyper-methylated	0.261227	37	1	116236487	VANGL1	3'UTR	NA
cg17971895	0.00769548	Hyper-methylated	0.232823	37	20	13830102	SEL1L2	3'UTR	NA
cg18018530	0.000784608	Hyper-methylated	0.249558	37	2	31558544	XDH	3'UTR	NA
cg18036068	0.000397656	Hyper-methylated	0.203641	37	18	73122565	C18orf62	3'UTR	NA
cg18060742	0.000933218	Hyper-methylated	0.207241	37	5	158743357	IL12B	3'UTR	NA
cg18229178	0.000118462	Hypo-methylated	-0.256975	37	19	36246402	HSPB6	3'UTR	Island
cg18483611	5.43043e-06	Hyper-methylated	0.340082	37	5	170239551	GABRP	3'UTR	NA
cg18595137	0.00357525	Hyper-methylated	0.298247	37	13	39458059	FREM2	3'UTR	NA
cg18725599	0.000459142	Hyper-methylated	0.20433	37	5	149590502	SLC6A7	3'UTR	NA
cg18999360	0.0148788	Hyper-methylated	0.204461	37	5	137426850	WNT8A	3'UTR	NA
cg19111238	0.0043441	Hyper-methylated	0.221807	37	20	44277353	WFDC11	3'UTR	NA
cg19752855	0.000302958	Hypo-methylated	-0.237515	37	7	56183584	LOC389493	3'UTR	Island
cg20399509	0.00340281	Hypo-methylated	-0.201424	37	21	47717575	C21orf57	3'UTR	Island
cg20471736	0.00276177	Hyper-methylated	0.235004	37	18	61264604	SERPINB13	3'UTR	NA
cg20510869	0.000117954	Hyper-methylated	0.238487	37	14	62567636	SYT16	3'UTR	NA
cg20546296	3.94917e-05	Hyper-methylated	0.249866	37	5	115363186	LVRN	3'UTR	NA
cg20571967	4.09817e-05	Hyper-methylated	0.233743	37	10	73856465	ASCC1	3'UTR	NA
cg20916427	0.00180164	Hyper-methylated	0.202109	37	18	44627440	KATNAL2	3'UTR	NA
cg21298444	0.00222502	Hyper-methylated	0.221566	37	18	70205221	CBLN2	3'UTR	N_Shelf
cg21765032	0.00462369	Hypo-methylated	-0.207504	37	19	3293547	BRUNOL5	3'UTR	Island
cg22321327	0.0032559	Hyper-methylated	0.259534	37	11	47639458	MTCH2	3'UTR	NA
cg22514987	0.00540501	Hyper-methylated	0.208002	37	6	52271182	PAQR8	3'UTR	S_Shelf
cg22612642	1.84664e-05	Hyper-methylated	0.25912	37	5	136314223	SPOCK1	3'UTR	NA
cg22763586	0.00591881	Hypo-methylated	-0.221234	37	8	1649868	DLGAP2	3'UTR	S_Shore
cg22813290	0.00241584	Hyper-methylated	0.203846	37	5	129074344	ADAMTS19	3'UTR	NA
cg22865713	0.000481762	Hyper-methylated	0.23275	37	6	25779897	SLC17A4	3'UTR	NA
cg23027157	0.0013776	Hyper-methylated	0.210402	37	3	42589962	SEC22C	3'UTR	NA
cg23091122	0.0028785	Hyper-methylated	0.204304	37	1	110024289	SYPL2	3'UTR	N_Shelf
cg23248357	9.36196e-05	Hypo-methylated	-0.305692	37	5	2755376	C5orf38	3'UTR	Island
cg23279503	9.19418e-05	Hyper-methylated	0.3214	37	8	35649016	UNC5D	3'UTR	NA
cg23520422	0.0020186	Hyper-methylated	0.341443	37	12	76423956	PHLDA1	3'UTR	N_Shore
cg23815320	0.0152234	Hyper-methylated	0.202226	37	20	23063165	CD93	3'UTR	NA
cg23865994	9.24517e-05	Hypo-methylated	-0.231403	37	20	3758499	SPEF1	3'UTR	Island
cg24164254	0.00544731	Hyper-methylated	0.23142	37	9	137329341	RXRA	3'UTR	N_Shore
cg24186774	0.00277629	Hyper-methylated	0.215686	37	14	63757917	RHOJ	3'UTR	NA
cg24304789	0.0368062	Hypo-methylated	-0.203059	37	2	43451423	ZFP36L2	3'UTR	N_Shore
cg24555286	0.000467611	Hyper-methylated	0.241852	37	5	96430437	LIX1	3'UTR	NA
cg24595510	0.0056211	Hypo-methylated	-0.301498	37	20	644302	SCRT2	3'UTR	Island
cg24640735	0.00243023	Hyper-methylated	0.20009	37	12	10065986	CLEC2A	3'UTR	NA
cg25140385	0.000287267	Hyper-methylated	0.274921	37	1	197447026	CRB1	3'UTR	NA
cg25161868	5.68581e-05	Hyper-methylated	0.250276	37	7	81579463	CACNA2D1	3'UTR	NA
cg25318296	0.00049002	Hypo-methylated	-0.254541	37	13	100547785	CLYBL	3'UTR	Island
cg26299169	0.00129593	Hypo-methylated	-0.382238	37	13	28498956	PDX1	3'UTR	Island
cg26388707	0.00557633	Hyper-methylated	0.243776	37	15	28000367	OCA2	3'UTR	NA
cg26456274	4.86807e-05	Hyper-methylated	0.284534	37	18	61322767	SERPINB3	3'UTR	NA
cg26919780	0.00348493	Hyper-methylated	0.218224	37	5	143200155	HMHB1	3'UTR	NA
cg27052183	0.0036175	Hypo-methylated	-0.207327	37	11	66411986	RBM4	3'UTR	S_Shore
cg27537795	0.00351338	Hyper-methylated	0.204747	37	18	52265510	C18orf26	3'UTR	NA
cg00575665	0.00908003	Hyper-methylated	0.301702	37	20	39315211	MAFB;MAFB	3'UTR;1stExon	N_Shore
cg03594550	0.025037	Hypo-methylated	-0.204386	37	2	5837929	SOX11;SOX11	3'UTR;1stExon	S_Shore
cg05204104	0.0081188	Hyper-methylated	0.237417	37	2	235403141	ARL4C;ARL4C	3'UTR;1stExon	N_Shore
cg07322064	2.14482e-06	Hypo-methylated	-0.34355	37	6	166720433	PRR18;PRR18	3'UTR;1stExon	Island
cg10415685	0.00936634	Hyper-methylated	0.221314	37	10	115805676	ADRB1;ADRB1	3'UTR;1stExon	S_Shore
cg14296274	0.000871878	Hypo-methylated	-0.21795	37	6	166720092	PRR18;PRR18	3'UTR;1stExon	N_Shore
cg16299590	0.000694689	Hyper-methylated	0.243409	37	13	49282944	CYSLTR2;CYSLTR2	3'UTR;1stExon	NA
cg16812893	0.00334515	Hyper-methylated	0.226762	37	21	31813075	KRTAP15-1;KRTAP15-1	3'UTR;1stExon	NA
cg19282928	5.02664e-05	Hyper-methylated	0.253967	37	2	241570341	GPR35;GPR35	3'UTR;1stExon	S_Shore
cg23276829	0.000198773	Hypo-methylated	-0.2631	37	6	166720114	PRR18;PRR18	3'UTR;1stExon	N_Shore
cg23498518	0.00552937	Hyper-methylated	0.21212	37	7	53104336	POM121L12;POM121L12	3'UTR;1stExon	S_Shore
cg01875106	0.00273512	Hyper-methylated	0.228947	37	11	132287342	OPCML;OPCML	3'UTR;3'UTR	NA
cg02657441	0.00685694	Hyper-methylated	0.224291	37	20	31830434	PLUNC;PLUNC	3'UTR;3'UTR	NA
cg03240232	2.73565e-06	Hyper-methylated	0.297318	37	12	113448327	OAS2;OAS2	3'UTR;3'UTR	NA
cg04182483	0.00402851	Hyper-methylated	0.222103	37	10	121259610	RGS10;RGS10	3'UTR;3'UTR	NA
cg04397593	0.00164297	Hyper-methylated	0.226084	37	16	55880243	CES7;CES7	3'UTR;3'UTR	NA
cg05042938	0.00385266	Hyper-methylated	0.206139	37	1	170705977	PRRX1;PRRX1	3'UTR;3'UTR	NA
cg05374396	0.00376533	Hyper-methylated	0.237247	37	19	43922723	TEX101;TEX101	3'UTR;3'UTR	S_Shelf
cg07060233	0.00727293	Hypo-methylated	-0.240917	37	20	44687092	SLC12A5;SLC12A5	3'UTR;3'UTR	Island
cg07222575	0.00559024	Hyper-methylated	0.200773	37	20	44757985	CD40;CD40	3'UTR;3'UTR	NA
cg07766803	0.00427261	Hyper-methylated	0.218046	37	5	2746667	IRX2;IRX2	3'UTR;3'UTR	N_Shore
cg08309529	0.00801375	Hypo-methylated	-0.302501	37	7	156797833	MNX1;MNX1	3'UTR;3'UTR	Island
cg08559712	0.00548839	Hyper-methylated	0.232635	37	20	16030674	MACROD2;MACROD2	3'UTR;3'UTR	NA
cg08941355	0.00914484	Hyper-methylated	0.241323	37	7	27133106	HOXA1;HOXA1	3'UTR;3'UTR	N_Shore
cg09120267	0.000149154	Hyper-methylated	0.255873	37	12	58010712	GEFT;GEFT	3'UTR;3'UTR	N_Shelf
cg09428766	6.32983e-05	Hyper-methylated	0.307956	37	4	73941755	ANKRD17;ANKRD17	3'UTR;3'UTR	NA
cg09841898	0.00112799	Hyper-methylated	0.271997	37	14	50886416	MAP4K5;MAP4K5	3'UTR;3'UTR	NA
cg09856271	0.00268733	Hyper-methylated	0.227992	37	3	118620082	IGSF11;IGSF11	3'UTR;3'UTR	NA
cg11825524	0.00448109	Hypo-methylated	-0.213476	37	21	38574614	TTC3;TTC3	3'UTR;3'UTR	NA
cg12146703	0.00135075	Hyper-methylated	0.206558	37	3	115440301	GAP43;GAP43	3'UTR;3'UTR	NA
cg13966752	0.00279958	Hyper-methylated	0.241874	37	6	153079640	VIP;VIP	3'UTR;3'UTR	NA
cg15633035	0.0266676	Hyper-methylated	0.213197	37	1	154439516	IL6R;IL6R	3'UTR;3'UTR	NA
cg15673034	0.0260412	Hypo-methylated	-0.208917	37	18	3499093	DLGAP1;DLGAP1	3'UTR;3'UTR	Island
cg15702949	0.0238392	Hypo-methylated	-0.233904	37	2	131130836	PTPN18;PTPN18	3'UTR;3'UTR	S_Shore
cg16146956	0.000294169	Hyper-methylated	0.238869	37	1	112252386	RAP1A;RAP1A	3'UTR;3'UTR	NA
cg18130905	0.000919867	Hypo-methylated	-0.220023	37	18	30517666	C18orf34;C18orf34	3'UTR;3'UTR	NA
cg18817831	0.00428188	Hyper-methylated	0.215378	37	13	39622616	NHLRC3;NHLRC3	3'UTR;3'UTR	NA
cg20033771	0.00238945	Hyper-methylated	0.205023	37	10	94818704	EXOC6;EXOC6	3'UTR;3'UTR	N_Shore
cg20463261	0.045894	Hyper-methylated	0.215846	37	1	12073445	MFN2;MFN2	3'UTR;3'UTR	NA
cg20668321	0.00820322	Hyper-methylated	0.219031	37	5	153192843	GRIA1;GRIA1	3'UTR;3'UTR	NA
cg21354912	0.00156137	Hyper-methylated	0.212311	37	18	61472145	SERPINB7;SERPINB7	3'UTR;3'UTR	NA
cg25546118	0.00031888	Hyper-methylated	0.243762	37	19	43257346	PSG8;PSG8	3'UTR;3'UTR	NA
cg25789721	0.00917705	Hypo-methylated	-0.206227	37	3	10370264	ATP2B2;ATP2B2	3'UTR;3'UTR	N_Shore
cg26673722	7.10405e-05	Hyper-methylated	0.230951	37	4	68776652	TMPRSS11A;TMPRSS11A	3'UTR;3'UTR	NA
cg26681523	0.0159587	Hypo-methylated	-0.237066	37	1	22854408	ZBTB40;ZBTB40	3'UTR;3'UTR	NA
cg00494337	0.0123593	Hyper-methylated	0.231519	37	20	30194024	ID1;ID1;ID1	3'UTR;3'UTR;1stExon	Island
cg04789056	0.000688833	Hyper-methylated	0.26328	37	14	23456173	C14orf93;C14orf93;C14orf93	3'UTR;3'UTR;3'UTR	S_Shelf
cg09075137	0.000566886	Hyper-methylated	0.218705	37	13	78218779	SCEL;SCEL;SCEL	3'UTR;3'UTR;3'UTR	NA
cg11630605	0.000228004	Hyper-methylated	0.285742	37	6	45517025	RUNX2;RUNX2;RUNX2	3'UTR;3'UTR;3'UTR	NA
cg14471191	0.000334004	Hyper-methylated	0.289428	37	10	117818509	GFRA1;GFRA1;GFRA1	3'UTR;3'UTR;3'UTR	NA
cg23927124	1.74014e-05	Hyper-methylated	0.20396	37	17	62006357	CD79B;CD79B;CD79B	3'UTR;3'UTR;3'UTR	NA
cg26474014	0.000468428	Hyper-methylated	0.212789	37	18	56897771	GRP;GRP;GRP	3'UTR;3'UTR;3'UTR	NA
cg11113607	0.00183299	Hyper-methylated	0.214109	37	4	108969808	LEF1;LEF1;LEF1;LEF1	3'UTR;3'UTR;3'UTR;3'UTR	NA
cg18860854	0.00302214	Hyper-methylated	0.204709	37	2	242293175	SEPT2;SEPT2;SEPT2;SEPT2	3'UTR;3'UTR;3'UTR;3'UTR	N_Shelf
cg23840338	0.00175183	Hyper-methylated	0.238372	37	12	102078642	MYBPC1;MYBPC1;MYBPC1;MYBPC1	3'UTR;3'UTR;3'UTR;3'UTR	NA
cg09838262	0.00116781	Hyper-methylated	0.270983	37	17	37921981	IKZF3;IKZF3;IKZF3;IKZF3;IKZF3;IKZF3	3'UTR;3'UTR;3'UTR;3'UTR;3'UTR;3'UTR	NA
cg11615959	0.000628151	Hyper-methylated	0.248587	37	19	7834128	CLEC4M;CLEC4M;CLEC4M;CLEC4M;CLEC4M;CLEC4M;CLEC4M;CLEC4M;CLEC4M;CLEC4M;CLEC4M;CLEC4M	3'UTR;3'UTR;3'UTR;3'UTR;3'UTR;3'UTR;3'UTR;Body;3'UTR;Body;3'UTR;Body	NA
cg04882394	0.0130475	Hypo-methylated	-0.255582	37	1	1565931	MIB2;MIB2;MIB2;MIB2;MIB2;MIB2	3'UTR;3'UTR;3'UTR;Body;3'UTR;3'UTR	Island
cg11718162	0.00206222	Hyper-methylated	0.266425	37	1	154128002	TPM3;TPM3;NUP210L;TPM3;TPM3;NUP210L	3'UTR;3'UTR;TSS1500;3'UTR;3'UTR;TSS1500	NA
cg12127290	0.01397	Hyper-methylated	0.218198	37	12	21531643	IAPP;SLCO1A2	3'UTR;5'UTR	NA
cg25799590	0.000113073	Hyper-methylated	0.295857	37	4	76943062	CXCL10;ART3	3'UTR;5'UTR	NA
cg12976456	0.00031299	Hyper-methylated	0.270913	37	7	141430284	WEE2;FLJ40852	3'UTR;Body	NA
cg26128456	0.00108057	Hyper-methylated	0.213387	37	4	6055575	JAKMIP1;JAKMIP1	3'UTR;Body	NA
cg06946838	0.0301255	Hypo-methylated	-0.243141	37	7	114563609	MDFIC;MDFIC;MDFIC	3'UTR;Body;Body	S_Shore
cg12750431	0.000144653	Hyper-methylated	0.304526	37	10	44873037	CXCL12;CXCL12;CXCL12	3'UTR;Body;Body	NA
cg22986597	3.79805e-05	Hypo-methylated	-0.287639	37	11	65341001	FAM89B;FAM89B;FAM89B	3'UTR;Body;Body	N_Shore
cg26417912	0.000283507	Hyper-methylated	0.25954	37	1	159921548	SLAMF9;SLAMF9;SLAMF9	3'UTR;Body;Body	NA
cg03870261	0.00324166	Hypo-methylated	-0.200189	37	19	2428514	LMNB2;TIMM13	3'UTR;TSS1500	Island
cg09235583	0.0385355	Hypo-methylated	-0.256462	37	6	30711141	IER3;FLOT1	3'UTR;TSS1500	Island
cg14032089	0.0211707	Hypo-methylated	-0.245463	37	17	57917589	TMEM49;MIR21	3'UTR;TSS1500	NA
cg16594139	0.0424751	Hyper-methylated	0.210161	37	19	49340574	PLEKHA4;HSD17B14;PLEKHA4	3'UTR;TSS1500;Body	Island
cg00044372	0.0195667	Hyper-methylated	0.231173	37	16	85070825	KIAA0513	5'UTR	NA
cg00049047	0.00349817	Hypo-methylated	-0.238173	37	5	37838425	GDNF	5'UTR	Island
cg00128482	0.00139748	Hyper-methylated	0.200474	37	8	75737456	PI15	5'UTR	NA
cg00142036	0.00815737	Hypo-methylated	-0.23303	37	10	13388442	SEPHS1	5'UTR	NA
cg00241712	0.00923239	Hypo-methylated	-0.210784	37	22	43116077	A4GALT	5'UTR	N_Shore
cg00308438	0.000285636	Hyper-methylated	0.211147	37	1	92329399	TGFBR3	5'UTR	NA
cg00344920	1.18537e-05	Hyper-methylated	0.202162	37	17	42031985	PYY	5'UTR	S_Shore
cg00560277	0.004317	Hypo-methylated	-0.244748	37	7	42267269	GLI3	5'UTR	N_Shore
cg00582531	0.00521587	Hypo-methylated	-0.213951	37	5	133867864	PHF15	5'UTR	NA
cg00779638	0.000363216	Hypo-methylated	-0.323749	37	9	88355164	AGTPBP1	5'UTR	N_Shore
cg00855685	0.0013206	Hypo-methylated	-0.267367	37	5	9543363	SEMA5A	5'UTR	N_Shore
cg00891146	0.0121188	Hypo-methylated	-0.213007	37	3	59034566	C3orf67	5'UTR	N_Shore
cg01126162	0.00896554	Hypo-methylated	-0.203718	37	10	5734985	C10orf18	5'UTR	NA
cg01127412	0.00151924	Hyper-methylated	0.218876	37	3	39232857	XIRP1	5'UTR	NA
cg01336162	0.0178897	Hypo-methylated	-0.217416	37	1	92350133	TGFBR3	5'UTR	N_Shore
cg01360586	0.0127585	Hypo-methylated	-0.212146	37	21	39285679	KCNJ6	5'UTR	N_Shelf
cg01401465	0.000963462	Hyper-methylated	0.272793	37	12	29925201	TMTC1	5'UTR	NA
cg01476568	0.000870466	Hypo-methylated	-0.275345	37	10	5734716	C10orf18	5'UTR	NA
cg01559502	0.000126247	Hyper-methylated	0.226986	37	5	160154401	ATP10B	5'UTR	NA
cg01582947	1.0466e-05	Hypo-methylated	-0.204532	37	7	149156500	ZNF777	5'UTR	N_Shore
cg01602153	0.00132285	Hypo-methylated	-0.239318	37	8	59058660	FAM110B	5'UTR	Island
cg01741038	0.00628278	Hyper-methylated	0.237749	37	12	18414933	PIK3C2G	5'UTR	NA
cg01973181	0.00035269	Hyper-methylated	0.248877	37	12	124436804	CCDC92	5'UTR	NA
cg02210115	0.00438837	Hyper-methylated	0.217131	37	13	49990767	CAB39L	5'UTR	NA
cg02229095	0.0420114	Hypo-methylated	-0.209388	37	8	146011663	ZNF34	5'UTR	N_Shore
cg02288825	1.56514e-05	Hyper-methylated	0.232724	37	2	2193579	MYT1L	5'UTR	Island
cg02295821	0.00262581	Hyper-methylated	0.23779	37	5	126663868	MEGF10	5'UTR	NA
cg02370770	0.000919828	Hypo-methylated	-0.236226	37	7	42268072	GLI3	5'UTR	S_Shore
cg02543268	0.00682612	Hyper-methylated	0.229785	37	5	160201261	ATP10B	5'UTR	NA
cg02589604	8.37312e-05	Hyper-methylated	0.23149	37	2	1997887	MYT1L	5'UTR	NA
cg02934082	1.44058e-05	Hyper-methylated	0.216582	37	3	122705793	SEMA5B	5'UTR	NA
cg03098721	0.000603203	Hypo-methylated	-0.249673	37	1	84464084	TTLL7	5'UTR	N_Shore
cg03348475	0.00685527	Hypo-methylated	-0.258363	37	4	57775757	REST	5'UTR	S_Shore
cg03356026	1.33208e-06	Hypo-methylated	-0.295349	37	3	176912588	TBL1XR1	5'UTR	N_Shelf
cg03613618	0.0136585	Hypo-methylated	-0.221133	37	8	97658325	PGCP	5'UTR	S_Shore
cg03615269	0.00217009	Hypo-methylated	-0.230696	37	8	116679830	TRPS1	5'UTR	Island
cg03626024	0.00237641	Hypo-methylated	-0.227555	37	12	108524345	WSCD2	5'UTR	S_Shore
cg03642518	0.00540464	Hyper-methylated	0.202597	37	8	28175003	PNOC	5'UTR	NA
cg03720762	0.000173808	Hypo-methylated	-0.25526	37	17	17604184	RAI1	5'UTR	S_Shore
cg03758732	1.15459e-06	Hyper-methylated	0.208342	37	2	2030712	MYT1L	5'UTR	NA
cg03820120	0.0124301	Hypo-methylated	-0.241033	37	5	115864207	SEMA6A	5'UTR	NA
cg04126652	0.000522472	Hyper-methylated	0.233395	37	21	38351195	HLCS	5'UTR	N_Shore
cg04134235	0.000716378	Hyper-methylated	0.252352	37	2	16804749	FAM49A	5'UTR	NA
cg04275847	0.00594945	Hyper-methylated	0.219712	37	10	126105697	OAT	5'UTR	N_Shore
cg04484947	0.00186736	Hypo-methylated	-0.212593	37	1	32931323	ZBTB8B	5'UTR	S_Shore
cg04521449	0.000522092	Hypo-methylated	-0.296589	37	9	94184131	NFIL3	5'UTR	N_Shore
cg04561005	0.000312401	Hypo-methylated	-0.201223	37	17	25872931	KSR1	5'UTR	NA
cg04597312	0.0487218	Hypo-methylated	-0.205876	37	16	85933163	IRF8	5'UTR	S_Shore
cg04681963	0.000309706	Hypo-methylated	-0.229947	37	5	178451078	ZNF879	5'UTR	Island
cg04720348	0.00932429	Hyper-methylated	0.220358	37	5	72922873	RGNEF	5'UTR	S_Shore
cg04816699	0.0115931	Hypo-methylated	-0.213775	37	7	4921827	RADIL	5'UTR	N_Shore
cg05225684	0.00538449	Hypo-methylated	-0.24328	37	14	53257343	GNPNAT1	5'UTR	N_Shore
cg05236720	0.0121781	Hypo-methylated	-0.200757	37	2	37893255	CDC42EP3	5'UTR	NA
cg05310309	0.00201973	Hypo-methylated	-0.270216	37	2	109257429	LIMS1	5'UTR	NA
cg05385434	7.2864e-05	Hypo-methylated	-0.296681	37	1	225998870	EPHX1	5'UTR	S_Shore
cg05537253	0.000659503	Hypo-methylated	-0.226651	37	16	23314394	SCNN1B	5'UTR	S_Shore
cg05575639	0.000857593	Hypo-methylated	-0.255222	37	8	61593696	CHD7	5'UTR	S_Shore
cg05786278	1.88154e-06	Hyper-methylated	0.273234	37	2	1998294	MYT1L	5'UTR	NA
cg05883128	0.0236087	Hypo-methylated	-0.20015	37	4	169239131	DDX60	5'UTR	N_Shore
cg05960850	0.0147575	Hyper-methylated	0.23161	37	2	2192366	MYT1L	5'UTR	N_Shore
cg06143585	0.00107715	Hyper-methylated	0.210449	37	11	57826364	OR9Q1	5'UTR	NA
cg06368590	0.00179297	Hypo-methylated	-0.304201	37	8	116679763	TRPS1	5'UTR	Island
cg06685437	0.00816614	Hypo-methylated	-0.20188	37	17	17669973	RAI1	5'UTR	NA
cg06728232	0.00722782	Hyper-methylated	0.214805	37	3	172858390	SPATA16	5'UTR	NA
cg06775073	2.45515e-07	Hypo-methylated	-0.264309	37	17	17603749	RAI1	5'UTR	Island
cg06804564	0.0137324	Hypo-methylated	-0.241133	37	1	90100070	LRRC8C	5'UTR	S_Shore
cg06828613	0.000258039	Hyper-methylated	0.237327	37	1	209859738	HSD11B1	5'UTR	NA
cg06940614	4.26211e-07	Hypo-methylated	-0.262385	37	19	38182773	ZNF781	5'UTR	N_Shore
cg06981309	0.000907351	Hypo-methylated	-0.263401	37	3	146260954	PLSCR1	5'UTR	N_Shore
cg07000713	0.00145074	Hyper-methylated	0.223138	37	12	62463441	FAM19A2	5'UTR	NA
cg07405771	0.000943709	Hypo-methylated	-0.205859	37	3	124930625	SLC12A8	5'UTR	N_Shore
cg07577267	0.0056479	Hypo-methylated	-0.276432	37	15	28340213	OCA2	5'UTR	Island
cg07823670	0.000808415	Hyper-methylated	0.203149	37	1	35222618	GJB5	5'UTR	NA
cg07841014	0.00396995	Hyper-methylated	0.215892	37	2	79314745	REG1B	5'UTR	NA
cg07932290	0.00337089	Hypo-methylated	-0.214077	37	14	74252976	C14orf43	5'UTR	N_Shore
cg08016257	0.0195419	Hypo-methylated	-0.226629	37	7	134833166	TMEM140	5'UTR	NA
cg08258309	0.00137288	Hyper-methylated	0.215446	37	12	96611129	ELK3	5'UTR	NA
cg08287903	2.29618e-06	Hypo-methylated	-0.469397	37	4	115524813	UGT8	5'UTR	S_Shelf
cg08539965	0.0461329	Hyper-methylated	0.219327	37	1	21396338	EIF4G3	5'UTR	NA
cg08662052	3.6796e-05	Hypo-methylated	-0.279569	37	19	44764603	ZNF233	5'UTR	S_Shore
cg08670383	0.00237345	Hyper-methylated	0.261992	37	5	175257943	CPLX2	5'UTR	NA
cg08677535	0.0109592	Hypo-methylated	-0.204756	37	9	505721	KANK1	5'UTR	Island
cg08909914	0.0254235	Hypo-methylated	-0.201099	37	8	50892893	SNTG1	5'UTR	NA
cg08931917	0.00120511	Hyper-methylated	0.200385	37	12	14109569	GRIN2B	5'UTR	NA
cg09054633	0.000297306	Hypo-methylated	-0.221577	37	5	136834294	SPOCK1	5'UTR	Island
cg09334699	1.05194e-05	Hyper-methylated	0.291643	37	2	2193511	MYT1L	5'UTR	Island
cg09447105	0.000115124	Hyper-methylated	0.271159	37	12	15126020	PDE6H	5'UTR	NA
cg09552652	0.00217518	Hypo-methylated	-0.220555	37	16	23197569	SCNN1G	5'UTR	Island
cg09671837	0.00748928	Hypo-methylated	-0.265022	37	7	143582308	FAM115A	5'UTR	Island
cg09700337	0.00419742	Hyper-methylated	0.28488	37	12	118775197	TAOK3	5'UTR	NA
cg09972405	2.65127e-05	Hyper-methylated	0.23915	37	2	2193665	MYT1L	5'UTR	Island
cg10055593	0.0238	Hypo-methylated	-0.213574	37	7	42265817	GLI3	5'UTR	N_Shore
cg10199556	0.0151456	Hypo-methylated	-0.211083	37	7	42268109	GLI3	5'UTR	S_Shore
cg10336039	0.000507622	Hypo-methylated	-0.27629	37	17	76834989	USP36	5'UTR	N_Shore
cg10472919	0.0302753	Hypo-methylated	-0.248198	37	5	135266805	FBXL21	5'UTR	S_Shore
cg10577216	8.95265e-06	Hypo-methylated	-0.264249	37	6	143265045	HIVEP2	5'UTR	N_Shore
cg10757989	4.70507e-08	Hypo-methylated	-0.272885	37	8	61621248	CHD7	5'UTR	NA
cg10779588	0.000807449	Hypo-methylated	-0.230128	37	19	53031511	ZNF808	5'UTR	S_Shore
cg11203616	0.00328529	Hypo-methylated	-0.203449	37	7	47576580	TNS3	5'UTR	Island
cg11246580	0.00102882	Hyper-methylated	0.222078	37	5	71795159	ZNF366	5'UTR	NA
cg11316904	9.18643e-05	Hyper-methylated	0.270053	37	7	28355605	CREB5	5'UTR	NA
cg11366849	0.00246869	Hypo-methylated	-0.283285	37	7	42267547	GLI3	5'UTR	Island
cg11565512	0.00276177	Hyper-methylated	0.2246	37	5	126627355	MEGF10	5'UTR	S_Shore
cg11643733	0.000887646	Hyper-methylated	0.284957	37	12	82148913	PPFIA2	5'UTR	N_Shelf
cg11650135	0.00121693	Hyper-methylated	0.200499	37	12	117795363	NOS1	5'UTR	N_Shelf
cg11679871	0.000582465	Hypo-methylated	-0.275005	37	10	13388567	SEPHS1	5'UTR	NA
cg11704114	0.00202386	Hyper-methylated	0.246686	37	12	21509398	SLCO1A2	5'UTR	NA
cg11847933	7.00465e-05	Hypo-methylated	-0.201294	37	1	227130394	CABC1	5'UTR	S_Shore
cg11893698	0.0115654	Hypo-methylated	-0.214463	37	8	143463667	TSNARE1	5'UTR	NA
cg11952493	0.000952698	Hypo-methylated	-0.211936	37	10	28570835	MPP7	5'UTR	NA
cg12083122	0.00181709	Hyper-methylated	0.211986	37	7	127883819	LEP	5'UTR	S_Shelf
cg12108146	0.00310716	Hypo-methylated	-0.242664	37	8	144329866	ZFP41	5'UTR	S_Shore
cg12120406	0.00265694	Hypo-methylated	-0.200875	37	17	25822056	KSR1	5'UTR	NA
cg12210293	0.0012329	Hyper-methylated	0.227789	37	7	150413801	GIMAP1	5'UTR	N_Shelf
cg12219325	0.0099048	Hypo-methylated	-0.282438	37	8	59058585	FAM110B	5'UTR	Island
cg12396523	0.00279824	Hypo-methylated	-0.22021	37	8	116680127	TRPS1	5'UTR	N_Shore
cg12453504	0.0127917	Hypo-methylated	-0.210839	37	4	185382704	IRF2	5'UTR	NA
cg12506775	0.00312996	Hypo-methylated	-0.25278	37	10	5734571	C10orf18	5'UTR	NA
cg12559925	0.0107696	Hypo-methylated	-0.20285	37	2	235863365	SH3BP4	5'UTR	S_Shore
cg12577850	0.00345334	Hypo-methylated	-0.293319	37	6	139351113	C6orf115	5'UTR	S_Shore
cg12655921	0.000105803	Hyper-methylated	0.308042	37	2	2019937	MYT1L	5'UTR	NA
cg12667792	0.00494739	Hyper-methylated	0.244609	37	5	71774656	ZNF366	5'UTR	NA
cg12830752	0.000846651	Hyper-methylated	0.266736	37	11	79108069	ODZ4	5'UTR	NA
cg13205617	0.000226659	Hyper-methylated	0.294075	37	2	2177531	MYT1L	5'UTR	NA
cg13318543	0.0110216	Hyper-methylated	0.211843	37	12	29932047	TMTC1	5'UTR	N_Shelf
cg13521620	3.03561e-05	Hypo-methylated	-0.388753	37	17	57410687	YPEL2	5'UTR	S_Shore
cg13615100	0.0126166	Hyper-methylated	0.205323	37	15	31379377	TRPM1	5'UTR	NA
cg13707793	0.035518	Hypo-methylated	-0.205275	37	5	139045301	CXXC5	5'UTR	N_Shelf
cg13831106	4.06604e-06	Hyper-methylated	0.336604	37	2	2119853	MYT1L	5'UTR	NA
cg13893555	0.0146506	Hypo-methylated	-0.234035	37	9	37574338	FBXO10	5'UTR	N_Shore
cg13929988	4.1621e-05	Hypo-methylated	-0.267418	37	4	88140436	KLHL8	5'UTR	N_Shore
cg14153740	0.00538611	Hyper-methylated	0.238749	37	7	141957702	TRYX3	5'UTR	NA
cg14411266	0.000709207	Hypo-methylated	-0.267934	37	2	40679582	SLC8A1	5'UTR	S_Shore
cg14474520	0.00011244	Hypo-methylated	-0.324267	37	12	124781038	FAM101A	5'UTR	S_Shore
cg14720773	3.80879e-06	Hypo-methylated	-0.346829	37	17	17603531	RAI1	5'UTR	N_Shore
cg14932645	0.0012847	Hyper-methylated	0.207675	37	2	74569004	SLC4A5	5'UTR	NA
cg15105359	5.84782e-05	Hypo-methylated	-0.221426	37	7	47576957	TNS3	5'UTR	Island
cg15157024	0.0203902	Hypo-methylated	-0.221513	37	3	58481149	KCTD6	5'UTR	S_Shelf
cg15638239	0.000441812	Hyper-methylated	0.289758	37	7	3025736	CARD11	5'UTR	NA
cg15697160	0.0171437	Hypo-methylated	-0.227324	37	1	24743492	NIPAL3	5'UTR	S_Shore
cg15751116	0.00259022	Hypo-methylated	-0.238338	37	7	42267383	GLI3	5'UTR	N_Shore
cg15906675	0.00288961	Hypo-methylated	-0.263081	37	4	90171420	GPRIN3	5'UTR	NA
cg16242615	0.0199096	Hypo-methylated	-0.211476	37	19	4059988	ZBTB7A	5'UTR	Island
cg16294310	0.00404089	Hypo-methylated	-0.2177	37	22	50629110	TRABD	5'UTR	Island
cg16328007	0.0215169	Hyper-methylated	0.220522	37	1	41119988	RIMS3	5'UTR	Island
cg16341836	0.000433182	Hypo-methylated	-0.290043	37	10	90641389	STAMBPL1	5'UTR	S_Shore
cg16440299	0.00286522	Hypo-methylated	-0.201729	37	16	56779141	NUP93	5'UTR	NA
cg16492211	0.000166027	Hyper-methylated	0.331596	37	5	149487244	CSF1R	5'UTR	NA
cg16683741	0.000263869	Hyper-methylated	0.21133	37	7	127891959	LEP	5'UTR	NA
cg16737749	0.000519072	Hyper-methylated	0.215236	37	4	87308061	MAPK10	5'UTR	NA
cg16744438	0.000629855	Hypo-methylated	-0.224724	37	11	118657127	DDX6	5'UTR	NA
cg16821992	0.0013932	Hypo-methylated	-0.311519	37	8	116679935	TRPS1	5'UTR	Island
cg17090401	0.00504369	Hypo-methylated	-0.209946	37	4	187641867	FAT1	5'UTR	N_Shelf
cg17195706	0.00173566	Hyper-methylated	0.210275	37	4	100488671	MTTP	5'UTR	S_Shelf
cg17390350	0.000463506	Hypo-methylated	-0.211738	37	7	42267747	GLI3	5'UTR	Island
cg17479280	0.000384378	Hypo-methylated	-0.237181	37	1	156466088	MEF2D	5'UTR	N_Shelf
cg17534654	0.00158297	Hyper-methylated	0.25935	37	7	28399287	CREB5	5'UTR	NA
cg17700633	0.0118265	Hypo-methylated	-0.203724	37	19	13263997	IER2	5'UTR	Island
cg17844831	0.00075377	Hypo-methylated	-0.204448	37	17	17604146	RAI1	5'UTR	Island
cg17858880	4.44e-07	Hypo-methylated	-0.319882	37	7	47576860	TNS3	5'UTR	Island
cg18109838	0.0326418	Hypo-methylated	-0.20048	37	5	88185987	MEF2C	5'UTR	S_Shore
cg18256432	0.00179057	Hyper-methylated	0.209852	37	14	74823368	C14orf115	5'UTR	N_Shore
cg18303410	0.0104082	Hypo-methylated	-0.236768	37	17	76835340	USP36	5'UTR	N_Shore
cg18345406	0.000135963	Hyper-methylated	0.268641	37	4	152345440	FAM160A1	5'UTR	NA
cg18670770	0.00982254	Hypo-methylated	-0.234961	37	4	121991672	C4orf31	5'UTR	N_Shore
cg18728025	0.0250182	Hypo-methylated	-0.226194	37	4	121991645	C4orf31	5'UTR	N_Shore
cg18741908	0.00012207	Hypo-methylated	-0.354389	37	3	169756818	GPR160	5'UTR	Island
cg18877252	0.0215348	Hypo-methylated	-0.209171	37	5	75380987	SV2C	5'UTR	S_Shore
cg19009132	0.000416653	Hyper-methylated	0.262215	37	12	13362422	EMP1	5'UTR	NA
cg19093939	0.00243023	Hypo-methylated	-0.271093	37	2	23772766	KLHL29	5'UTR	NA
cg19413725	0.00216342	Hyper-methylated	0.257612	37	4	152351973	FAM160A1	5'UTR	NA
cg19452739	0.00022328	Hyper-methylated	0.293204	37	21	35738859	KCNE2	5'UTR	NA
cg19465320	0.0140406	Hypo-methylated	-0.20825	37	17	40426890	STAT5B	5'UTR	N_Shore
cg19528338	0.0292691	Hyper-methylated	0.237348	37	20	6749897	BMP2	5'UTR	N_Shore
cg19577074	9.75146e-05	Hyper-methylated	0.301229	37	4	152405174	FAM160A1	5'UTR	NA
cg19740859	3.07572e-05	Hyper-methylated	0.206971	37	2	2193641	MYT1L	5'UTR	Island
cg20618441	0.015706	Hypo-methylated	-0.204389	37	19	53039444	ZNF808	5'UTR	Island
cg20738719	0.000171629	Hyper-methylated	0.250274	37	3	122728088	SEMA5B	5'UTR	NA
cg20789700	0.000183352	Hyper-methylated	0.231825	37	4	40589108	RBM47	5'UTR	NA
cg20959403	0.00181915	Hyper-methylated	0.240599	37	12	101280484	ANO4	5'UTR	NA
cg21202529	0.000468487	Hyper-methylated	0.290147	37	7	20656503	ABCB5	5'UTR	NA
cg21522988	0.0132016	Hyper-methylated	0.221796	37	12	29376872	FAR2	5'UTR	NA
cg22125370	0.000697676	Hypo-methylated	-0.223178	37	12	93966485	SOCS2	5'UTR	Island
cg22208022	0.0319844	Hyper-methylated	0.22324	37	12	14553107	ATF7IP	5'UTR	NA
cg22388316	4.31054e-05	Hyper-methylated	0.209312	37	2	2000192	MYT1L	5'UTR	NA
cg22584138	0.0455514	Hyper-methylated	0.209767	37	17	28562220	SLC6A4	5'UTR	N_Shore
cg22746426	0.000380176	Hypo-methylated	-0.214925	37	13	102067654	NALCN	5'UTR	N_Shore
cg22777186	0.00170535	Hyper-methylated	0.222229	37	11	125217550	PKNOX2	5'UTR	NA
cg22827524	0.00215536	Hyper-methylated	0.207499	37	1	222910746	FAM177B	5'UTR	NA
cg22878148	0.00161798	Hyper-methylated	0.202583	37	4	55104084	PDGFRA	5'UTR	S_Shelf
cg23130967	0.00181998	Hyper-methylated	0.230205	37	10	48367498	ZNF488	5'UTR	N_Shelf
cg23257289	0.00584282	Hyper-methylated	0.236783	37	12	62490552	FAM19A2	5'UTR	NA
cg23352146	0.000107157	Hypo-methylated	-0.237139	37	11	12701929	TEAD1	5'UTR	NA
cg23352157	0.00067182	Hyper-methylated	0.275061	37	7	3025689	CARD11	5'UTR	NA
cg23367392	0.00108004	Hypo-methylated	-0.245861	37	7	42267337	GLI3	5'UTR	N_Shore
cg23421166	0.0186319	Hypo-methylated	-0.218716	37	4	76976499	ART3	5'UTR	NA
cg23496516	0.00618773	Hypo-methylated	-0.212488	37	17	76834820	USP36	5'UTR	N_Shore
cg23549641	6.84123e-05	Hyper-methylated	0.291938	37	14	51994091	FRMD6	5'UTR	NA
cg23881926	0.00323441	Hypo-methylated	-0.249132	37	8	59058656	FAM110B	5'UTR	Island
cg23921523	0.00272389	Hypo-methylated	-0.233826	37	21	45876245	LRRC3	5'UTR	Island
cg24028809	0.000836865	Hyper-methylated	0.27991	37	6	153414101	RGS17	5'UTR	NA
cg24119607	0.00276435	Hypo-methylated	-0.228372	37	5	139047739	CXXC5	5'UTR	N_Shore
cg24375221	0.00287939	Hypo-methylated	-0.299291	37	3	121904275	CASR	5'UTR	S_Shore
cg25015733	0.00124782	Hypo-methylated	-0.352018	37	2	99342986	MGAT4A	5'UTR	N_Shelf
cg25217100	0.0316277	Hypo-methylated	-0.208499	37	13	37249426	C13orf36	5'UTR	S_Shore
cg25266895	0.0174042	Hypo-methylated	-0.22707	37	7	4921975	RADIL	5'UTR	N_Shore
cg25391692	0.00368277	Hyper-methylated	0.228467	37	4	100495869	MTTP	5'UTR	NA
cg25401874	0.0023634	Hypo-methylated	-0.203591	37	12	53886067	MAP3K12	5'UTR	N_Shore
cg25510090	0.00421335	Hypo-methylated	-0.211196	37	19	56616706	ZNF787	5'UTR	S_Shore
cg25576788	0.000806992	Hypo-methylated	-0.23365	37	13	21634663	LATS2	5'UTR	Island
cg25738497	0.00370192	Hyper-methylated	0.23927	37	6	90264564	ANKRD6	5'UTR	NA
cg25835351	0.00674629	Hypo-methylated	-0.233677	37	10	13388524	SEPHS1	5'UTR	NA
cg26123647	0.000571746	Hyper-methylated	0.250612	37	2	2195399	MYT1L	5'UTR	S_Shore
cg26253898	9.64725e-05	Hyper-methylated	0.301319	37	2	163006202	GCG	5'UTR	NA
cg26383138	1.73654e-06	Hyper-methylated	0.272614	37	2	2119533	MYT1L	5'UTR	NA
cg26481727	0.00186632	Hypo-methylated	-0.227602	37	16	89410474	ANKRD11	5'UTR	S_Shelf
cg26683259	0.00751979	Hypo-methylated	-0.261175	37	5	77943417	LHFPL2	5'UTR	N_Shore
cg26837043	0.00678788	Hypo-methylated	-0.211577	37	19	8407675	KANK3	5'UTR	Island
cg26960322	0.00971404	Hypo-methylated	-0.211157	37	2	237479015	CXCR7	5'UTR	S_Shore
cg27116469	2.20773e-05	Hyper-methylated	0.208311	37	6	122796480	PKIB	5'UTR	S_Shelf
cg27208169	9.58538e-08	Hypo-methylated	-0.343432	37	17	17603584	RAI1	5'UTR	Island
cg27370104	0.000288878	Hypo-methylated	-0.257914	37	6	42417938	TRERF1	5'UTR	N_Shore
cg27468976	0.00186967	Hypo-methylated	-0.254596	37	16	89410322	ANKRD11	5'UTR	S_Shore
cg27598407	0.0033713	Hyper-methylated	0.257905	37	12	14570669	ATF7IP	5'UTR	NA
cg27634344	0.0421025	Hypo-methylated	-0.206937	37	4	188917251	ZFP42	5'UTR	S_Shore
cg27651090	0.0054927	Hyper-methylated	0.252296	37	13	109270071	MYO16	5'UTR	NA
cg00316759	0.00826696	Hypo-methylated	-0.201095	37	15	71407484	CT62;CT62	5'UTR;1stExon	N_Shore
cg00364287	0.00164249	Hypo-methylated	-0.251296	37	12	121570752	P2RX7;P2RX7	5'UTR;1stExon	NA
cg00716309	2.23179e-05	Hyper-methylated	0.213954	37	19	35719621	FAM187B;FAM187B	5'UTR;1stExon	S_Shelf
cg02127238	0.000520297	Hyper-methylated	0.232656	37	11	8964544	ASCL3;ASCL3	5'UTR;1stExon	NA
cg02197293	2.29065e-05	Hypo-methylated	-0.325359	37	19	39523158	FBXO27;FBXO27	5'UTR;1stExon	Island
cg03326188	0.000141286	Hyper-methylated	0.204741	37	5	43412465	CCL28;CCL28	5'UTR;1stExon	NA
cg03963198	3.43641e-05	Hypo-methylated	-0.208315	37	5	1882871	IRX4;IRX4	5'UTR;1stExon	Island
cg04577715	0.0127206	Hyper-methylated	0.254535	37	5	147211181	SPINK1;SPINK1	5'UTR;1stExon	NA
cg06051311	0.0183062	Hypo-methylated	-0.236994	37	6	30131001	TRIM15;TRIM15	5'UTR;1stExon	NA
cg06922635	0.000157413	Hypo-methylated	-0.263242	37	4	57371607	ARL9;ARL9	5'UTR;1stExon	Island
cg07809176	0.00110393	Hyper-methylated	0.218532	37	12	27849452	REP15;REP15	5'UTR;1stExon	NA
cg08764927	0.00315614	Hypo-methylated	-0.215561	37	1	7844895	PER3;PER3	5'UTR;1stExon	Island
cg08918274	0.0116184	Hypo-methylated	-0.231854	37	10	17270300	VIM;VIM	5'UTR;1stExon	N_Shore
cg09071889	0.00706633	Hypo-methylated	-0.22885	37	8	80523413	STMN2;STMN2	5'UTR;1stExon	N_Shore
cg09948350	0.000318162	Hyper-methylated	0.23323	37	2	70189092	ASPRV1;ASPRV1	5'UTR;1stExon	S_Shore
cg11249120	1.3403e-07	Hyper-methylated	0.258191	37	6	130543838	SAMD3;SAMD3	5'UTR;1stExon	NA
cg11667020	0.00260105	Hypo-methylated	-0.227229	37	20	21378045	NKX2-4;NKX2-4	5'UTR;1stExon	Island
cg13050240	0.0136492	Hypo-methylated	-0.225454	37	14	24809068	RIPK3;RIPK3	5'UTR;1stExon	S_Shore
cg14362370	0.000336401	Hypo-methylated	-0.308794	37	9	133589654	ABL1;ABL1	5'UTR;1stExon	S_Shore
cg15082843	0.000830545	Hyper-methylated	0.236094	37	7	130371296	TSGA13;TSGA13	5'UTR;1stExon	NA
cg15822982	0.00126677	Hyper-methylated	0.239441	37	10	95517895	LGI1;LGI1	5'UTR;1stExon	NA
cg16184131	0.00217816	Hyper-methylated	0.208429	37	5	131879188	IL5;IL5	5'UTR;1stExon	NA
cg17548735	0.00064346	Hypo-methylated	-0.254622	37	6	41020969	APOBEC2;APOBEC2	5'UTR;1stExon	NA
cg17701168	0.00905491	Hypo-methylated	-0.226484	37	9	131445948	SET;SET	5'UTR;1stExon	NA
cg18121684	0.000519072	Hyper-methylated	0.281468	37	18	61254561	SERPINB13;SERPINB13	5'UTR;1stExon	NA
cg18322569	0.0148003	Hypo-methylated	-0.234911	37	1	91182777	BARHL2;BARHL2	5'UTR;1stExon	Island
cg18463686	0.00581321	Hyper-methylated	0.23156	37	7	141646690	CLEC5A;CLEC5A	5'UTR;1stExon	NA
cg20038493	0.00167849	Hypo-methylated	-0.270659	37	14	24809226	RIPK3;RIPK3	5'UTR;1stExon	S_Shore
cg20822579	0.00255368	Hypo-methylated	-0.27346	37	14	24809073	RIPK3;RIPK3	5'UTR;1stExon	S_Shore
cg23182674	0.00119506	Hyper-methylated	0.252898	37	5	156593237	FAM71B;FAM71B	5'UTR;1stExon	NA
cg23912429	0.00358722	Hypo-methylated	-0.225354	37	10	17270431	VIM;VIM	5'UTR;1stExon	Island
cg24841318	0.000389004	Hypo-methylated	-0.264948	37	17	27038686	PROCA1;PROCA1	5'UTR;1stExon	Island
cg26768584	0.00640284	Hypo-methylated	-0.246684	37	3	18480242	SATB1;SATB1	5'UTR;1stExon	NA
cg14444376	4.25566e-05	Hyper-methylated	0.288879	37	7	23286319	GPNMB;GPNMB;GPNMB;GPNMB	5'UTR;1stExon;1stExon;5'UTR	N_Shore
cg05637536	0.000115952	Hypo-methylated	-0.260134	37	1	154475068	TDRD10;TDRD10;TDRD10;TDRD10;SHE	5'UTR;1stExon;1stExon;5'UTR;TSS1500	Island
cg11395414	0.00187941	Hyper-methylated	0.221721	37	19	39443284	FBXO17;FBXO17;FBXO17	5'UTR;1stExon;5'UTR	S_Shelf
cg12430457	0.00340221	Hyper-methylated	0.224521	37	12	79439547	SYT1;SYT1;SYT1;SYT1	5'UTR;1stExon;5'UTR;5'UTR	NA
cg00876501	5.30284e-05	Hypo-methylated	-0.214278	37	4	99850885	EIF4E;EIF4E;EIF4E;EIF4E;EIF4E	5'UTR;1stExon;5'UTR;TSS1500;1stExon	S_Shore
cg15633390	0.029841	Hypo-methylated	-0.240022	37	4	99851211	EIF4E;EIF4E;EIF4E;EIF4E;EIF4E	5'UTR;1stExon;5'UTR;TSS1500;1stExon	S_Shore
cg11453058	0.000302958	Hypo-methylated	-0.206137	37	19	14064176	PODNL1;PODNL1;DCAF15;PODNL1;PODNL1	5'UTR;1stExon;Body;1stExon;5'UTR	S_Shore
cg15341124	2.45427e-05	Hypo-methylated	-0.259686	37	14	102027734	DIO3;DIO3;MIR1247	5'UTR;1stExon;TSS1500	Island
cg00744187	0.00269383	Hyper-methylated	0.255811	37	20	44259724	WFDC9;WFDC10A	5'UTR;3'UTR	NA
cg00214012	0.00482661	Hyper-methylated	0.247093	37	15	29326467	APBA2;APBA2	5'UTR;5'UTR	NA
cg00238897	0.0174414	Hypo-methylated	-0.220828	37	2	10444450	HPCAL1;HPCAL1	5'UTR;5'UTR	Island
cg00298324	0.00253405	Hypo-methylated	-0.222687	37	20	822788	FAM110A;FAM110A	5'UTR;5'UTR	S_Shore
cg00342891	1.50729e-05	Hyper-methylated	0.215591	37	1	113263764	FAM19A3;FAM19A3	5'UTR;5'UTR	N_Shore
cg00705730	0.00239843	Hypo-methylated	-0.247966	37	2	106438120	NCK2;NCK2	5'UTR;5'UTR	NA
cg01041239	0.000263917	Hypo-methylated	-0.308828	37	18	13222581	C18orf1;C18orf1	5'UTR;5'UTR	S_Shelf
cg01160695	0.00872139	Hypo-methylated	-0.221274	37	7	862799	UNC84A;UNC84A	5'UTR;5'UTR	Island
cg01597553	0.000613568	Hypo-methylated	-0.223095	37	18	13219225	C18orf1;C18orf1	5'UTR;5'UTR	S_Shore
cg02193806	0.0144872	Hyper-methylated	0.206351	37	16	20780262	ACSM3;ACSM3	5'UTR;5'UTR	NA
cg02271560	0.000632629	Hypo-methylated	-0.255796	37	2	55450737	C2orf63;C2orf63	5'UTR;5'UTR	Island
cg02605461	0.0140613	Hypo-methylated	-0.220171	37	20	32583476	RALY;RALY	5'UTR;5'UTR	S_Shore
cg03543314	0.0224167	Hypo-methylated	-0.230168	37	4	124321007	SPRY1;SPRY1	5'UTR;5'UTR	S_Shore
cg03795157	0.00301215	Hypo-methylated	-0.245908	37	12	133531927	ZNF605;ZNF605	5'UTR;5'UTR	N_Shore
cg03979754	0.0139811	Hypo-methylated	-0.204595	37	8	110703460	GOLSYN;GOLSYN	5'UTR;5'UTR	Island
cg05497273	0.00767632	Hyper-methylated	0.237365	37	16	6530373	A2BP1;A2BP1	5'UTR;5'UTR	N_Shelf
cg05721476	0.000152761	Hypo-methylated	-0.315525	37	10	46076550	MARCH8;MARCH8	5'UTR;5'UTR	NA
cg06176987	0.000108075	Hyper-methylated	0.224739	37	4	143633738	INPP4B;INPP4B	5'UTR;5'UTR	NA
cg06327814	0.0130346	Hyper-methylated	0.224327	37	7	112122217	C7orf53;C7orf53	5'UTR;5'UTR	NA
cg06392574	0.000680081	Hyper-methylated	0.343766	37	6	37212272	TMEM217;TMEM217	5'UTR;5'UTR	NA
cg06805572	0.00505218	Hypo-methylated	-0.208085	37	2	10444432	HPCAL1;HPCAL1	5'UTR;5'UTR	Island
cg07247998	0.0412102	Hypo-methylated	-0.200736	37	10	123778998	TACC2;TACC2	5'UTR;5'UTR	NA
cg07278181	0.00579514	Hyper-methylated	0.273333	37	3	71293767	FOXP1;FOXP1	5'UTR;5'UTR	NA
cg07925311	0.00201697	Hyper-methylated	0.241076	37	16	57835436	KIFC3;KIFC3	5'UTR;5'UTR	N_Shore
cg07962641	0.00164319	Hyper-methylated	0.216979	37	8	28805897	HMBOX1;HMBOX1	5'UTR;5'UTR	NA
cg09464137	0.0051523	Hypo-methylated	-0.25372	37	2	10444574	HPCAL1;HPCAL1	5'UTR;5'UTR	S_Shore
cg10380585	0.0207888	Hypo-methylated	-0.230497	37	1	211500971	TRAF5;TRAF5	5'UTR;5'UTR	S_Shore
cg10451262	0.00197051	Hypo-methylated	-0.230541	37	8	124284176	ZHX1;ZHX1	5'UTR;5'UTR	N_Shelf
cg11073602	0.000253014	Hypo-methylated	-0.205598	37	1	10768738	CASZ1;CASZ1	5'UTR;5'UTR	S_Shelf
cg11271546	0.00240159	Hyper-methylated	0.202612	37	15	29269461	APBA2;APBA2	5'UTR;5'UTR	NA
cg11418177	0.00627598	Hyper-methylated	0.230902	37	4	142636072	IL15;IL15	5'UTR;5'UTR	NA
cg11652636	2.60117e-06	Hypo-methylated	-0.327519	37	2	55450823	C2orf63;C2orf63	5'UTR;5'UTR	Island
cg12640656	3.39343e-06	Hypo-methylated	-0.252345	37	4	6912210	TBC1D14;TBC1D14	5'UTR;5'UTR	Island
cg12958778	9.03107e-06	Hypo-methylated	-0.249139	37	4	6912474	TBC1D14;TBC1D14	5'UTR;5'UTR	S_Shore
cg13499324	0.0195985	Hyper-methylated	0.217424	37	9	3441530	RFX3;RFX3	5'UTR;5'UTR	NA
cg14016236	0.0144287	Hypo-methylated	-0.233755	37	3	171792545	FNDC3B;FNDC3B	5'UTR;5'UTR	NA
cg14753631	0.00268213	Hypo-methylated	-0.30358	37	12	3260174	TSPAN9;TSPAN9	5'UTR;5'UTR	NA
cg15193473	8.61784e-05	Hypo-methylated	-0.226043	37	13	103453215	BIVM;BIVM	5'UTR;5'UTR	Island
cg15791438	0.0143913	Hypo-methylated	-0.233033	37	22	31893238	SFI1;SFI1	5'UTR;5'UTR	S_Shore
cg16547579	0.00585583	Hypo-methylated	-0.251678	37	20	4954333	SLC23A2;SLC23A2	5'UTR;5'UTR	NA
cg17058475	0.00990145	Hypo-methylated	-0.250973	37	11	68607737	CPT1A;CPT1A	5'UTR;5'UTR	N_Shore
cg17848615	0.00514525	Hyper-methylated	0.21662	37	15	51572136	CYP19A1;CYP19A1	5'UTR;5'UTR	NA
cg17860366	0.00133676	Hypo-methylated	-0.225998	37	15	89634741	ABHD2;ABHD2	5'UTR;5'UTR	S_Shelf
cg17868936	0.00615246	Hypo-methylated	-0.206003	37	1	76053565	SLC44A5;SLC44A5	5'UTR;5'UTR	NA
cg18022012	0.010039	Hypo-methylated	-0.216566	37	2	10444757	HPCAL1;HPCAL1	5'UTR;5'UTR	S_Shore
cg18085176	0.00184368	Hypo-methylated	-0.257244	37	4	7939940	AFAP1;AFAP1	5'UTR;5'UTR	N_Shore
cg18210526	0.000242438	Hyper-methylated	0.238915	37	12	79281399	SYT1;SYT1	5'UTR;5'UTR	NA
cg19370054	0.000168566	Hypo-methylated	-0.283494	37	2	98964186	CNGA3;CNGA3	5'UTR;5'UTR	Island
cg19400316	0.0147994	Hypo-methylated	-0.2091	37	1	8815225	RERE;RERE	5'UTR;5'UTR	NA
cg19721060	0.000171629	Hypo-methylated	-0.266566	37	8	124284568	ZHX1;ZHX1	5'UTR;5'UTR	N_Shore
cg20042692	5.49972e-05	Hypo-methylated	-0.217492	37	2	55450874	C2orf63;C2orf63	5'UTR;5'UTR	Island
cg20081724	0.0111283	Hypo-methylated	-0.238507	37	7	102787173	NAPEPLD;NAPEPLD	5'UTR;5'UTR	N_Shelf
cg20875821	0.00070424	Hyper-methylated	0.221449	37	18	61557735	SERPINB2;SERPINB2	5'UTR;5'UTR	NA
cg20978380	0.0023374	Hypo-methylated	-0.242482	37	12	125001165	NCOR2;NCOR2	5'UTR;5'UTR	N_Shore
cg21488538	0.00059468	Hypo-methylated	-0.238885	37	2	98964436	CNGA3;CNGA3	5'UTR;5'UTR	S_Shore
cg21887940	7.04127e-07	Hypo-methylated	-0.265452	37	19	44646068	ZNF234;ZNF234	5'UTR;5'UTR	Island
cg22135269	6.28294e-05	Hyper-methylated	0.269057	37	15	29338250	APBA2;APBA2	5'UTR;5'UTR	NA
cg23181282	0.00417191	Hyper-methylated	0.244843	37	12	47205532	SLC38A4;SLC38A4	5'UTR;5'UTR	NA
cg23667127	0.0160121	Hypo-methylated	-0.217751	37	12	1739917	WNT5B;WNT5B	5'UTR;5'UTR	S_Shore
cg23801782	0.000323357	Hyper-methylated	0.309758	37	18	66471057	CCDC102B;CCDC102B	5'UTR;5'UTR	NA
cg23979420	9.03107e-06	Hypo-methylated	-0.269593	37	19	44646248	ZNF234;ZNF234	5'UTR;5'UTR	S_Shore
cg24067911	0.0160866	Hyper-methylated	0.206757	37	6	16729610	ATXN1;ATXN1	5'UTR;5'UTR	NA
cg24395117	0.002601	Hypo-methylated	-0.2149	37	11	70245893	CTTN;CTTN	5'UTR;5'UTR	S_Shore
cg24524379	0.0277962	Hypo-methylated	-0.209546	37	3	46600244	LRRC2;LRRC2	5'UTR;5'UTR	NA
cg25527882	0.0324915	Hypo-methylated	-0.253693	37	6	41698885	TFEB;TFEB	5'UTR;5'UTR	N_Shelf
cg25827255	0.00661081	Hypo-methylated	-0.220489	37	10	95256759	CEP55;CEP55	5'UTR;5'UTR	S_Shore
cg26686932	8.84542e-05	Hyper-methylated	0.231895	37	4	47982821	CNGA1;CNGA1	5'UTR;5'UTR	NA
cg26730025	0.000627017	Hypo-methylated	-0.225534	37	17	43120137	DCAKD;DCAKD	5'UTR;5'UTR	NA
cg03740978	4.53402e-10	Hypo-methylated	-0.368848	37	18	24127875	KCTD1;KCTD1;KCTD1	5'UTR;5'UTR;1stExon	Island
cg05176991	1.78357e-08	Hypo-methylated	-0.352323	37	18	24128116	KCTD1;KCTD1;KCTD1	5'UTR;5'UTR;1stExon	Island
cg06493930	0.000290936	Hypo-methylated	-0.300273	37	11	22689814	GAS2;GAS2;GAS2	5'UTR;5'UTR;1stExon	S_Shore
cg16547027	6.29955e-06	Hypo-methylated	-0.323618	37	18	24127588	KCTD1;KCTD1;KCTD1	5'UTR;5'UTR;1stExon	Island
cg15813460	0.0125993	Hyper-methylated	0.234004	37	4	3250921	C4orf44;C4orf44;C4orf44;C4orf44	5'UTR;5'UTR;1stExon;1stExon	Island
cg18343292	0.0367325	Hyper-methylated	0.221959	37	11	60146078	MS4A7;MS4A7;MS4A7;MS4A7;MS4A7;MS4A7;MS4A7;MS4A7	5'UTR;5'UTR;1stExon;1stExon;5'UTR;1stExon;1stExon;5'UTR	NA
cg00681103	0.000467243	Hypo-methylated	-0.229258	37	2	201983452	CFLAR;CFLAR;CFLAR;CFLAR	5'UTR;5'UTR;1stExon;5'UTR	Island
cg12049462	0.00233028	Hypo-methylated	-0.227037	37	2	201983419	CFLAR;CFLAR;CFLAR;CFLAR	5'UTR;5'UTR;1stExon;5'UTR	Island
cg25570411	0.00205033	Hyper-methylated	0.200349	37	7	23750081	STK31;STK31;STK31;STK31	5'UTR;5'UTR;1stExon;Body	NA
cg00491523	0.00698371	Hyper-methylated	0.219558	37	16	6913336	A2BP1;A2BP1;A2BP1	5'UTR;5'UTR;5'UTR	NA
cg00522883	0.0429801	Hypo-methylated	-0.200893	37	11	57194120	SLC43A3;SLC43A3;SLC43A3	5'UTR;5'UTR;5'UTR	N_Shore
cg00630794	1.54837e-06	Hypo-methylated	-0.294294	37	19	7746957	TRAPPC5;TRAPPC5;TRAPPC5	5'UTR;5'UTR;5'UTR	Island
cg00791283	7.25149e-07	Hyper-methylated	0.461989	37	12	79498966	SYT1;SYT1;SYT1	5'UTR;5'UTR;5'UTR	NA
cg00962147	0.00815939	Hyper-methylated	0.228062	37	16	6949843	A2BP1;A2BP1;A2BP1	5'UTR;5'UTR;5'UTR	NA
cg01869548	0.00518956	Hypo-methylated	-0.214998	37	16	2934299	FLYWCH2;FLYWCH2;FLYWCH2	5'UTR;5'UTR;5'UTR	S_Shore
cg01916088	0.000287267	Hypo-methylated	-0.337437	37	6	41528531	FOXP4;FOXP4;FOXP4	5'UTR;5'UTR;5'UTR	Island
cg03431741	0.000321586	Hypo-methylated	-0.239922	37	6	41528502	FOXP4;FOXP4;FOXP4	5'UTR;5'UTR;5'UTR	Island
cg03623568	0.0111278	Hyper-methylated	0.202704	37	16	6915990	A2BP1;A2BP1;A2BP1	5'UTR;5'UTR;5'UTR	NA
cg06332950	0.00543366	Hyper-methylated	0.20466	37	16	6876122	A2BP1;A2BP1;A2BP1	5'UTR;5'UTR;5'UTR	NA
cg09704885	0.00143495	Hyper-methylated	0.224821	37	8	57120783	PLAG1;PLAG1;PLAG1	5'UTR;5'UTR;5'UTR	N_Shelf
cg09902641	0.00131008	Hyper-methylated	0.260282	37	7	132195934	PLXNA4;PLXNA4;PLXNA4	5'UTR;5'UTR;5'UTR	NA
cg10169539	0.00248573	Hypo-methylated	-0.267489	37	14	51296612	NIN;NIN;NIN	5'UTR;5'UTR;5'UTR	N_Shore
cg10917293	0.00535437	Hyper-methylated	0.229577	37	12	3841539	EFCAB4B;EFCAB4B;EFCAB4B	5'UTR;5'UTR;5'UTR	NA
cg11087049	0.00317488	Hypo-methylated	-0.235005	37	14	51296586	NIN;NIN;NIN	5'UTR;5'UTR;5'UTR	N_Shore
cg11274962	2.4887e-09	Hypo-methylated	-0.302182	37	19	7746796	TRAPPC5;TRAPPC5;TRAPPC5	5'UTR;5'UTR;5'UTR	Island
cg11649679	0.000411981	Hypo-methylated	-0.241626	37	12	31812794	C12orf72;C12orf72;C12orf72	5'UTR;5'UTR;5'UTR	NA
cg12978575	1.66846e-05	Hypo-methylated	-0.242785	37	19	58695028	ZNF274;ZNF274;ZNF274	5'UTR;5'UTR;5'UTR	Island
cg14144038	0.00361376	Hyper-methylated	0.208612	37	9	23778354	ELAVL2;ELAVL2;ELAVL2	5'UTR;5'UTR;5'UTR	NA
cg14284907	0.000254784	Hyper-methylated	0.280103	37	8	57084138	PLAG1;PLAG1;PLAG1	5'UTR;5'UTR;5'UTR	NA
cg15603424	0.00705769	Hypo-methylated	-0.21821	37	11	13300592	ARNTL;ARNTL;ARNTL	5'UTR;5'UTR;5'UTR	Island
cg16257219	0.00558752	Hypo-methylated	-0.218851	37	12	3069765	TEAD4;TEAD4;TEAD4	5'UTR;5'UTR;5'UTR	S_Shore
cg16483326	0.0055458	Hyper-methylated	0.222763	37	7	134497971	CALD1;CALD1;CALD1	5'UTR;5'UTR;5'UTR	NA
cg16732939	0.00132331	Hyper-methylated	0.220234	37	8	57084539	PLAG1;PLAG1;PLAG1	5'UTR;5'UTR;5'UTR	NA
cg18612612	0.000389296	Hyper-methylated	0.205094	37	7	134483685	CALD1;CALD1;CALD1	5'UTR;5'UTR;5'UTR	NA
cg18714224	0.0118524	Hypo-methylated	-0.208878	37	6	133564578	EYA4;EYA4;EYA4	5'UTR;5'UTR;5'UTR	S_Shore
cg18912520	0.000569859	Hypo-methylated	-0.221787	37	6	41528623	FOXP4;FOXP4;FOXP4	5'UTR;5'UTR;5'UTR	Island
cg19377607	0.0467326	Hypo-methylated	-0.238459	37	10	72138124	LRRC20;LRRC20;LRRC20	5'UTR;5'UTR;5'UTR	N_Shelf
cg19825856	0.0270952	Hypo-methylated	-0.234384	37	2	107501733	ST6GAL2;ST6GAL2;ST6GAL2	5'UTR;5'UTR;5'UTR	N_Shore
cg19872923	0.000119543	Hyper-methylated	0.356645	37	12	79457822	SYT1;SYT1;SYT1	5'UTR;5'UTR;5'UTR	NA
cg20046343	0.00134402	Hypo-methylated	-0.222146	37	6	41528785	FOXP4;FOXP4;FOXP4	5'UTR;5'UTR;5'UTR	Island
cg20909773	0.000120822	Hyper-methylated	0.235731	37	8	57084179	PLAG1;PLAG1;PLAG1	5'UTR;5'UTR;5'UTR	NA
cg22299097	9.89172e-05	Hypo-methylated	-0.248049	37	3	97690590	MINA;MINA;MINA	5'UTR;5'UTR;5'UTR	N_Shore
cg23393728	0.0195248	Hyper-methylated	0.234523	37	7	134519692	CALD1;CALD1;CALD1	5'UTR;5'UTR;5'UTR	NA
cg23651889	0.00415662	Hypo-methylated	-0.250361	37	3	188115336	LPP;LPP;LPP	5'UTR;5'UTR;5'UTR	NA
cg24066198	0.000110242	Hypo-methylated	-0.24828	37	19	58695006	ZNF274;ZNF274;ZNF274	5'UTR;5'UTR;5'UTR	Island
cg24804517	0.00333734	Hypo-methylated	-0.227047	37	20	61560953	DIDO1;DIDO1;DIDO1	5'UTR;5'UTR;5'UTR	Island
cg27143142	9.71491e-05	Hyper-methylated	0.206516	37	12	79514170	SYT1;SYT1;SYT1	5'UTR;5'UTR;5'UTR	NA
cg02005771	0.00241784	Hyper-methylated	0.20411	37	2	79386576	REG3A;REG3A;REG3A;REG3A	5'UTR;5'UTR;5'UTR;1stExon	NA
cg05151185	0.00087167	Hypo-methylated	-0.213627	37	11	45827271	SLC35C1;SLC35C1;SLC35C1;SLC35C1	5'UTR;5'UTR;5'UTR;1stExon	S_Shore
cg24240626	0.000744031	Hyper-methylated	0.249753	37	2	79386720	REG3A;REG3A;REG3A;REG3A	5'UTR;5'UTR;5'UTR;1stExon	NA
cg01433297	0.000163053	Hyper-methylated	0.278711	37	20	4151816	SMOX;SMOX;SMOX;SMOX	5'UTR;5'UTR;5'UTR;5'UTR	N_Shore
cg03482221	0.00396161	Hyper-methylated	0.200167	37	2	106011711	FHL2;FHL2;FHL2;FHL2	5'UTR;5'UTR;5'UTR;5'UTR	N_Shelf
cg03521090	0.000291876	Hyper-methylated	0.253237	37	19	52849695	ZNF610;ZNF610;ZNF610;ZNF610	5'UTR;5'UTR;5'UTR;5'UTR	NA
cg09072216	0.0417784	Hypo-methylated	-0.228757	37	13	36919344	SPG20;SPG20;SPG20;SPG20	5'UTR;5'UTR;5'UTR;5'UTR	N_Shore
cg13367647	0.000493955	Hypo-methylated	-0.224193	37	1	155213714	GBA;GBA;GBA;GBA	5'UTR;5'UTR;5'UTR;5'UTR	NA
cg15742751	0.000168449	Hypo-methylated	-0.258359	37	1	155213747	GBA;GBA;GBA;GBA	5'UTR;5'UTR;5'UTR;5'UTR	NA
cg20906621	6.28294e-05	Hypo-methylated	-0.321822	37	3	148416308	AGTR1;AGTR1;AGTR1;AGTR1	5'UTR;5'UTR;5'UTR;5'UTR	S_Shore
cg21672468	0.0062595	Hypo-methylated	-0.210682	37	15	23032937	NIPA2;NIPA2;NIPA2;NIPA2	5'UTR;5'UTR;5'UTR;5'UTR	N_Shore
cg23957660	0.000595872	Hyper-methylated	0.340948	37	17	17878224	LRRC48;LRRC48;LRRC48;LRRC48	5'UTR;5'UTR;5'UTR;5'UTR	S_Shelf
cg25142416	7.12901e-05	Hyper-methylated	0.20318	37	8	86290219	CA1;CA1;CA1;CA1	5'UTR;5'UTR;5'UTR;5'UTR	NA
cg26855302	0.0186256	Hypo-methylated	-0.204737	37	2	30373187	YPEL5;YPEL5;YPEL5;YPEL5	5'UTR;5'UTR;5'UTR;5'UTR	S_Shelf
cg09492887	0.00137332	Hypo-methylated	-0.231276	37	7	103085978	SLC26A5;SLC26A5;SLC26A5;SLC26A5;SLC26A5	5'UTR;5'UTR;5'UTR;5'UTR;5'UTR	Island
cg14979946	0.00214162	Hypo-methylated	-0.234277	37	15	50623521	GABPB1;GABPB1;GABPB1;GABPB1;GABPB1	5'UTR;5'UTR;5'UTR;5'UTR;5'UTR	NA
cg25288897	0.00255114	Hypo-methylated	-0.212017	37	7	103085984	SLC26A5;SLC26A5;SLC26A5;SLC26A5;SLC26A5	5'UTR;5'UTR;5'UTR;5'UTR;5'UTR	Island
cg02043791	0.0149758	Hypo-methylated	-0.211963	37	8	38322629	FGFR1;FGFR1;FGFR1;FGFR1;FGFR1;FGFR1;FGFR1	5'UTR;5'UTR;5'UTR;5'UTR;5'UTR;5'UTR;5'UTR	N_Shore
cg07733851	0.00741615	Hypo-methylated	-0.269714	37	5	142781498	NR3C1;NR3C1;NR3C1;NR3C1;NR3C1;NR3C1;NR3C1	5'UTR;5'UTR;5'UTR;5'UTR;5'UTR;5'UTR;5'UTR	N_Shore
cg08845721	1.26992e-05	Hypo-methylated	-0.470829	37	5	142780693	NR3C1;NR3C1;NR3C1;NR3C1;NR3C1;NR3C1;NR3C1	5'UTR;5'UTR;5'UTR;5'UTR;5'UTR;5'UTR;5'UTR	N_Shore
cg14504499	0.0183466	Hypo-methylated	-0.200931	37	12	121733425	CAMKK2;CAMKK2;CAMKK2;CAMKK2;CAMKK2;CAMKK2;CAMKK2	5'UTR;5'UTR;5'UTR;5'UTR;5'UTR;5'UTR;5'UTR	N_Shore
cg17220584	0.0244454	Hyper-methylated	0.211024	37	5	148017424	HTR4;HTR4;HTR4;HTR4;HTR4;HTR4;HTR4	5'UTR;5'UTR;5'UTR;5'UTR;5'UTR;5'UTR;5'UTR	NA
cg18998365	0.000144923	Hypo-methylated	-0.349037	37	5	142781532	NR3C1;NR3C1;NR3C1;NR3C1;NR3C1;NR3C1;NR3C1	5'UTR;5'UTR;5'UTR;5'UTR;5'UTR;5'UTR;5'UTR	N_Shore
cg14468692	0.0245139	Hypo-methylated	-0.216499	37	11	504784	RNH1;RNH1;RNH1;RNH1;RNH1;RNH1;RNH1;RNH1	5'UTR;5'UTR;5'UTR;5'UTR;5'UTR;5'UTR;5'UTR;5'UTR	N_Shore
cg02126235	0.0123171	Hyper-methylated	0.208864	37	14	94855034	SERPINA1;SERPINA1;SERPINA1;SERPINA1;SERPINA1;SERPINA1;SERPINA1;SERPINA1;SERPINA1;SERPINA1;SERPINA1;SERPINA1	5'UTR;5'UTR;5'UTR;5'UTR;5'UTR;5'UTR;5'UTR;5'UTR;5'UTR;5'UTR;1stExon;5'UTR	NA
cg22828990	0.0206918	Hyper-methylated	0.20112	37	14	94855099	SERPINA1;SERPINA1;SERPINA1;SERPINA1;SERPINA1;SERPINA1;SERPINA1;SERPINA1;SERPINA1;SERPINA1;SERPINA1;SERPINA1	5'UTR;5'UTR;5'UTR;5'UTR;5'UTR;5'UTR;5'UTR;5'UTR;5'UTR;5'UTR;1stExon;5'UTR	NA
cg01096381	0.000114868	Hyper-methylated	0.272648	37	5	142050410	FGF1;FGF1;FGF1;FGF1;FGF1;FGF1	5'UTR;5'UTR;5'UTR;5'UTR;Body;Body	NA
cg00290158	0.00667993	Hypo-methylated	-0.256456	37	20	5092801	C20orf30;C20orf30;C20orf30;C20orf30	5'UTR;5'UTR;5'UTR;Body	N_Shore
cg03646329	0.0014905	Hypo-methylated	-0.307472	37	13	48987165	LPAR6;LPAR6;LPAR6;RB1;LPAR6	5'UTR;5'UTR;5'UTR;Body;1stExon	NA
cg22635096	0.000669567	Hyper-methylated	0.289777	37	21	46550644	ADARB1;ADARB1;ADARB1;ADARB1;ADARB1;ADARB1;ADARB1	5'UTR;5'UTR;5'UTR;Body;Body;5'UTR;Body	N_Shelf
cg22377389	0.00270117	Hypo-methylated	-0.249012	37	13	20805679	GJB6;GJB6;GJB6;GJB6	5'UTR;5'UTR;5'UTR;TSS1500	N_Shore
cg07722360	0.0205611	Hyper-methylated	0.201802	37	20	17691454	BANF2;BANF2;BANF2	5'UTR;5'UTR;Body	NA
cg13838969	0.00140484	Hypo-methylated	-0.248243	37	20	56283964	PMEPA1;PMEPA1;PMEPA1;PMEPA1	5'UTR;5'UTR;Body;Body	Island
cg01857475	0.000327348	Hypo-methylated	-0.227482	37	12	104697193	TXNRD1;TXNRD1;TXNRD1;EID3;TXNRD1;TXNRD1	5'UTR;5'UTR;Body;TSS1500;Body;5'UTR	N_Shore
cg09884423	0.00157577	Hypo-methylated	-0.258337	37	12	104697220	TXNRD1;TXNRD1;TXNRD1;EID3;TXNRD1;TXNRD1	5'UTR;5'UTR;Body;TSS1500;Body;5'UTR	N_Shore
cg10572274	0.000588497	Hypo-methylated	-0.279242	37	12	104697224	TXNRD1;TXNRD1;TXNRD1;EID3;TXNRD1;TXNRD1	5'UTR;5'UTR;Body;TSS1500;Body;5'UTR	N_Shore
cg16034652	3.39145e-05	Hypo-methylated	-0.264487	37	14	93798309	BTBD7;BTBD7;KIAA1409	5'UTR;5'UTR;TSS1500	N_Shore
cg02746110	0.00697899	Hypo-methylated	-0.212584	37	2	25552398	DNMT3A;DNMT3A;MIR1301;DNMT3A	5'UTR;5'UTR;TSS1500;5'UTR	NA
cg03048432	0.00274558	Hypo-methylated	-0.26445	37	14	51290751	NIN;NIN;NIN;NIN	5'UTR;5'UTR;TSS1500;5'UTR	NA
cg03935116	0.00178856	Hypo-methylated	-0.281785	37	12	31476565	FAM60A;FAM60A;FLJ13224;FAM60A	5'UTR;5'UTR;TSS1500;5'UTR	N_Shore
cg10525105	0.00363854	Hypo-methylated	-0.278032	37	2	25552259	DNMT3A;DNMT3A;MIR1301;DNMT3A	5'UTR;5'UTR;TSS1500;5'UTR	NA
cg14741228	0.000405805	Hypo-methylated	-0.287097	37	12	31476479	FAM60A;FAM60A;FLJ13224;FAM60A	5'UTR;5'UTR;TSS1500;5'UTR	N_Shore
cg06437799	0.00203119	Hypo-methylated	-0.284315	37	1	155659719	DAP3;DAP3;YY1AP1;YY1AP1	5'UTR;5'UTR;TSS1500;TSS1500	S_Shore
cg22160073	0.000775104	Hyper-methylated	0.209457	37	11	5653405	TRIM34;TRIM34;TRIM34;TRIM6-TRIM34;TRIM34	5'UTR;5'UTR;TSS200;Body;5'UTR	NA
cg03326215	0.00313204	Hypo-methylated	-0.261128	37	2	2328391	MYT1L;LOC730811	5'UTR;Body	NA
cg03850213	0.00393013	Hyper-methylated	0.203136	37	5	169331882	FAM196B;DOCK2	5'UTR;Body	NA
cg04847043	0.00245345	Hypo-methylated	-0.223184	37	16	85654213	KIAA0182;KIAA0182	5'UTR;Body	NA
cg05702747	0.0215268	Hypo-methylated	-0.213674	37	16	89006455	CBFA2T3;CBFA2T3	5'UTR;Body	Island
cg07098502	0.00570595	Hypo-methylated	-0.206629	37	16	85654157	KIAA0182;KIAA0182	5'UTR;Body	NA
cg08815506	0.000205998	Hyper-methylated	0.307287	37	4	176826907	GPM6A;GPM6A	5'UTR;Body	NA
cg12760508	0.0241078	Hypo-methylated	-0.206675	37	6	111200500	AMD1;AMD1	5'UTR;Body	S_Shelf
cg13894444	0.000172408	Hyper-methylated	0.224284	37	3	189821064	LEPREL1;LEPREL1	5'UTR;Body	NA
cg15658426	2.49933e-05	Hypo-methylated	-0.21861	37	5	114631545	CCDC112;CCDC112	5'UTR;Body	N_Shore
cg20102280	0.00297462	Hypo-methylated	-0.209929	37	13	47470793	HTR2A;HTR2A	5'UTR;Body	NA
cg21392898	0.00167359	Hypo-methylated	-0.204699	37	12	19375388	PLEKHA5;PLEKHA5	5'UTR;Body	NA
cg22250605	0.00320867	Hyper-methylated	0.230767	37	3	189804187	LEPREL1;LEPREL1	5'UTR;Body	NA
cg24881205	0.0018173	Hypo-methylated	-0.282468	37	7	20826188	SP8;SP8	5'UTR;Body	S_Shore
cg25923883	0.014441	Hyper-methylated	0.208358	37	7	71744787	CALN1;CALN1	5'UTR;Body	NA
cg26810779	0.0124288	Hypo-methylated	-0.239175	37	16	89006367	CBFA2T3;CBFA2T3	5'UTR;Body	Island
cg26984961	0.00857018	Hyper-methylated	0.24937	37	7	28458558	CREB5;CREB5	5'UTR;Body	NA
cg07324172	1.87595e-05	Hypo-methylated	-0.286049	37	4	153303509	FBXW7;FBXW7;FBXW7	5'UTR;Body;1stExon	NA
cg03011535	0.000589854	Hypo-methylated	-0.281457	37	20	42544794	TOX2;TOX2;TOX2;TOX2;TOX2	5'UTR;Body;1stExon;1stExon;5'UTR	Island
cg13459498	8.85061e-05	Hypo-methylated	-0.300954	37	20	42544792	TOX2;TOX2;TOX2;TOX2;TOX2	5'UTR;Body;1stExon;1stExon;5'UTR	Island
cg06823034	0.00788027	Hypo-methylated	-0.206867	37	14	24780734	LTB4R;LTB4R2;LTB4R2;LTB4R2;LTB4R;CIDEB	5'UTR;Body;1stExon;Body;1stExon;TSS200	Island
cg04369341	0.00109553	Hypo-methylated	-0.299105	37	20	42545022	TOX2;TOX2;TOX2	5'UTR;Body;5'UTR	Island
cg10900455	0.00762446	Hypo-methylated	-0.248389	37	20	42545099	TOX2;TOX2;TOX2	5'UTR;Body;5'UTR	Island
cg21699894	1.00981e-05	Hypo-methylated	-0.349714	37	20	42545443	TOX2;TOX2;TOX2	5'UTR;Body;5'UTR	S_Shore
cg24489015	0.000237804	Hyper-methylated	0.239471	37	17	56316162	LPO;LPO;LPO	5'UTR;Body;5'UTR	NA
cg01981354	0.00418716	Hypo-methylated	-0.209509	37	8	42748651	RNF170;RNF170;RNF170;RNF170;RNF170;RNF170	5'UTR;Body;5'UTR;5'UTR;5'UTR;Body	N_Shelf
cg03942871	0.00129029	Hyper-methylated	0.200296	37	7	102574105	LRRC17;FBXL13;LRRC17;FBXL13	5'UTR;Body;5'UTR;Body	NA
cg16822666	0.00672337	Hypo-methylated	-0.228631	37	17	35656660	ACACA;ACACA;ACACA;ACACA;ACACA;ACACA;ACACA	5'UTR;Body;5'UTR;Body;1stExon;1stExon;Body	NA
cg06350404	0.0188387	Hypo-methylated	-0.239769	37	18	3452443	TGIF1;TGIF1;TGIF1;TGIF1;TGIF1;TGIF1;TGIF1;TGIF1	5'UTR;Body;5'UTR;Body;5'UTR;TSS1500;Body;Body	S_Shore
cg04754315	0.00680292	Hypo-methylated	-0.207251	37	4	57522801	HOPX;HOPX;HOPX;HOPX;HOPX	5'UTR;Body;Body;TSS200;TSS200	S_Shore
cg13939978	0.00729198	Hypo-methylated	-0.233666	37	4	57522881	HOPX;HOPX;HOPX;HOPX;HOPX	5'UTR;Body;Body;TSS200;TSS200	S_Shore
cg14196225	0.00681962	Hypo-methylated	-0.267615	37	4	57522762	HOPX;HOPX;HOPX;HOPX;HOPX	5'UTR;Body;Body;TSS200;TSS200	S_Shore
cg27305383	0.0200304	Hypo-methylated	-0.210272	37	4	57522795	HOPX;HOPX;HOPX;HOPX;HOPX	5'UTR;Body;Body;TSS200;TSS200	S_Shore
cg13311902	0.000639758	Hyper-methylated	0.217706	37	7	50773857	GRB10;GRB10;GRB10;GRB10	5'UTR;Body;TSS1500;Body	NA
cg24713989	0.00072465	Hyper-methylated	0.238404	37	7	50774060	GRB10;GRB10;GRB10;GRB10	5'UTR;Body;TSS1500;Body	NA
cg01626459	0.00228292	Hypo-methylated	-0.215187	37	6	56820778	BEND6;DST	5'UTR;TSS1500	S_Shore
cg05636131	6.68126e-08	Hypo-methylated	-0.347451	37	7	148844053	ZNF398;ZNF398	5'UTR;TSS1500	N_Shore
cg05671018	0.000145253	Hypo-methylated	-0.254102	37	15	52030641	LYSMD2;LYSMD2	5'UTR;TSS1500	S_Shore
cg06121207	0.0143356	Hypo-methylated	-0.214926	37	16	3494155	NAT15;ZNF597	5'UTR;TSS1500	S_Shore
cg12718440	0.00294835	Hypo-methylated	-0.225815	37	10	99393576	MORN4;MORN4	5'UTR;TSS1500	S_Shore
cg12934016	0.0024001	Hypo-methylated	-0.223215	37	15	25654256	UBE3A;UBE3A	5'UTR;TSS1500	NA
cg14126020	0.000401509	Hypo-methylated	-0.342901	37	20	61149009	C20orf166;C20orf200	5'UTR;TSS1500	N_Shore
cg16897216	0.00149826	Hyper-methylated	0.214656	37	1	209876837	HSD11B1;HSD11B1	5'UTR;TSS1500	NA
cg17202331	0.00157003	Hypo-methylated	-0.280217	37	20	11897453	BTBD3;BTBD3	5'UTR;TSS1500	NA
cg17814481	0.00794142	Hypo-methylated	-0.249957	37	9	97402166	FBP1;FBP1	5'UTR;TSS1500	S_Shore
cg17895006	0.000546286	Hypo-methylated	-0.212041	37	20	10413855	MKKS;MKKS	5'UTR;TSS1500	N_Shore
cg19659215	0.00330263	Hyper-methylated	0.203575	37	12	21488180	SLCO1A2;SLCO1A2	5'UTR;TSS1500	NA
cg22995106	0.000526356	Hypo-methylated	-0.253055	37	16	70558876	SF3B3;COG4	5'UTR;TSS1500	S_Shore
cg23376861	0.0155048	Hypo-methylated	-0.231138	37	18	43678713	ATP5A1;ATP5A1	5'UTR;TSS1500	S_Shore
cg23520757	0.000784915	Hyper-methylated	0.209177	37	6	24878831	FAM65B;FAM65B	5'UTR;TSS1500	NA
cg25611570	0.000472705	Hyper-methylated	0.207647	37	18	66464360	CCDC102B;CCDC102B	5'UTR;TSS1500	NA
cg02206373	0.0024033	Hypo-methylated	-0.27013	37	7	89841767	STEAP2;STEAP2;STEAP2	5'UTR;TSS1500;5'UTR	S_Shore
cg03626668	0.000573327	Hyper-methylated	0.209923	37	11	66676568	PC;PC;PC	5'UTR;TSS1500;5'UTR	NA
cg12944530	0.000459251	Hypo-methylated	-0.372955	37	2	201982310	CFLAR;CFLAR;CFLAR	5'UTR;TSS1500;5'UTR	N_Shore
cg20305005	0.000753231	Hyper-methylated	0.257787	37	2	166151648	SCN2A;SCN2A;SCN2A	5'UTR;TSS1500;5'UTR	NA
cg20314918	0.00508259	Hyper-methylated	0.212164	37	2	166151447	SCN2A;SCN2A;SCN2A	5'UTR;TSS1500;5'UTR	NA
cg23457862	0.00187125	Hypo-methylated	-0.291873	37	2	201982439	CFLAR;CFLAR;CFLAR	5'UTR;TSS1500;5'UTR	N_Shore
cg15062535	0.0311963	Hyper-methylated	0.212953	37	19	52847933	ZNF610;ZNF610;ZNF610;ZNF610	5'UTR;TSS1500;5'UTR;5'UTR	NA
cg03225502	0.000612475	Hyper-methylated	0.234055	37	8	86254962	CA1;CA1;CA1;CA1;CA1	5'UTR;TSS1500;5'UTR;5'UTR;5'UTR	NA
cg07078112	2.05962e-05	Hyper-methylated	0.207391	37	8	86255139	CA1;CA1;CA1;CA1;CA1	5'UTR;TSS1500;5'UTR;5'UTR;5'UTR	NA
cg23808704	0.00275455	Hyper-methylated	0.243764	37	21	37853496	CLDN14;CLDN14;CLDN14;CLDN14	5'UTR;TSS1500;5'UTR;TSS1500	NA
cg03962527	0.00368277	Hypo-methylated	-0.257819	37	10	111766879	ADD3;ADD3;ADD3	5'UTR;TSS1500;TSS1500	N_Shore
cg12170048	0.000441713	Hypo-methylated	-0.230624	37	4	492375	ZNF721;PIGG;PIGG	5'UTR;TSS1500;TSS1500	N_Shore
cg21023952	0.00504915	Hyper-methylated	0.266483	37	5	59783035	PDE4D;PART1;PART1;PART1	5'UTR;TSS1500;TSS1500;TSS1500	NA
cg06426416	0.0129362	Hypo-methylated	-0.225166	37	4	5710403	EVC2;EVC2	5'UTR;TSS200	Island
cg12039664	0.000383123	Hypo-methylated	-0.223063	37	20	61148894	C20orf166;C20orf200	5'UTR;TSS200	Island
cg20941184	3.72654e-05	Hyper-methylated	0.251379	37	1	209878178	HSD11B1;HSD11B1	5'UTR;TSS200	NA
cg22193912	0.0367178	Hyper-methylated	0.205789	37	17	79881523	MAFG;MAFG	5'UTR;TSS200	S_Shore
cg27578726	0.000145253	Hypo-methylated	-0.207092	37	20	61148856	C20orf166;C20orf200	5'UTR;TSS200	Island
cg25604994	4.0933e-05	Hypo-methylated	-0.287372	37	2	201983264	CFLAR;CFLAR;CFLAR	5'UTR;TSS200;5'UTR	Island
cg00029246	0.0014672	Hyper-methylated	0.25973	37	7	137223417	DGKI	Body	NA
cg00056066	0.00423872	Hypo-methylated	-0.290275	37	10	25010738	ARHGAP21	Body	N_Shore
cg00067742	1.32867e-08	Hyper-methylated	0.395327	37	2	1926888	MYT1L	Body	NA
cg00087368	0.0386949	Hypo-methylated	-0.205512	37	6	100896392	SIM1	Body	N_Shore
cg00089695	0.00113164	Hyper-methylated	0.259432	37	9	101746445	COL15A1	Body	N_Shore
cg00097038	0.000248589	Hyper-methylated	0.220306	37	1	197382771	CRB1	Body	NA
cg00114029	0.0190669	Hypo-methylated	-0.262651	37	1	35351407	DLGAP3	Body	Island
cg00135433	0.0130568	Hypo-methylated	-0.200596	37	3	183118295	MCF2L2	Body	NA
cg00157012	0.000256974	Hypo-methylated	-0.231285	37	8	25059252	DOCK5	Body	NA
cg00163018	0.000168844	Hyper-methylated	0.357776	37	1	237413813	RYR2	Body	NA
cg00163372	0.000662094	Hypo-methylated	-0.2468	37	8	128752988	MYC	Body	S_Shore
cg00168191	0.00500393	Hypo-methylated	-0.241631	37	19	3097565	GNA11	Body	Island
cg00186143	8.11878e-06	Hyper-methylated	0.289715	37	2	7029602	RSAD2	Body	NA
cg00210856	0.00173566	Hyper-methylated	0.206299	37	5	158466226	EBF1	Body	NA
cg00220335	0.0029408	Hypo-methylated	-0.228131	37	5	1343783	CLPTM1L	Body	N_Shore
cg00220737	0.0136186	Hypo-methylated	-0.210906	37	4	44448469	KCTD8	Body	N_Shore
cg00281100	0.0134221	Hyper-methylated	0.216797	37	10	90041434	RNLS	Body	NA
cg00286125	0.000620094	Hypo-methylated	-0.28301	37	19	36246906	HSPB6	Body	Island
cg00300672	6.27188e-05	Hyper-methylated	0.246858	37	2	125077436	CNTNAP5	Body	NA
cg00320354	0.00980668	Hyper-methylated	0.221225	37	4	99501119	TSPAN5	Body	NA
cg00328219	0.0014672	Hyper-methylated	0.227281	37	8	29033680	KIF13B	Body	NA
cg00370293	0.0015759	Hypo-methylated	-0.222026	37	5	43397113	CCL28	Body	Island
cg00371570	0.000461255	Hypo-methylated	-0.229297	37	2	43452360	ZFP36L2	Body	Island
cg00377332	0.0185357	Hypo-methylated	-0.206459	37	3	45761250	SACM1L	Body	NA
cg00381745	0.00719258	Hypo-methylated	-0.226128	37	7	99096450	ZNF394	Body	N_Shore
cg00387964	0.0133804	Hyper-methylated	0.223135	37	4	7651935	SORCS2	Body	S_Shelf
cg00398880	0.00010872	Hyper-methylated	0.259068	37	4	99559622	TSPAN5	Body	NA
cg00399951	0.00552937	Hypo-methylated	-0.274348	37	7	8476098	NXPH1	Body	S_Shore
cg00430036	0.000457998	Hypo-methylated	-0.22113	37	9	99145401	SLC35D2	Body	N_Shore
cg00458454	0.000390827	Hypo-methylated	-0.277639	37	10	134499528	INPP5A	Body	NA
cg00502885	0.00014436	Hyper-methylated	0.311961	37	5	1211660	SLC6A19	Body	N_Shore
cg00540941	0.00907071	Hyper-methylated	0.201959	37	6	32974843	HLA-DOA	Body	N_Shore
cg00549475	0.0240287	Hypo-methylated	-0.222591	37	17	10632715	TMEM220	Body	N_Shore
cg00585174	0.00953678	Hypo-methylated	-0.244455	37	10	134499472	INPP5A	Body	NA
cg00590152	0.00159222	Hyper-methylated	0.202269	37	17	74003831	EVPL	Body	Island
cg00605628	0.0163914	Hyper-methylated	0.206121	37	12	101413143	ANO4	Body	NA
cg00650953	0.00528333	Hyper-methylated	0.235548	37	7	147500503	CNTNAP2	Body	NA
cg00674896	0.00243023	Hypo-methylated	-0.284877	37	2	102804576	IL1RL2	Body	S_Shore
cg00681365	0.00462643	Hyper-methylated	0.219383	37	4	62387003	LPHN3	Body	S_Shelf
cg00698126	0.00214645	Hypo-methylated	-0.251379	37	7	148959735	ZNF783	Body	Island
cg00713294	3.88944e-05	Hypo-methylated	-0.360799	37	1	55678649	USP24	Body	N_Shore
cg00753138	0.00333054	Hypo-methylated	-0.210312	37	2	149679934	KIF5C	Body	NA
cg00759699	1.04117e-06	Hypo-methylated	-0.36158	37	19	12991918	DNASE2	Body	Island
cg00763743	0.000147846	Hyper-methylated	0.296825	37	7	137352173	DGKI	Body	NA
cg00771217	6.5459e-05	Hyper-methylated	0.276085	37	4	68699819	TMPRSS11D	Body	NA
cg00779313	0.0235404	Hypo-methylated	-0.237196	37	10	1166994	WDR37	Body	NA
cg00790847	0.0198286	Hypo-methylated	-0.212399	37	12	40497575	SLC2A13	Body	N_Shore
cg00791548	7.28475e-05	Hyper-methylated	0.263371	37	2	30966534	CAPN13	Body	NA
cg00821400	0.000148871	Hyper-methylated	0.260813	37	14	55895678	TBPL2	Body	NA
cg00822361	0.0027549	Hypo-methylated	-0.201669	37	3	156271246	SSR3	Body	N_Shore
cg00849044	0.0144215	Hypo-methylated	-0.215879	37	8	145558967	SCRT1	Body	Island
cg00857921	0.00256613	Hyper-methylated	0.203029	37	1	92257380	TGFBR3	Body	NA
cg00859888	0.00186802	Hypo-methylated	-0.256065	37	10	34795865	PARD3	Body	NA
cg00873919	0.00818477	Hypo-methylated	-0.206554	37	3	57743599	SLMAP	Body	S_Shore
cg00904258	0.000381626	Hyper-methylated	0.242141	37	7	968194	ADAP1	Body	S_Shore
cg00904483	0.00173254	Hyper-methylated	0.268067	37	10	131354873	MGMT	Body	NA
cg00912580	0.0101159	Hypo-methylated	-0.215823	37	2	135169533	MGAT5	Body	NA
cg00942241	0.00183343	Hyper-methylated	0.24573	37	16	945615	LMF1	Body	Island
cg00947324	1.98329e-05	Hyper-methylated	0.284653	37	14	96887456	AK7	Body	N_Shelf
cg00949980	0.00295115	Hypo-methylated	-0.245005	37	21	46237117	SUMO3	Body	Island
cg01015507	0.000290453	Hyper-methylated	0.253913	37	4	7757947	LOC84740	Body	NA
cg01022501	0.0321931	Hyper-methylated	0.255533	37	14	93064986	RIN3	Body	NA
cg01030321	0.00298996	Hypo-methylated	-0.218713	37	19	39191647	ACTN4	Body	NA
cg01049782	0.0038283	Hyper-methylated	0.225906	37	7	30717954	CRHR2	Body	N_Shelf
cg01059881	0.00283464	Hyper-methylated	0.218235	37	20	60927922	LAMA5	Body	S_Shore
cg01076217	0.000725985	Hypo-methylated	-0.223506	37	6	137364811	IL20RA	Body	N_Shore
cg01113896	0.00499186	Hypo-methylated	-0.244228	37	10	34836433	PARD3	Body	NA
cg01140244	0.00327415	Hypo-methylated	-0.202978	37	10	134498960	INPP5A	Body	NA
cg01142302	0.00257735	Hypo-methylated	-0.253517	37	3	9988590	PRRT3	Body	Island
cg01142438	0.000464631	Hyper-methylated	0.274332	37	5	178489987	ZNF354C	Body	S_Shelf
cg01169873	0.000339246	Hyper-methylated	0.218643	37	16	77876574	VAT1L	Body	NA
cg01174441	0.00172859	Hyper-methylated	0.207073	37	18	52262555	C18orf26	Body	NA
cg01176363	0.0215167	Hypo-methylated	-0.213435	37	20	62369445	LIME1	Body	Island
cg01182076	5.62591e-05	Hyper-methylated	0.278956	37	4	183601697	ODZ3	Body	NA
cg01235473	6.96498e-06	Hypo-methylated	-0.290933	37	20	22549124	C20orf56	Body	Island
cg01266060	0.000415349	Hypo-methylated	-0.225319	37	6	2953442	SERPINB6	Body	NA
cg01294808	6.84123e-05	Hypo-methylated	-0.360352	37	5	3599686	IRX1	Body	Island
cg01311955	0.00402124	Hyper-methylated	0.242141	37	11	132965250	OPCML	Body	NA
cg01312265	0.00534611	Hyper-methylated	0.219475	37	10	132930452	TCERG1L	Body	NA
cg01314439	2.71267e-05	Hyper-methylated	0.293625	37	11	123034487	ASAM	Body	NA
cg01314555	0.00114147	Hyper-methylated	0.221273	37	4	69340916	TMPRSS11E	Body	NA
cg01330991	9.32534e-05	Hyper-methylated	0.242268	37	17	7648108	DNAH2	Body	S_Shelf
cg01336260	2.72645e-05	Hyper-methylated	0.268116	37	6	130473404	SAMD3	Body	NA
cg01340163	0.00974579	Hypo-methylated	-0.229617	37	4	55990582	KDR	Body	N_Shore
cg01348086	0.00487368	Hypo-methylated	-0.210462	37	5	176785296	RGS14	Body	NA
cg01354879	0.0107684	Hypo-methylated	-0.23694	37	6	84140050	ME1	Body	N_Shore
cg01376829	0.00139744	Hypo-methylated	-0.275449	37	2	102804405	IL1RL2	Body	Island
cg01401641	0.00258892	Hypo-methylated	-0.254343	37	19	31839171	TSHZ3	Body	N_Shore
cg01412803	4.70003e-07	Hyper-methylated	0.244223	37	1	237954364	RYR2	Body	NA
cg01424562	0.0485744	Hypo-methylated	-0.206745	37	14	69256677	ZFP36L1	Body	Island
cg01428071	0.00023381	Hypo-methylated	-0.261264	37	6	79785773	PHIP	Body	N_Shore
cg01429039	0.0026454	Hypo-methylated	-0.237976	37	4	52918065	SPATA18	Body	Island
cg01454936	0.00975543	Hypo-methylated	-0.247575	37	4	187628125	FAT1	Body	NA
cg01478179	9.32983e-06	Hypo-methylated	-0.302024	37	4	187630905	FAT1	Body	NA
cg01492330	0.00263945	Hypo-methylated	-0.246334	37	12	53184005	KRT3	Body	S_Shore
cg01493728	0.0149092	Hyper-methylated	0.215313	37	12	95557840	FGD6	Body	NA
cg01521258	0.0324696	Hypo-methylated	-0.235609	37	1	64937528	CACHD1	Body	S_Shore
cg01524174	0.00701105	Hypo-methylated	-0.211696	37	17	70119015	SOX9	Body	Island
cg01529637	0.00213576	Hypo-methylated	-0.220257	37	20	50721911	ZFP64	Body	Island
cg01577755	0.0213335	Hyper-methylated	0.246253	37	5	912433	TRIP13	Body	N_Shore
cg01585180	0.00476228	Hypo-methylated	-0.21638	37	4	187628026	FAT1	Body	NA
cg01610165	0.000238327	Hypo-methylated	-0.265967	37	5	124071029	ZNF608	Body	NA
cg01620164	0.0419662	Hypo-methylated	-0.211215	37	2	164590272	FIGN	Body	N_Shelf
cg01622304	0.000944973	Hypo-methylated	-0.396201	37	13	28497401	PDX1	Body	N_Shore
cg01634644	0.00657085	Hyper-methylated	0.230319	37	4	7482223	SORCS2	Body	N_Shore
cg01707820	2.60117e-06	Hypo-methylated	-0.290822	37	2	23819033	KLHL29	Body	NA
cg01749718	0.00257735	Hyper-methylated	0.240852	37	12	5581281	NTF3	Body	NA
cg01752462	0.000487973	Hypo-methylated	-0.253928	37	2	242156822	ANO7	Body	N_Shore
cg01766699	0.0065478	Hyper-methylated	0.216727	37	2	196602679	DNAH7	Body	NA
cg01767631	9.21606e-06	Hypo-methylated	-0.344597	37	13	20716728	GJA3	Body	Island
cg01782709	0.00697899	Hyper-methylated	0.202074	37	6	32918306	HLA-DMA	Body	NA
cg01808947	0.00070424	Hyper-methylated	0.248523	37	17	80998195	B3GNTL1	Body	S_Shore
cg01809639	0.0104181	Hyper-methylated	0.202793	37	1	167602860	RCSD1	Body	S_Shelf
cg01872024	0.00771992	Hypo-methylated	-0.260043	37	11	94502804	AMOTL1	Body	S_Shore
cg01880399	0.00346394	Hyper-methylated	0.290384	37	4	187590579	FAT1	Body	NA
cg01915791	0.00117408	Hypo-methylated	-0.221195	37	19	36247526	HSPB6	Body	Island
cg01940810	0.000762566	Hyper-methylated	0.284956	37	12	68551655	IFNG	Body	NA
cg01948202	0.0131337	Hypo-methylated	-0.21529	37	3	122400474	PARP14	Body	S_Shore
cg01974091	0.0051379	Hypo-methylated	-0.272943	37	14	100625027	DEGS2	Body	N_Shore
cg01990910	0.0180696	Hypo-methylated	-0.213046	37	16	12207648	SNX29	Body	N_Shelf
cg01994275	0.0483278	Hypo-methylated	-0.230043	37	7	8480586	NXPH1	Body	N_Shore
cg02007217	0.00401692	Hypo-methylated	-0.224829	37	2	133176249	GPR39	Body	S_Shore
cg02022224	0.000930338	Hypo-methylated	-0.210998	37	17	39967428	SC65	Body	Island
cg02025583	0.00318309	Hypo-methylated	-0.263747	37	17	10632861	TMEM220	Body	Island
cg02048416	0.00456847	Hypo-methylated	-0.226242	37	2	74782684	DOK1	Body	Island
cg02065293	3.79805e-05	Hyper-methylated	0.297675	37	2	1928480	MYT1L	Body	NA
cg02077216	0.0149603	Hyper-methylated	0.251829	37	5	57753951	PLK2	Body	N_Shore
cg02086166	0.000736524	Hyper-methylated	0.270377	37	12	5775618	ANO2	Body	NA
cg02092141	0.00142393	Hypo-methylated	-0.231672	37	11	66411184	RBM4	Body	Island
cg02098752	0.0198404	Hypo-methylated	-0.203497	37	5	176024005	GPRIN1	Body	Island
cg02125316	0.0168752	Hypo-methylated	-0.200568	37	5	170878209	FGF18	Body	Island
cg02134022	8.44843e-05	Hyper-methylated	0.212448	37	5	79040203	CMYA5	Body	NA
cg02193925	0.00653686	Hypo-methylated	-0.241371	37	7	128692716	TNPO3	Body	N_Shore
cg02194684	0.0189078	Hypo-methylated	-0.212378	37	5	31853945	PDZD2	Body	N_Shore
cg02256198	0.00871491	Hyper-methylated	0.201148	37	4	81306753	C4orf22	Body	N_Shore
cg02268192	0.00135552	Hypo-methylated	-0.211217	37	14	92981666	RIN3	Body	S_Shore
cg02300379	0.000351075	Hyper-methylated	0.256045	37	10	95536738	LGI1	Body	NA
cg02330683	0.00358701	Hypo-methylated	-0.244297	37	15	41787940	ITPKA	Body	Island
cg02355183	0.00589662	Hyper-methylated	0.215718	37	8	35237424	UNC5D	Body	NA
cg02363711	0.00175119	Hyper-methylated	0.261965	37	4	159141096	TMEM144	Body	NA
cg02369052	0.00158976	Hyper-methylated	0.203445	37	15	92941926	ST8SIA2	Body	S_Shelf
cg02372889	9.30314e-05	Hypo-methylated	-0.208088	37	19	36247523	HSPB6	Body	Island
cg02394249	4.16485e-05	Hyper-methylated	0.275155	37	12	93140078	PLEKHG7	Body	NA
cg02394698	0.0135053	Hyper-methylated	0.205779	37	4	86594376	ARHGAP24	Body	NA
cg02408480	0.000503652	Hyper-methylated	0.245331	37	5	60187211	ERCC8	Body	NA
cg02414785	0.0061818	Hyper-methylated	0.202241	37	5	149570702	SLC6A7	Body	S_Shore
cg02423579	9.76455e-05	Hypo-methylated	-0.283899	37	7	2872169	GNA12	Body	NA
cg02470874	0.00137288	Hypo-methylated	-0.212055	37	3	160475336	PPM1L	Body	S_Shore
cg02477931	1.1172e-05	Hyper-methylated	0.282443	37	11	131532721	NTM	Body	NA
cg02487130	0.000744031	Hypo-methylated	-0.214448	37	2	220349733	SPEG	Body	Island
cg02487987	0.00093459	Hyper-methylated	0.242166	37	5	52153575	ITGA1	Body	NA
cg02542401	0.00176312	Hypo-methylated	-0.204015	37	3	131220255	MRPL3	Body	N_Shore
cg02596779	0.00135744	Hypo-methylated	-0.216626	37	5	179496893	RNF130	Body	N_Shore
cg02605258	0.0073876	Hyper-methylated	0.224014	37	20	60940772	LAMA5	Body	N_Shore
cg02616947	0.000941458	Hypo-methylated	-0.251962	37	10	102822508	KAZALD1	Body	Island
cg02634492	9.80991e-06	Hyper-methylated	0.287081	37	10	131293370	MGMT	Body	NA
cg02736313	0.0205274	Hyper-methylated	0.200333	37	15	66329709	MEGF11	Body	N_Shelf
cg02750262	0.000609572	Hypo-methylated	-0.221656	37	18	72916776	ZADH2	Body	Island
cg02795691	0.0105432	Hyper-methylated	0.204959	37	20	17514397	BFSP1	Body	S_Shelf
cg02802750	0.00130372	Hyper-methylated	0.200548	37	17	10543522	MYH3	Body	S_Shore
cg02803836	9.4926e-05	Hyper-methylated	0.208204	37	10	131412507	MGMT	Body	NA
cg02815014	4.40987e-06	Hypo-methylated	-0.369822	37	2	208791596	PLEKHM3	Body	N_Shelf
cg02832512	0.00253481	Hyper-methylated	0.224058	37	6	22113516	FLJ22536	Body	NA
cg02836764	0.00242473	Hypo-methylated	-0.272653	37	10	134499364	INPP5A	Body	NA
cg02851062	0.000530884	Hypo-methylated	-0.264723	37	11	122848983	BSX	Body	S_Shore
cg02852419	0.00143189	Hyper-methylated	0.208298	37	16	923712	LMF1	Body	N_Shore
cg02857074	1.01974e-05	Hyper-methylated	0.319444	37	7	81746161	CACNA2D1	Body	NA
cg02877575	0.00042171	Hyper-methylated	0.317729	37	11	131411235	NTM	Body	NA
cg02888090	0.00297919	Hyper-methylated	0.202695	37	9	134136213	FAM78A	Body	Island
cg02895126	0.00792304	Hypo-methylated	-0.224078	37	6	159420005	RSPH3	Body	N_Shore
cg02906784	0.0027935	Hyper-methylated	0.258013	37	3	54815664	CACNA2D3	Body	NA
cg02966841	1.32867e-08	Hyper-methylated	0.27091	37	2	1926366	MYT1L	Body	NA
cg02981064	0.00015516	Hyper-methylated	0.242148	37	10	131361165	MGMT	Body	NA
cg03006077	7.61458e-05	Hyper-methylated	0.317006	37	1	92234946	TGFBR3	Body	NA
cg03030757	0.00276428	Hypo-methylated	-0.280874	37	6	35420754	FANCE	Body	Island
cg03031009	0.00169415	Hyper-methylated	0.26033	37	10	10835019	SFTA1P	Body	NA
cg03040513	0.00320471	Hyper-methylated	0.241844	37	12	104105517	STAB2	Body	NA
cg03073218	0.000960471	Hyper-methylated	0.22595	37	8	120106427	COLEC10	Body	NA
cg03110300	0.0278731	Hypo-methylated	-0.232914	37	18	56976186	CPLX4	Body	S_Shore
cg03116016	0.00181614	Hyper-methylated	0.282645	37	16	15583606	C16orf45	Body	NA
cg03126579	6.68576e-05	Hypo-methylated	-0.392464	37	19	3822189	ZFR2	Body	Island
cg03126739	0.000507795	Hyper-methylated	0.284541	37	6	150211725	RAET1E	Body	NA
cg03142586	0.00391453	Hypo-methylated	-0.221569	37	19	58220080	ZNF154	Body	N_Shore
cg03147470	0.00233641	Hypo-methylated	-0.22582	37	10	537178	DIP2C	Body	NA
cg03148889	0.000167115	Hyper-methylated	0.273779	37	1	78706562	MGC27382	Body	NA
cg03164800	0.000268204	Hyper-methylated	0.265536	37	4	80836552	ANTXR2	Body	NA
cg03216739	0.0116162	Hypo-methylated	-0.20183	37	16	78359082	WWOX	Body	NA
cg03260566	0.00703011	Hypo-methylated	-0.252355	37	4	20256841	SLIT2	Body	Island
cg03265969	0.000131417	Hyper-methylated	0.347501	37	7	54617631	VSTM2A	Body	S_Shelf
cg03298834	0.00425958	Hyper-methylated	0.208972	37	6	29945437	HCG9	Body	S_Shore
cg03312170	0.000520297	Hyper-methylated	0.291953	37	16	53815126	FTO	Body	NA
cg03345925	0.00311197	Hypo-methylated	-0.212914	37	8	144599347	ZC3H3	Body	N_Shelf
cg03349134	0.0295783	Hypo-methylated	-0.233656	37	6	25655241	SCGN	Body	S_Shelf
cg03427841	0.00210877	Hyper-methylated	0.206493	37	17	16610318	CCDC144A	Body	NA
cg03453585	0.0026688	Hyper-methylated	0.25732	37	17	72885567	FADS6	Body	N_Shelf
cg03491087	0.00201394	Hyper-methylated	0.212548	37	14	75073928	LTBP2	Body	N_Shelf
cg03516577	0.00812922	Hyper-methylated	0.204623	37	3	169245817	MECOM	Body	NA
cg03521982	0.000834094	Hyper-methylated	0.246641	37	18	70206471	CBLN2	Body	N_Shelf
cg03529555	0.00163337	Hyper-methylated	0.234516	37	11	19416751	NAV2	Body	NA
cg03548384	0.0101221	Hypo-methylated	-0.208298	37	16	84403863	ATP2C2	Body	S_Shore
cg03553765	0.00199771	Hyper-methylated	0.20715	37	2	85485741	TCF7L1	Body	NA
cg03579045	0.00856081	Hyper-methylated	0.208438	37	8	11579013	GATA4	Body	NA
cg03614916	0.0119086	Hypo-methylated	-0.225756	37	18	22007271	IMPACT	Body	S_Shore
cg03745383	0.024156	Hyper-methylated	0.253991	37	17	31662900	ACCN1	Body	NA
cg03752965	0.000178907	Hyper-methylated	0.288298	37	8	35580432	UNC5D	Body	NA
cg03780701	0.00206853	Hypo-methylated	-0.233221	37	8	38965386	ADAM32	Body	Island
cg03820608	0.000747973	Hyper-methylated	0.23122	37	11	131547319	NTM	Body	NA
cg03826247	0.00083234	Hyper-methylated	0.205682	37	3	61911607	PTPRG	Body	NA
cg03827720	1.79844e-05	Hyper-methylated	0.237319	37	12	18843724	PLCZ1	Body	NA
cg03860037	0.000685253	Hypo-methylated	-0.41231	37	13	28497359	PDX1	Body	N_Shore
cg03862854	0.0377895	Hypo-methylated	-0.21131	37	20	22556600	C20orf56	Body	N_Shore
cg03910557	0.00289507	Hyper-methylated	0.2402	37	6	126074639	HEY2	Body	S_Shelf
cg03912703	3.80879e-06	Hypo-methylated	-0.424032	37	1	45279349	BTBD19	Body	Island
cg03929575	0.000839206	Hyper-methylated	0.242188	37	12	29909122	TMTC1	Body	NA
cg03951877	0.000644459	Hypo-methylated	-0.23937	37	6	13120250	PHACTR1	Body	NA
cg03952578	0.00195093	Hypo-methylated	-0.281041	37	15	61509038	RORA	Body	NA
cg03955859	0.0160461	Hyper-methylated	0.205124	37	4	124155479	SPATA5	Body	NA
cg03962451	0.000933374	Hyper-methylated	0.280229	37	2	191754464	GLS	Body	NA
cg03989711	0.00245639	Hyper-methylated	0.285741	37	17	80970799	B3GNTL1	Body	S_Shore
cg03995061	0.000235218	Hyper-methylated	0.216601	37	8	35097798	UNC5D	Body	S_Shelf
cg04001359	0.000925428	Hypo-methylated	-0.228154	37	5	15683259	FBXL7	Body	NA
cg04025761	0.0101897	Hypo-methylated	-0.211201	37	12	111514551	CUX2	Body	NA
cg04038163	0.000858955	Hyper-methylated	0.23885	37	4	76925155	CXCL9	Body	NA
cg04089901	0.00972579	Hyper-methylated	0.207146	37	7	7557590	COL28A1	Body	NA
cg04092800	0.00357919	Hypo-methylated	-0.27458	37	5	40681444	PTGER4	Body	Island
cg04107539	0.00342761	Hypo-methylated	-0.241689	37	7	86970843	TP53TG1	Body	N_Shelf
cg04136817	0.00154427	Hyper-methylated	0.312019	37	17	32369686	ACCN1	Body	S_Shelf
cg04164584	0.0281291	Hyper-methylated	0.239485	37	17	27235821	PHF12	Body	NA
cg04187185	0.00203783	Hypo-methylated	-0.29501	37	5	43396953	CCL28	Body	Island
cg04189326	0.00836694	Hypo-methylated	-0.232636	37	14	103481271	CDC42BPB	Body	NA
cg04192412	0.00667464	Hyper-methylated	0.204051	37	13	75980679	TBC1D4	Body	NA
cg04231888	0.000411981	Hyper-methylated	0.25407	37	11	19411473	NAV2	Body	NA
cg04258102	4.0827e-05	Hyper-methylated	0.244887	37	2	1879444	MYT1L	Body	NA
cg04264608	0.00412663	Hyper-methylated	0.223724	37	7	50366092	IKZF1	Body	NA
cg04302194	4.07493e-05	Hypo-methylated	-0.281041	37	5	3599012	IRX1	Body	Island
cg04365721	0.000446102	Hypo-methylated	-0.285212	37	5	3600391	IRX1	Body	Island
cg04414509	0.0112655	Hyper-methylated	0.211591	37	3	169351419	MECOM	Body	NA
cg04416905	0.0121569	Hyper-methylated	0.219275	37	20	60119664	CDH4	Body	Island
cg04436083	0.000127683	Hypo-methylated	-0.289442	37	4	24567220	DHX15	Body	NA
cg04436810	0.00140506	Hyper-methylated	0.229834	37	10	131365343	MGMT	Body	NA
cg04442638	0.035916	Hypo-methylated	-0.204114	37	17	73873823	TRIM47	Body	Island
cg04453124	0.00323381	Hypo-methylated	-0.225574	37	10	79596240	DLG5	Body	NA
cg04473030	0.000164141	Hyper-methylated	0.247523	37	10	131354782	MGMT	Body	NA
cg04473654	0.0123777	Hypo-methylated	-0.244743	37	4	54187654	SCFD2	Body	NA
cg04485799	0.00167224	Hypo-methylated	-0.20224	37	22	50438356	IL17REL	Body	Island
cg04485956	0.00395745	Hyper-methylated	0.224269	37	2	1859071	MYT1L	Body	NA
cg04543510	0.000173808	Hyper-methylated	0.282609	37	5	35028916	AGXT2	Body	NA
cg04590790	0.0123744	Hyper-methylated	0.200635	37	5	7770690	ADCY2	Body	NA
cg04654530	0.00866093	Hypo-methylated	-0.243317	37	2	63282702	OTX1	Body	Island
cg04655243	0.000287267	Hyper-methylated	0.258044	37	5	145406206	SH3RF2	Body	NA
cg04674568	0.0016318	Hyper-methylated	0.293088	37	5	168261086	SLIT3	Body	NA
cg04742334	0.00141289	Hyper-methylated	0.256148	37	20	37850248	LOC339568	Body	NA
cg04745004	0.000338924	Hyper-methylated	0.266806	37	11	133286631	OPCML	Body	NA
cg04797323	0.00466187	Hypo-methylated	-0.331774	37	12	93966978	SOCS2	Body	Island
cg04798919	0.00221227	Hypo-methylated	-0.243854	37	19	44039475	ZNF575	Body	Island
cg04819351	0.00142451	Hypo-methylated	-0.223172	37	15	36872220	C15orf41	Body	S_Shore
cg04837104	2.08876e-05	Hypo-methylated	-0.379825	37	21	46129620	C21orf29	Body	Island
cg04837461	2.84571e-06	Hypo-methylated	-0.223239	37	1	212587676	TMEM206	Body	Island
cg04842161	0.000785713	Hyper-methylated	0.26507	37	7	26901061	SKAP2	Body	N_Shelf
cg04849227	0.00069412	Hyper-methylated	0.21783	37	7	16502585	SOSTDC1	Body	NA
cg04854282	0.00123297	Hyper-methylated	0.202587	37	4	178682852	LOC285501	Body	NA
cg04864600	0.00363328	Hyper-methylated	0.245053	37	11	123052256	ASAM	Body	NA
cg04877144	0.000363394	Hyper-methylated	0.248702	37	3	140819665	SPSB4	Body	NA
cg04913291	0.0123451	Hyper-methylated	0.200123	37	11	133187956	OPCML	Body	NA
cg04913851	0.000735183	Hyper-methylated	0.265461	37	11	120545098	GRIK4	Body	NA
cg04953582	0.0330993	Hypo-methylated	-0.204038	37	7	120472955	TSPAN12	Body	NA
cg05008366	0.000701274	Hyper-methylated	0.292278	37	5	169225981	DOCK2	Body	NA
cg05106058	0.0434816	Hypo-methylated	-0.203074	37	4	172735924	GALNTL6	Body	S_Shore
cg05117982	0.0214818	Hypo-methylated	-0.219874	37	7	4764845	FOXK1	Body	Island
cg05126581	0.000882166	Hyper-methylated	0.246054	37	1	216144819	USH2A	Body	NA
cg05169312	0.000221534	Hypo-methylated	-0.305085	37	5	154316775	GEMIN5	Body	N_Shore
cg05210558	0.0012237	Hyper-methylated	0.280982	37	11	131410879	NTM	Body	NA
cg05261893	0.0133019	Hyper-methylated	0.213515	37	3	134798947	EPHB1	Body	NA
cg05300248	0.00187406	Hypo-methylated	-0.342921	37	18	24537063	CHST9	Body	NA
cg05301866	0.00220522	Hypo-methylated	-0.201247	37	2	162279964	TBR1	Body	Island
cg05310046	0.00538881	Hyper-methylated	0.241666	37	15	71544038	THSD4	Body	NA
cg05320183	6.73727e-06	Hypo-methylated	-0.208506	37	20	3758973	SPEF1	Body	Island
cg05365469	0.000185924	Hyper-methylated	0.287397	37	1	193024276	UCHL5	Body	N_Shelf
cg05368740	0.00241814	Hypo-methylated	-0.218301	37	19	36246882	HSPB6	Body	Island
cg05377839	0.00270189	Hyper-methylated	0.230959	37	3	61833671	PTPRG	Body	NA
cg05387189	0.00462923	Hypo-methylated	-0.218216	37	8	31498345	NRG1	Body	Island
cg05395403	0.000351858	Hypo-methylated	-0.456997	37	13	28496641	PDX1	Body	N_Shore
cg05509179	3.89371e-05	Hyper-methylated	0.244838	37	3	64887780	MIR548A2	Body	NA
cg05534060	0.013733	Hyper-methylated	0.260609	37	17	80768693	TBCD	Body	S_Shelf
cg05540221	0.00115816	Hyper-methylated	0.221268	37	15	99213144	IGF1R	Body	NA
cg05552874	0.0102531	Hypo-methylated	-0.256077	37	10	91153143	IFIT1	Body	NA
cg05565537	0.0011979	Hyper-methylated	0.216799	37	12	51773409	GALNT6	Body	NA
cg05621157	0.0042602	Hypo-methylated	-0.261468	37	13	99404279	SLC15A1	Body	N_Shore
cg05650559	0.00105747	Hyper-methylated	0.206235	37	3	159201035	SCHIP1	Body	NA
cg05658173	0.000246386	Hyper-methylated	0.261491	37	20	43377579	KCNK15	Body	N_Shore
cg05675514	0.00322714	Hyper-methylated	0.240291	37	6	22026015	FLJ22536	Body	NA
cg05676622	0.000220477	Hypo-methylated	-0.251602	37	11	66410998	RBM4	Body	Island
cg05701706	0.0250773	Hyper-methylated	0.204245	37	4	147187180	SLC10A7	Body	NA
cg05726764	0.00181709	Hypo-methylated	-0.204143	37	3	179399579	USP13	Body	NA
cg05739816	0.0471838	Hypo-methylated	-0.237591	37	6	135989395	C6orf217	Body	NA
cg05741937	0.00379959	Hypo-methylated	-0.20843	37	12	104609797	TXNRD1	Body	Island
cg05777410	4.8644e-05	Hyper-methylated	0.293494	37	2	158162587	GALNT5	Body	NA
cg05779630	0.00139527	Hyper-methylated	0.222714	37	4	7473106	SORCS2	Body	NA
cg05807849	0.00214356	Hyper-methylated	0.208268	37	11	132946692	OPCML	Body	NA
cg05823823	0.00380619	Hyper-methylated	0.230689	37	12	26493991	ITPR2	Body	NA
cg05833946	0.0008226	Hypo-methylated	-0.205688	37	8	1847999	ARHGEF10	Body	NA
cg05851542	0.00169817	Hypo-methylated	-0.212096	37	3	9989156	PRRT3	Body	Island
cg05884870	0.00287852	Hyper-methylated	0.230935	37	15	100654807	ADAMTS17	Body	NA
cg05904016	0.00760071	Hyper-methylated	0.22514	37	7	968552	ADAP1	Body	S_Shelf
cg05904808	0.0267473	Hyper-methylated	0.200163	37	5	57790494	GAPT	Body	NA
cg05907764	0.00160623	Hyper-methylated	0.231919	37	5	156277860	PPP1R2P3	Body	S_Shore
cg05917419	2.02071e-05	Hypo-methylated	-0.347762	37	5	124013536	ZNF608	Body	NA
cg05928873	0.00494231	Hyper-methylated	0.213822	37	1	72302970	NEGR1	Body	NA
cg05951776	0.00832954	Hypo-methylated	-0.212235	37	1	10568783	PEX14	Body	NA
cg05956150	1.71564e-05	Hyper-methylated	0.2187	37	15	61491665	RORA	Body	NA
cg05976500	0.000387625	Hypo-methylated	-0.224071	37	17	8926895	NTN1	Body	Island
cg06011964	7.19711e-05	Hyper-methylated	0.281958	37	4	62379822	LPHN3	Body	N_Shelf
cg06024540	0.000971001	Hypo-methylated	-0.216701	37	6	32135396	EGFL8	Body	S_Shore
cg06026425	0.0274504	Hypo-methylated	-0.217951	37	5	157284650	CLINT1	Body	N_Shore
cg06098276	0.0108597	Hypo-methylated	-0.225689	37	17	76171208	TK1	Body	NA
cg06138239	0.00212884	Hypo-methylated	-0.228771	37	16	19567590	C16orf62	Body	S_Shore
cg06139099	0.00205109	Hypo-methylated	-0.267888	37	10	134499505	INPP5A	Body	NA
cg06177254	0.000760751	Hypo-methylated	-0.248592	37	11	77303975	AQP11	Body	S_Shelf
cg06178383	0.0453479	Hypo-methylated	-0.2031	37	16	23213204	SCNN1G	Body	NA
cg06210989	2.1405e-06	Hyper-methylated	0.246268	37	3	57440587	DNAH12	Body	NA
cg06216640	0.00238808	Hypo-methylated	-0.207742	37	4	77640141	SHROOM3	Body	NA
cg06261500	0.0020793	Hypo-methylated	-0.299405	37	7	127484663	SND1	Body	NA
cg06283478	0.00582603	Hyper-methylated	0.208129	37	4	7649606	SORCS2	Body	S_Shore
cg06347896	0.00158979	Hyper-methylated	0.239819	37	20	58645949	C20orf197	Body	NA
cg06384763	2.31046e-05	Hypo-methylated	-0.258886	37	19	12203198	ZNF788	Body	Island
cg06386307	0.0056102	Hypo-methylated	-0.214637	37	6	100895211	SIM1	Body	Island
cg06452184	0.00209688	Hyper-methylated	0.231462	37	4	62924397	LPHN3	Body	NA
cg06479433	0.000684274	Hypo-methylated	-0.21563	37	2	190563594	ANKAR	Body	NA
cg06479902	0.0051379	Hyper-methylated	0.209893	37	19	45720199	EXOC3L2	Body	N_Shore
cg06483441	7.26624e-06	Hyper-methylated	0.239818	37	5	102442571	GIN1	Body	NA
cg06492521	0.000209442	Hypo-methylated	-0.214325	37	10	532357	DIP2C	Body	S_Shore
cg06516150	0.000126626	Hypo-methylated	-0.251039	37	12	109592528	ACACB	Body	Island
cg06536988	1.51104e-06	Hyper-methylated	0.308477	37	4	153586440	TMEM154	Body	NA
cg06552160	7.6638e-07	Hyper-methylated	0.432484	37	2	1926724	MYT1L	Body	NA
cg06562406	0.000888033	Hyper-methylated	0.267894	37	4	62703554	LPHN3	Body	NA
cg06568346	0.00158493	Hyper-methylated	0.241729	37	20	44352696	SPINT4	Body	NA
cg06609498	0.00587082	Hypo-methylated	-0.22487	37	2	240233240	HDAC4	Body	NA
cg06617636	0.0319868	Hypo-methylated	-0.206562	37	14	69256690	ZFP36L1	Body	Island
cg06618298	0.0025752	Hyper-methylated	0.235793	37	5	16913076	MYO10	Body	NA
cg06639538	0.000340909	Hyper-methylated	0.289443	37	11	133373892	OPCML	Body	NA
cg06677013	0.00389136	Hypo-methylated	-0.219762	37	6	84570388	CYB5R4	Body	S_Shore
cg06680481	3.08664e-07	Hypo-methylated	-0.435137	37	20	22549253	C20orf56	Body	Island
cg06760904	0.000287377	Hyper-methylated	0.243051	37	2	1827764	MYT1L	Body	NA
cg06766016	0.00480416	Hypo-methylated	-0.252217	37	1	45278971	BTBD19	Body	Island
cg06766860	0.0332425	Hypo-methylated	-0.209195	37	12	132863983	GALNT9	Body	N_Shore
cg06779553	0.000449854	Hypo-methylated	-0.210991	37	8	60020513	TOX	Body	NA
cg06807397	0.00567912	Hypo-methylated	-0.2146	37	13	44948413	SERP2	Body	Island
cg06815950	0.00132048	Hypo-methylated	-0.246712	37	12	111619455	CUX2	Body	NA
cg06822340	0.00150748	Hyper-methylated	0.27769	37	7	147355839	CNTNAP2	Body	NA
cg06832449	0.0366786	Hypo-methylated	-0.209639	37	10	35069982	PARD3	Body	NA
cg06857304	0.00242691	Hypo-methylated	-0.206805	37	10	94826314	CYP26C1	Body	Island
cg06873461	0.00171896	Hyper-methylated	0.219339	37	2	115822184	DPP10	Body	NA
cg06909503	0.0094875	Hyper-methylated	0.205308	37	1	164725227	PBX1	Body	NA
cg06915202	0.0174522	Hypo-methylated	-0.200278	37	7	98029285	BAIAP2L1	Body	N_Shore
cg06925502	0.000286132	Hyper-methylated	0.207234	37	5	106848012	EFNA5	Body	NA
cg06942701	0.000770932	Hypo-methylated	-0.212719	37	2	162280009	TBR1	Body	Island
cg06943251	0.0161616	Hypo-methylated	-0.244628	37	20	57615398	SLMO2	Body	N_Shelf
cg06952798	5.23595e-05	Hyper-methylated	0.28328	37	10	131356999	MGMT	Body	NA
cg06962970	0.000184908	Hyper-methylated	0.287279	37	11	131761763	NTM	Body	NA
cg07005654	0.00132108	Hypo-methylated	-0.295754	37	4	108918439	HADH	Body	NA
cg07010617	0.00054565	Hyper-methylated	0.247835	37	7	142458190	PRSS1	Body	NA
cg07020967	5.26812e-08	Hyper-methylated	0.323264	37	12	44410498	TMEM117	Body	NA
cg07050692	0.000106547	Hypo-methylated	-0.255575	37	8	61664695	CHD7	Body	NA
cg07092111	2.65127e-05	Hypo-methylated	-0.288693	37	10	32621403	EPC1	Body	NA
cg07095230	0.00341379	Hypo-methylated	-0.210995	37	17	59480730	TBX2	Body	Island
cg07100000	0.000576322	Hypo-methylated	-0.289691	37	5	170877840	FGF18	Body	Island
cg07100560	0.0143157	Hyper-methylated	0.221266	37	15	25953514	ATP10A	Body	NA
cg07107420	0.0037836	Hypo-methylated	-0.233193	37	7	8010894	GLCCI1	Body	S_Shore
cg07124138	0.00062457	Hypo-methylated	-0.268234	37	16	88683903	ZC3H18	Body	NA
cg07124480	0.00634712	Hyper-methylated	0.213566	37	1	87207962	SH3GLB1	Body	NA
cg07160602	0.0099132	Hyper-methylated	0.212454	37	15	99196841	IGF1R	Body	S_Shelf
cg07179075	0.000487973	Hypo-methylated	-0.266081	37	1	97706031	DPYD	Body	NA
cg07181209	0.00445804	Hyper-methylated	0.205479	37	5	153585979	GALNT10	Body	NA
cg07189222	0.000844535	Hypo-methylated	-0.205277	37	6	32847527	PPP1R2P1	Body	Island
cg07214270	0.000121952	Hyper-methylated	0.276508	37	8	32118308	NRG1	Body	NA
cg07215199	5.95072e-05	Hypo-methylated	-0.271945	37	20	22549361	C20orf56	Body	Island
cg07253712	0.000698282	Hyper-methylated	0.314059	37	5	16933407	MYO10	Body	N_Shelf
cg07268431	0.00195985	Hypo-methylated	-0.247348	37	3	47436106	PTPN23	Body	NA
cg07285708	0.000209775	Hypo-methylated	-0.308713	37	3	10291324	TATDN2	Body	S_Shore
cg07366670	3.14962e-05	Hypo-methylated	-0.226566	37	12	111619077	CUX2	Body	NA
cg07367735	0.000267128	Hyper-methylated	0.262761	37	10	131559682	MGMT	Body	NA
cg07377396	9.89172e-05	Hyper-methylated	0.246447	37	7	21788428	DNAH11	Body	NA
cg07379574	0.00818945	Hypo-methylated	-0.240494	37	19	18724173	TMEM59L	Body	S_Shore
cg07396194	0.0170054	Hyper-methylated	0.217442	37	8	35417823	UNC5D	Body	NA
cg07398791	0.000508524	Hyper-methylated	0.200766	37	5	118676053	TNFAIP8	Body	NA
cg07454154	0.00096634	Hyper-methylated	0.270246	37	10	106176905	CCDC147	Body	NA
cg07459478	0.000561691	Hypo-methylated	-0.215417	37	7	55589803	VOPP1	Body	NA
cg07474842	0.0370317	Hyper-methylated	0.25722	37	6	136915088	MAP3K5	Body	NA
cg07485417	0.00555594	Hypo-methylated	-0.223176	37	8	21882851	NPM2	Body	Island
cg07486100	0.0212146	Hyper-methylated	0.210749	37	7	132562508	CHCHD3	Body	NA
cg07502050	0.00143656	Hyper-methylated	0.201866	37	2	218169223	DIRC3	Body	NA
cg07515422	0.0419245	Hypo-methylated	-0.206308	37	19	40993713	SPTBN4	Body	N_Shelf
cg07520506	0.000217079	Hypo-methylated	-0.238814	37	12	7593007	CD163L1	Body	Island
cg07535316	4.08892e-06	Hyper-methylated	0.412769	37	7	81752694	CACNA2D1	Body	NA
cg07554771	0.00027106	Hyper-methylated	0.239632	37	10	131557157	MGMT	Body	NA
cg07568313	0.00835284	Hyper-methylated	0.233105	37	1	120508705	NOTCH2	Body	NA
cg07574158	0.00101863	Hyper-methylated	0.27482	37	8	35233248	UNC5D	Body	NA
cg07598021	0.0157792	Hyper-methylated	0.22163	37	5	148728200	GRPEL2	Body	S_Shelf
cg07601386	0.0018449	Hyper-methylated	0.276306	37	6	110618174	C6orf186	Body	NA
cg07621645	0.00252115	Hyper-methylated	0.212928	37	2	144503739	ARHGAP15	Body	NA
cg07665510	0.00337359	Hyper-methylated	0.213921	37	17	55952063	CUEDC1	Body	NA
cg07687131	0.0130212	Hypo-methylated	-0.206429	37	12	93967580	SOCS2	Body	S_Shore
cg07697770	2.19001e-05	Hyper-methylated	0.406581	37	5	135389705	TGFBI	Body	NA
cg07699978	0.00166717	Hyper-methylated	0.281607	37	12	63194001	PPM1H	Body	N_Shore
cg07721458	0.0414245	Hypo-methylated	-0.207753	37	19	55685292	SYT5	Body	Island
cg07726215	0.00674629	Hyper-methylated	0.206188	37	1	171116322	FMO6P	Body	NA
cg07759478	0.00582476	Hyper-methylated	0.241451	37	3	63273927	SYNPR	Body	NA
cg07828472	0.0128501	Hyper-methylated	0.211267	37	10	131323986	MGMT	Body	NA
cg07834069	0.0057065	Hyper-methylated	0.212844	37	17	72524918	CD300LB	Body	NA
cg07881405	0.000487973	Hypo-methylated	-0.215153	37	5	3597487	IRX1	Body	Island
cg07974511	7.77092e-05	Hypo-methylated	-0.369101	37	2	63283013	OTX1	Body	Island
cg08003628	0.00187609	Hypo-methylated	-0.276761	37	8	106332188	ZFPM2	Body	S_Shore
cg08074534	0.0115526	Hypo-methylated	-0.221994	37	6	100895143	SIM1	Body	Island
cg08093568	0.0294174	Hypo-methylated	-0.212211	37	7	27626595	HIBADH	Body	NA
cg08108224	0.00468831	Hyper-methylated	0.228752	37	6	57235407	PRIM2	Body	NA
cg08122807	0.000452726	Hyper-methylated	0.235699	37	8	32311756	NRG1	Body	NA
cg08123425	0.00371045	Hyper-methylated	0.234766	37	12	13939517	GRIN2B	Body	NA
cg08124722	0.00031299	Hyper-methylated	0.257982	37	17	32597714	CCL7	Body	NA
cg08176353	0.00563428	Hypo-methylated	-0.206925	37	6	90120165	RRAGD	Body	N_Shore
cg08177968	0.00732131	Hyper-methylated	0.207862	37	16	59788728	LOC644649	Body	N_Shore
cg08185798	0.0150876	Hyper-methylated	0.204453	37	12	85677430	ALX1	Body	S_Shelf
cg08193650	0.000495172	Hypo-methylated	-0.36066	37	2	43451868	ZFP36L2	Body	Island
cg08197579	0.00181709	Hypo-methylated	-0.258501	37	8	74208178	RDH10	Body	Island
cg08255017	0.00165814	Hyper-methylated	0.20796	37	14	74727001	VSX2	Body	S_Shore
cg08269974	0.0115159	Hypo-methylated	-0.228156	37	19	853054	ELANE	Body	Island
cg08273995	0.012501	Hyper-methylated	0.221888	37	4	7526521	SORCS2	Body	NA
cg08380379	0.00250121	Hyper-methylated	0.31028	37	2	201652352	AOX2P	Body	NA
cg08388507	0.00123295	Hyper-methylated	0.226649	37	8	133976835	TG	Body	NA
cg08401725	0.00787289	Hyper-methylated	0.213816	37	11	34296462	ABTB2	Body	NA
cg08446038	0.00983406	Hyper-methylated	0.252688	37	5	52327649	ITGA2	Body	NA
cg08447387	0.000114582	Hypo-methylated	-0.217672	37	8	131369596	ASAP1	Body	N_Shore
cg08473330	0.00054059	Hypo-methylated	-0.239711	37	2	63282883	OTX1	Body	Island
cg08513547	0.00306962	Hyper-methylated	0.252093	37	5	150323558	LOC134466	Body	N_Shelf
cg08521225	0.00455482	Hyper-methylated	0.24352	37	18	29171977	TTR	Body	NA
cg08535361	0.000567749	Hyper-methylated	0.278545	37	12	96177524	NTN4	Body	NA
cg08558967	0.00468136	Hyper-methylated	0.217244	37	5	79378215	THBS4	Body	NA
cg08560734	0.00753478	Hyper-methylated	0.206007	37	5	177929948	COL23A1	Body	NA
cg08599635	0.0106262	Hypo-methylated	-0.227291	37	16	78496508	WWOX	Body	NA
cg08603424	0.000644459	Hyper-methylated	0.237474	37	13	100397856	CLYBL	Body	NA
cg08635765	3.54017e-05	Hyper-methylated	0.201764	37	5	136536219	SPOCK1	Body	NA
cg08648138	0.000307558	Hyper-methylated	0.246416	37	1	92247732	TGFBR3	Body	NA
cg08669954	0.000459251	Hyper-methylated	0.236932	37	16	1582105	IFT140	Body	N_Shore
cg08682625	0.00170584	Hyper-methylated	0.23807	37	8	128470793	LOC727677	Body	NA
cg08684580	0.00552149	Hypo-methylated	-0.227243	37	7	98029266	BAIAP2L1	Body	N_Shore
cg08689708	1.63002e-05	Hyper-methylated	0.362702	37	2	1927209	MYT1L	Body	NA
cg08696931	0.000223967	Hypo-methylated	-0.245821	37	12	123754071	CDK2AP1	Body	Island
cg08701675	0.00289103	Hyper-methylated	0.229012	37	7	33955914	BMPER	Body	NA
cg08712336	0.00197227	Hyper-methylated	0.237175	37	5	168464351	SLIT3	Body	NA
cg08738430	7.6638e-07	Hypo-methylated	-0.32893	37	2	43452561	ZFP36L2	Body	Island
cg08746653	0.00344829	Hypo-methylated	-0.273531	37	4	108913443	HADH	Body	S_Shelf
cg08746900	2.66737e-05	Hypo-methylated	-0.337238	37	5	3598967	IRX1	Body	Island
cg08776711	0.00119377	Hyper-methylated	0.260881	37	7	137107033	DGKI	Body	NA
cg08797518	0.00296105	Hyper-methylated	0.212584	37	3	121726380	ILDR1	Body	NA
cg08799394	0.00339314	Hypo-methylated	-0.223817	37	10	97049193	PDLIM1	Body	N_Shore
cg08816443	5.51274e-05	Hyper-methylated	0.262018	37	16	926409	LMF1	Body	N_Shore
cg08820401	0.00704781	Hyper-methylated	0.217153	37	2	144501227	ARHGAP15	Body	NA
cg08859215	0.00289073	Hyper-methylated	0.266137	37	17	66573573	FAM20A	Body	NA
cg08954601	0.0131087	Hypo-methylated	-0.202625	37	13	32460504	EEF1DP3	Body	NA
cg08980697	0.00558011	Hyper-methylated	0.228327	37	4	82362415	RASGEF1B	Body	NA
cg08985785	0.00418659	Hypo-methylated	-0.250116	37	6	39196340	KCNK5	Body	N_Shore
cg09027155	0.00203119	Hyper-methylated	0.246238	37	4	62930108	LPHN3	Body	NA
cg09046168	0.0188487	Hypo-methylated	-0.242074	37	6	2891973	SERPINB9	Body	Island
cg09131332	0.00391784	Hyper-methylated	0.257677	37	22	50482045	TTLL8	Body	N_Shore
cg09154334	7.41923e-05	Hyper-methylated	0.231677	37	10	131341043	MGMT	Body	NA
cg09172244	3.6461e-05	Hyper-methylated	0.318564	37	5	158251744	EBF1	Body	NA
cg09248896	8.14548e-05	Hyper-methylated	0.24312	37	1	114642809	SYT6	Body	NA
cg09300856	0.00370146	Hypo-methylated	-0.278623	37	17	42083686	NAGS	Body	Island
cg09341793	0.00290134	Hypo-methylated	-0.20933	37	14	94405681	ASB2	Body	Island
cg09365259	0.00705403	Hypo-methylated	-0.200235	37	22	18594196	TUBA8	Body	Island
cg09366587	0.00835241	Hypo-methylated	-0.236051	37	12	94559051	PLXNC1	Body	NA
cg09381155	0.00341379	Hyper-methylated	0.204069	37	3	134801915	EPHB1	Body	NA
cg09395844	0.0169149	Hyper-methylated	0.218951	37	11	36020643	LDLRAD3	Body	NA
cg09451574	0.0133751	Hypo-methylated	-0.207728	37	4	113069076	C4orf32	Body	S_Shore
cg09461851	4.63213e-05	Hyper-methylated	0.207821	37	16	921161	LMF1	Body	S_Shore
cg09526469	0.0012826	Hypo-methylated	-0.330117	37	5	14277668	TRIO	Body	NA
cg09531376	0.000276015	Hyper-methylated	0.283279	37	11	133234073	OPCML	Body	S_Shelf
cg09557991	0.0314848	Hypo-methylated	-0.218255	37	1	12227927	TNFRSF1B	Body	S_Shore
cg09569760	0.00538756	Hypo-methylated	-0.24864	37	5	179475401	RNF130	Body	NA
cg09571630	0.000140172	Hyper-methylated	0.203489	37	5	80437492	RASGRF2	Body	NA
cg09574363	0.00154033	Hyper-methylated	0.230708	37	5	147693779	SPINK7	Body	NA
cg09584118	0.00587124	Hypo-methylated	-0.206631	37	11	45273975	SYT13	Body	NA
cg09640555	0.00952902	Hyper-methylated	0.212832	37	4	77406773	SHROOM3	Body	NA
cg09658497	0.0440097	Hypo-methylated	-0.208105	37	7	2847517	GNA12	Body	NA
cg09696385	0.0415121	Hyper-methylated	0.205	37	7	127528039	SND1	Body	NA
cg09705798	0.000981067	Hyper-methylated	0.285206	37	5	160048394	ATP10B	Body	NA
cg09811510	0.0017536	Hyper-methylated	0.276866	37	3	159590447	SCHIP1	Body	NA
cg09858782	2.94496e-06	Hyper-methylated	0.261004	37	10	131406583	MGMT	Body	NA
cg09929930	0.00686524	Hypo-methylated	-0.21175	37	7	150828583	AGAP3	Body	NA
cg09988837	0.00157802	Hyper-methylated	0.21403	37	1	224811939	CNIH3	Body	NA
cg10046101	0.00123205	Hyper-methylated	0.262527	37	7	51096721	COBL	Body	NA
cg10084383	0.00108501	Hypo-methylated	-0.22355	37	12	118404706	KSR2	Body	N_Shore
cg10085057	0.000459251	Hypo-methylated	-0.208356	37	16	31235824	TRIM72	Body	Island
cg10116893	0.00700138	Hypo-methylated	-0.200348	37	17	9019124	NTN1	Body	Island
cg10179300	0.000226914	Hypo-methylated	-0.351306	37	5	14147618	TRIO	Body	S_Shelf
cg10192893	0.00749725	Hypo-methylated	-0.207168	37	4	41747895	PHOX2B	Body	Island
cg10231182	0.00127527	Hyper-methylated	0.25609	37	12	15815827	EPS8	Body	NA
cg10238725	0.00258912	Hyper-methylated	0.223772	37	13	114308695	ATP4B	Body	NA
cg10242279	0.0049529	Hyper-methylated	0.204585	37	4	10666415	CLNK	Body	NA
cg10259111	0.0281633	Hypo-methylated	-0.222208	37	14	52429547	GNG2	Body	NA
cg10296718	0.00154897	Hypo-methylated	-0.203712	37	8	1848143	ARHGEF10	Body	NA
cg10365246	0.0188899	Hyper-methylated	0.205166	37	4	7597572	SORCS2	Body	S_Shelf
cg10393548	5.22348e-05	Hyper-methylated	0.317741	37	8	35401313	UNC5D	Body	NA
cg10416294	0.00804665	Hyper-methylated	0.252488	37	15	28049119	OCA2	Body	N_Shore
cg10436473	0.00114136	Hyper-methylated	0.227143	37	5	158296050	EBF1	Body	NA
cg10444491	5.39321e-05	Hyper-methylated	0.262564	37	4	7394790	SORCS2	Body	NA
cg10474597	0.00227276	Hypo-methylated	-0.220628	37	13	51917676	SERPINE3	Body	NA
cg10492511	0.0052353	Hypo-methylated	-0.250829	37	4	108853489	CYP2U1	Body	S_Shore
cg10494981	0.0465095	Hypo-methylated	-0.208821	37	10	711556	DIP2C	Body	N_Shore
cg10515232	0.0324184	Hypo-methylated	-0.229471	37	2	240062353	HDAC4	Body	S_Shore
cg10537176	0.00750756	Hyper-methylated	0.2229	37	2	133395195	GPR39	Body	NA
cg10540110	0.00270646	Hypo-methylated	-0.242619	37	1	202775609	KDM5B	Body	N_Shore
cg10628035	0.000528267	Hyper-methylated	0.245646	37	2	6086404	LOC150622	Body	NA
cg10641823	0.0272316	Hypo-methylated	-0.202771	37	5	1337747	CLPTM1L	Body	N_Shore
cg10668189	0.000279046	Hyper-methylated	0.213639	37	12	54756590	GPR84	Body	NA
cg10675614	0.00472489	Hypo-methylated	-0.254523	37	6	90120254	RRAGD	Body	N_Shore
cg10708739	0.000544224	Hypo-methylated	-0.271916	37	17	57465550	YPEL2	Body	NA
cg10729412	0.00011443	Hyper-methylated	0.348766	37	4	94570967	GRID2	Body	NA
cg10782668	1.68689e-05	Hypo-methylated	-0.470054	37	13	28496082	PDX1	Body	Island
cg10805039	0.0224953	Hypo-methylated	-0.21162	37	17	750241	NXN	Body	NA
cg10810847	0.00983623	Hypo-methylated	-0.212584	37	19	47950499	SLC8A2	Body	N_Shore
cg10820736	0.00935785	Hyper-methylated	0.235803	37	17	80970892	B3GNTL1	Body	S_Shore
cg10861722	1.19876e-05	Hyper-methylated	0.285677	37	8	35598326	UNC5D	Body	NA
cg10863922	0.0396023	Hypo-methylated	-0.224144	37	6	2892150	SERPINB9	Body	Island
cg10864145	0.00409767	Hypo-methylated	-0.211952	37	5	43397232	CCL28	Body	Island
cg10888337	0.0201734	Hypo-methylated	-0.214395	37	22	46366859	WNT7B	Body	Island
cg10895168	0.000183597	Hyper-methylated	0.20958	37	8	67373171	ADHFE1	Body	NA
cg10938286	0.00072203	Hyper-methylated	0.232007	37	20	23806999	CST2	Body	NA
cg10958362	0.000918517	Hypo-methylated	-0.217678	37	5	2754016	C5orf38	Body	Island
cg11009362	0.00107955	Hypo-methylated	-0.256365	37	12	118313924	KSR2	Body	NA
cg11019008	1.27547e-05	Hyper-methylated	0.270126	37	10	131425282	MGMT	Body	NA
cg11025705	0.0301307	Hypo-methylated	-0.209996	37	8	145697880	KIFC2	Body	Island
cg11026555	0.00994493	Hypo-methylated	-0.243369	37	12	124247223	DNAH10	Body	Island
cg11065917	0.0155302	Hyper-methylated	0.206031	37	10	131671776	EBF3	Body	NA
cg11084334	0.00107165	Hypo-methylated	-0.209154	37	3	9594264	LHFPL4	Body	Island
cg11105029	0.000314489	Hyper-methylated	0.214836	37	20	2362041	TGM6	Body	NA
cg11114503	0.00121382	Hyper-methylated	0.204104	37	14	74992018	LTBP2	Body	NA
cg11155374	0.000669567	Hyper-methylated	0.251928	37	13	39399331	FREM2	Body	NA
cg11216456	1.29729e-06	Hyper-methylated	0.303832	37	10	131355243	MGMT	Body	NA
cg11231100	0.00651775	Hyper-methylated	0.201158	37	11	93838695	HEPHL1	Body	NA
cg11238995	0.0298941	Hyper-methylated	0.211158	37	3	63295625	SYNPR	Body	NA
cg11244402	0.00617862	Hypo-methylated	-0.235439	37	13	41237992	FOXO1	Body	N_Shore
cg11258404	0.0179173	Hypo-methylated	-0.213107	37	5	76115810	F2RL1	Body	Island
cg11281320	0.00133794	Hyper-methylated	0.216462	37	11	120553251	GRIK4	Body	NA
cg11286669	0.000189796	Hyper-methylated	0.267054	37	5	158456317	EBF1	Body	NA
cg11302655	0.00372453	Hyper-methylated	0.256127	37	10	131334774	MGMT	Body	NA
cg11309842	2.06094e-06	Hyper-methylated	0.259214	37	10	131341115	MGMT	Body	NA
cg11328898	0.000737217	Hyper-methylated	0.22025	37	11	131758858	NTM	Body	NA
cg11349423	0.00252211	Hyper-methylated	0.226765	37	11	133232657	OPCML	Body	S_Shore
cg11351809	0.00390285	Hypo-methylated	-0.215929	37	17	14213798	HS3ST3B1	Body	S_Shore
cg11360755	0.0257818	Hypo-methylated	-0.204464	37	5	496069	SLC9A3	Body	S_Shore
cg11368946	0.0492598	Hypo-methylated	-0.213956	37	22	38204391	GCAT	Body	S_Shore
cg11432943	0.00119506	Hyper-methylated	0.219345	37	11	123029267	ASAM	Body	NA
cg11481351	0.00364555	Hyper-methylated	0.260149	37	1	109265387	FNDC7	Body	NA
cg11570367	0.0407206	Hypo-methylated	-0.218734	37	13	114896683	RASA3	Body	N_Shore
cg11605835	0.000482195	Hypo-methylated	-0.260414	37	5	3597695	IRX1	Body	Island
cg11606575	0.00723875	Hypo-methylated	-0.278191	37	11	45306397	SYT13	Body	N_Shore
cg11642412	0.00607184	Hypo-methylated	-0.205667	37	11	63768412	MACROD1	Body	Island
cg11686009	0.00033965	Hyper-methylated	0.232971	37	20	2305747	TGM3	Body	N_Shelf
cg11738543	0.00584824	Hypo-methylated	-0.279737	37	12	93967225	SOCS2	Body	Island
cg11791144	0.000293791	Hyper-methylated	0.363137	37	8	32129319	NRG1	Body	NA
cg11817589	0.00239418	Hyper-methylated	0.272267	37	18	55112743	ONECUT2	Body	S_Shelf
cg11824564	0.0035109	Hyper-methylated	0.281857	37	17	80970825	B3GNTL1	Body	S_Shore
cg11848113	0.000154584	Hypo-methylated	-0.210304	37	10	661159	DIP2C	Body	NA
cg11861579	0.000460199	Hyper-methylated	0.227538	37	4	99031533	C4orf37	Body	NA
cg11879188	0.00213427	Hypo-methylated	-0.215208	37	9	136149908	ABO	Body	N_Shore
cg11881934	0.0144464	Hypo-methylated	-0.246611	37	19	55685374	SYT5	Body	S_Shore
cg11911128	0.000259828	Hyper-methylated	0.224803	37	13	77886261	MYCBP2	Body	NA
cg11967108	0.00137784	Hypo-methylated	-0.236854	37	4	140704455	MAML3	Body	NA
cg11986385	0.00457166	Hyper-methylated	0.218925	37	11	19628828	NAV2	Body	NA
cg11998431	6.5459e-05	Hypo-methylated	-0.246739	37	7	3343581	SDK1	Body	S_Shore
cg12018521	0.00447507	Hyper-methylated	0.268077	37	7	115858134	TES	Body	NA
cg12037593	0.0257371	Hypo-methylated	-0.222958	37	17	57700024	CLTC	Body	S_Shelf
cg12056501	4.1621e-05	Hyper-methylated	0.205908	37	7	142576211	TRPV6	Body	NA
cg12099990	8.42219e-05	Hyper-methylated	0.28163	37	12	116453015	MED13L	Body	NA
cg12121162	0.00034715	Hypo-methylated	-0.237847	37	6	144904561	UTRN	Body	NA
cg12136950	0.00151295	Hyper-methylated	0.218367	37	1	226849798	ITPKB	Body	NA
cg12157646	0.000156704	Hyper-methylated	0.348643	37	2	133189699	GPR39	Body	NA
cg12166610	7.49018e-06	Hypo-methylated	-0.283544	37	8	31498256	NRG1	Body	Island
cg12174175	0.0127183	Hypo-methylated	-0.207783	37	6	53693227	LRRC1	Body	NA
cg12238015	8.55577e-05	Hypo-methylated	-0.436922	37	13	28496812	PDX1	Body	N_Shore
cg12248614	0.0435152	Hypo-methylated	-0.207515	37	19	41018880	SPTBN4	Body	Island
cg12250807	0.0025352	Hyper-methylated	0.252139	37	2	136598602	MCM6	Body	NA
cg12257156	0.0479382	Hypo-methylated	-0.215447	37	7	158823799	VIPR2	Body	Island
cg12275060	2.9948e-05	Hypo-methylated	-0.378993	37	1	45279329	BTBD19	Body	Island
cg12299795	0.00570256	Hypo-methylated	-0.244743	37	1	64982093	CACHD1	Body	NA
cg12331389	0.00136303	Hypo-methylated	-0.218966	37	10	95360736	RBP4	Body	Island
cg12351310	0.0341055	Hypo-methylated	-0.207331	37	5	52937992	NDUFS4	Body	NA
cg12364324	0.00445804	Hypo-methylated	-0.265843	37	5	170848039	FGF18	Body	Island
cg12364786	0.0113536	Hypo-methylated	-0.210261	37	15	64056664	HERC1	Body	NA
cg12368583	0.0250601	Hypo-methylated	-0.209914	37	10	77605508	C10orf11	Body	NA
cg12384932	0.00397015	Hypo-methylated	-0.223752	37	13	101803483	NALCN	Body	NA
cg12401953	5.93862e-05	Hyper-methylated	0.257812	37	5	136636409	SPOCK1	Body	NA
cg12413606	0.00248403	Hyper-methylated	0.217609	37	1	78744224	MGC27382	Body	NA
cg12421110	0.00285104	Hyper-methylated	0.233912	37	13	42035731	C13orf15	Body	S_Shelf
cg12445309	0.00151773	Hyper-methylated	0.244816	37	11	131615437	NTM	Body	NA
cg12448298	6.75164e-05	Hyper-methylated	0.368693	37	2	115822039	DPP10	Body	NA
cg12465010	0.011421	Hyper-methylated	0.201932	37	10	11909982	C10orf47	Body	N_Shore
cg12477050	0.00436191	Hyper-methylated	0.262216	37	5	160092633	ATP10B	Body	NA
cg12487162	0.000897488	Hypo-methylated	-0.232707	37	11	12845864	TEAD1	Body	NA
cg12515635	0.00262392	Hypo-methylated	-0.217239	37	15	31660558	KLF13	Body	N_Shelf
cg12520276	0.000688833	Hypo-methylated	-0.225712	37	10	516613	DIP2C	Body	N_Shore
cg12523932	0.0068679	Hypo-methylated	-0.206431	37	4	39448653	KLB	Body	Island
cg12539124	0.0340482	Hyper-methylated	0.20664	37	6	21948636	FLJ22536	Body	NA
cg12546474	1.77867e-05	Hypo-methylated	-0.370645	37	2	149643009	KIF5C	Body	N_Shelf
cg12616691	0.0148058	Hypo-methylated	-0.228011	37	10	63740403	ARID5B	Body	NA
cg12619347	0.00156935	Hypo-methylated	-0.279965	37	11	57280909	SLC43A1	Body	N_Shore
cg12627299	0.000278538	Hypo-methylated	-0.200607	37	11	66444235	RBM4B	Body	N_Shore
cg12646067	0.00590715	Hyper-methylated	0.246811	37	22	50481514	TTLL8	Body	N_Shore
cg12686644	0.00188534	Hyper-methylated	0.201998	37	5	95017605	SPATA9	Body	NA
cg12697833	0.000272222	Hyper-methylated	0.258803	37	11	133085433	OPCML	Body	NA
cg12710228	0.00555594	Hyper-methylated	0.214168	37	4	7395388	SORCS2	Body	NA
cg12728791	0.00738253	Hyper-methylated	0.223402	37	1	185925146	HMCN1	Body	NA
cg12740857	0.00156417	Hyper-methylated	0.257404	37	20	44237356	WFDC9	Body	NA
cg12749863	0.00267312	Hypo-methylated	-0.306645	37	21	26934576	MIR155HG	Body	Island
cg12773394	0.00120699	Hypo-methylated	-0.349707	37	4	5892965	CRMP1	Body	N_Shore
cg12777520	0.014058	Hypo-methylated	-0.211354	37	9	129387303	LMX1B	Body	Island
cg12784848	0.000386001	Hypo-methylated	-0.247056	37	8	23081957	TNFRSF10A	Body	Island
cg12797522	0.00119852	Hyper-methylated	0.221219	37	6	40347475	TDRG1	Body	NA
cg12815918	0.00037561	Hypo-methylated	-0.358785	37	13	28498544	PDX1	Body	Island
cg12817840	2.05962e-05	Hypo-methylated	-0.37001	37	5	124070989	ZNF608	Body	NA
cg12819011	0.00781535	Hyper-methylated	0.240779	37	12	32138937	C12orf35	Body	NA
cg12841873	0.000657812	Hypo-methylated	-0.242687	37	6	33423165	ZBTB9	Body	S_Shore
cg12860686	0.000108075	Hypo-methylated	-0.264238	37	5	2753876	C5orf38	Body	Island
cg12946225	0.00650062	Hypo-methylated	-0.210411	37	19	3573751	HMG20B	Body	Island
cg12984877	0.00243485	Hypo-methylated	-0.232914	37	4	146856745	ZNF827	Body	N_Shore
cg13001097	0.027392	Hypo-methylated	-0.216538	37	6	144652488	UTRN	Body	NA
cg13026994	0.00336092	Hyper-methylated	0.266198	37	2	115526766	DPP10	Body	NA
cg13058710	0.000731045	Hypo-methylated	-0.332097	37	17	70119609	SOX9	Body	Island
cg13066043	0.00290868	Hypo-methylated	-0.241205	37	14	24808987	RIPK3	Body	Island
cg13066983	0.00106525	Hypo-methylated	-0.222718	37	3	68057306	FAM19A1	Body	S_Shore
cg13081213	0.00047548	Hyper-methylated	0.2046	37	7	26714757	SKAP2	Body	NA
cg13120108	0.00193801	Hypo-methylated	-0.237498	37	14	61790037	PRKCH	Body	S_Shore
cg13171643	0.00118474	Hyper-methylated	0.216555	37	10	131324189	MGMT	Body	NA
cg13219127	0.0142001	Hypo-methylated	-0.203664	37	11	1322131	TOLLIP	Body	NA
cg13270055	0.00242689	Hypo-methylated	-0.235477	37	22	36960499	CACNG2	Body	Island
cg13337716	0.00586501	Hyper-methylated	0.216923	37	15	34015232	RYR3	Body	NA
cg13347257	8.34744e-06	Hypo-methylated	-0.337799	37	3	9594151	LHFPL4	Body	Island
cg13369337	0.000446203	Hypo-methylated	-0.27239	37	10	13629909	PRPF18	Body	S_Shore
cg13434688	0.000428347	Hyper-methylated	0.208096	37	9	140270145	EXD3	Body	S_Shore
cg13436968	0.00395825	Hyper-methylated	0.239119	37	7	54622973	VSTM2A	Body	NA
cg13450266	0.000261066	Hypo-methylated	-0.344277	37	13	113625160	MCF2L	Body	S_Shore
cg13458651	0.00290104	Hypo-methylated	-0.266697	37	22	46367703	WNT7B	Body	Island
cg13462909	0.00202655	Hyper-methylated	0.25011	37	9	118996078	PAPPA	Body	NA
cg13466694	0.030492	Hypo-methylated	-0.225626	37	9	129380728	LMX1B	Body	S_Shelf
cg13489501	5.25676e-05	Hyper-methylated	0.234482	37	9	140262190	EXD3	Body	N_Shore
cg13563298	0.0316696	Hypo-methylated	-0.209031	37	9	95948059	WNK2	Body	S_Shore
cg13578408	0.00786582	Hypo-methylated	-0.225121	37	7	8475484	NXPH1	Body	S_Shore
cg13588086	0.0304792	Hypo-methylated	-0.26033	37	9	6644369	GLDC	Body	N_Shore
cg13591352	0.00673746	Hypo-methylated	-0.210792	37	2	44058766	ABCG5	Body	Island
cg13593479	0.000226171	Hypo-methylated	-0.250727	37	5	149111749	PPARGC1B	Body	Island
cg13599020	8.20967e-05	Hyper-methylated	0.315768	37	6	130482978	SAMD3	Body	NA
cg13606629	0.000242746	Hyper-methylated	0.236366	37	9	140247487	EXD3	Body	N_Shore
cg13626830	1.71564e-05	Hyper-methylated	0.368242	37	5	80460495	RASGRF2	Body	NA
cg13661323	0.00112266	Hyper-methylated	0.233934	37	9	19657248	SLC24A2	Body	NA
cg13682345	0.00356428	Hyper-methylated	0.20688	37	1	90172255	LRRC8C	Body	NA
cg13710297	0.00277854	Hyper-methylated	0.231619	37	3	55752980	ERC2	Body	NA
cg13710542	0.000143288	Hyper-methylated	0.205325	37	9	140261971	EXD3	Body	N_Shore
cg13747137	0.0195896	Hyper-methylated	0.202717	37	15	100664844	ADAMTS17	Body	NA
cg13749420	0.0016694	Hyper-methylated	0.240963	37	18	56973049	CPLX4	Body	N_Shelf
cg13758221	2.27125e-05	Hyper-methylated	0.25973	37	17	37245400	PLXDC1	Body	NA
cg13760060	0.0109862	Hyper-methylated	0.223612	37	14	73212577	DPF3	Body	NA
cg13773247	0.000372033	Hypo-methylated	-0.297758	37	2	42276988	PKDCC	Body	NA
cg13777717	0.000231593	Hypo-methylated	-0.266619	37	5	76250527	CRHBP	Body	Island
cg13781956	0.000662432	Hyper-methylated	0.209298	37	9	117826025	TNC	Body	NA
cg13784312	0.0172403	Hypo-methylated	-0.205972	37	9	134609065	RAPGEF1	Body	NA
cg13816734	0.011902	Hyper-methylated	0.213779	37	13	92092881	GPC5	Body	NA
cg13847701	0.000380741	Hyper-methylated	0.225512	37	2	31570468	XDH	Body	NA
cg13867532	0.00643089	Hyper-methylated	0.202862	37	9	34835944	C9orf144	Body	NA
cg13879411	0.00571084	Hyper-methylated	0.260661	37	7	7474236	COL28A1	Body	NA
cg13885357	0.00249004	Hypo-methylated	-0.274305	37	12	53184041	KRT3	Body	S_Shore
cg13885977	0.000334705	Hyper-methylated	0.263462	37	9	18978650	FAM154A	Body	NA
cg13912027	0.00673022	Hyper-methylated	0.261328	37	11	72759293	FCHSD2	Body	NA
cg13922021	0.0117884	Hypo-methylated	-0.2089	37	5	76115974	F2RL1	Body	Island
cg13923018	0.0136038	Hypo-methylated	-0.275618	37	5	31855380	PDZD2	Body	Island
cg13944105	0.000508456	Hyper-methylated	0.258531	37	15	48574462	SLC12A1	Body	NA
cg13944468	0.00466191	Hypo-methylated	-0.23617	37	5	2753852	C5orf38	Body	Island
cg13948082	0.00354022	Hypo-methylated	-0.23584	37	2	72374258	CYP26B1	Body	Island
cg13997553	7.2864e-05	Hyper-methylated	0.289393	37	9	117850777	TNC	Body	NA
cg14014950	0.000779524	Hypo-methylated	-0.256345	37	3	64125334	PRICKLE2	Body	NA
cg14023589	0.00246794	Hyper-methylated	0.228055	37	12	72875216	TRHDE	Body	NA
cg14032033	0.00565832	Hypo-methylated	-0.223915	37	1	241371615	RGS7	Body	NA
cg14073986	3.53457e-07	Hypo-methylated	-0.298829	37	20	57617431	SLMO2	Body	Island
cg14089103	0.0417877	Hypo-methylated	-0.203427	37	11	1682006	HCCA2	Body	NA
cg14121185	0.03496	Hypo-methylated	-0.201137	37	17	64488849	PRKCA	Body	NA
cg14122749	0.0025407	Hyper-methylated	0.224358	37	12	64355151	SRGAP1	Body	NA
cg14128411	4.9561e-09	Hyper-methylated	0.466432	37	2	1926907	MYT1L	Body	NA
cg14170999	0.00992308	Hypo-methylated	-0.223649	37	17	79380515	BAHCC1	Body	Island
cg14178794	0.00801562	Hypo-methylated	-0.20387	37	4	5713546	EVC	Body	S_Shore
cg14192081	2.26889e-06	Hyper-methylated	0.274706	37	14	62519784	SYT16	Body	N_Shelf
cg14193007	0.00209469	Hyper-methylated	0.216745	37	17	77953016	TBC1D16	Body	S_Shore
cg14198450	0.000128895	Hyper-methylated	0.235677	37	9	78759126	PCSK5	Body	NA
cg14224441	6.69692e-05	Hyper-methylated	0.285884	37	3	11743273	VGLL4	Body	N_Shelf
cg14231974	0.0109922	Hyper-methylated	0.217129	37	4	183247161	ODZ3	Body	NA
cg14270650	0.0061075	Hyper-methylated	0.209358	37	6	136397995	PDE7B	Body	NA
cg14273607	0.000381272	Hyper-methylated	0.208979	37	10	131450532	MGMT	Body	NA
cg14276379	0.00740373	Hyper-methylated	0.303797	37	9	97663142	C9orf3	Body	NA
cg14303187	0.00020631	Hyper-methylated	0.204318	37	9	91722423	SHC3	Body	NA
cg14315558	0.00362039	Hypo-methylated	-0.263419	37	21	26934682	MIR155HG	Body	Island
cg14340889	0.000118995	Hyper-methylated	0.202318	37	14	75072120	LTBP2	Body	NA
cg14349078	0.00243473	Hyper-methylated	0.221976	37	9	78547359	PCSK5	Body	NA
cg14353508	4.21663e-05	Hypo-methylated	-0.279459	37	20	34207754	SPAG4	Body	S_Shore
cg14374799	0.0015589	Hypo-methylated	-0.207048	37	8	21882942	NPM2	Body	S_Shore
cg14394550	0.0299368	Hypo-methylated	-0.217913	37	8	22548400	EGR3	Body	Island
cg14400292	0.00388506	Hypo-methylated	-0.27114	37	22	46367203	WNT7B	Body	Island
cg14463068	4.01626e-05	Hyper-methylated	0.276038	37	2	1820315	MYT1L	Body	NA
cg14482902	0.00667846	Hypo-methylated	-0.267788	37	17	36714803	SRCIN1	Body	Island
cg14485787	3.09101e-05	Hyper-methylated	0.206223	37	10	131428305	MGMT	Body	NA
cg14491535	0.000413154	Hypo-methylated	-0.210437	37	7	28195090	JAZF1	Body	NA
cg14534144	0.00415424	Hypo-methylated	-0.297015	37	13	114150007	TMCO3	Body	S_Shelf
cg14535746	0.00500189	Hypo-methylated	-0.238977	37	12	96652787	ELK3	Body	NA
cg14546062	7.03922e-06	Hyper-methylated	0.205037	37	9	101783054	COL15A1	Body	NA
cg14553549	2.83674e-06	Hyper-methylated	0.304069	37	2	30967753	CAPN13	Body	NA
cg14561934	0.00552654	Hypo-methylated	-0.234453	37	10	15412027	FAM171A1	Body	N_Shore
cg14570051	0.000481762	Hyper-methylated	0.208173	37	18	10955104	FAM38B	Body	NA
cg14608581	0.00239843	Hypo-methylated	-0.256336	37	2	70122240	SNRNP27	Body	NA
cg14616541	0.0449526	Hyper-methylated	0.201243	37	17	8467092	MYH10	Body	NA
cg14633950	0.0133981	Hypo-methylated	-0.214298	37	9	77501535	TRPM6	Body	N_Shore
cg14635269	0.00449751	Hypo-methylated	-0.271149	37	9	129439339	LMX1B	Body	NA
cg14641625	0.00128702	Hyper-methylated	0.225221	37	5	171485294	STK10	Body	S_Shelf
cg14645545	0.0147221	Hypo-methylated	-0.200093	37	2	219252551	SLC11A1	Body	Island
cg14663177	0.0368613	Hyper-methylated	0.206062	37	2	38373737	C2orf58	Body	NA
cg14668632	0.000950044	Hypo-methylated	-0.233991	37	7	2872130	GNA12	Body	NA
cg14717557	0.0133892	Hypo-methylated	-0.224821	37	6	100895618	SIM1	Body	N_Shore
cg14718495	0.0132702	Hyper-methylated	0.223691	37	3	19268469	KCNH8	Body	NA
cg14740657	0.00630068	Hypo-methylated	-0.210133	37	21	28337594	ADAMTS5	Body	N_Shore
cg14766621	0.00318551	Hyper-methylated	0.206004	37	2	1891057	MYT1L	Body	NA
cg14780276	0.00311263	Hypo-methylated	-0.248955	37	4	148743200	ARHGAP10	Body	NA
cg14787880	0.00650538	Hypo-methylated	-0.233324	37	2	203244123	BMPR2	Body	S_Shore
cg14872762	0.00212629	Hyper-methylated	0.219676	37	11	133399769	OPCML	Body	NA
cg14902389	0.0291375	Hypo-methylated	-0.225988	37	2	99342685	MGAT4A	Body	NA
cg14918650	0.000113666	Hyper-methylated	0.301284	37	7	94033643	COL1A2	Body	NA
cg14924899	2.53773e-05	Hyper-methylated	0.215067	37	15	62937113	MGC15885	Body	NA
cg14953730	0.00475929	Hypo-methylated	-0.257701	37	10	134498830	INPP5A	Body	NA
cg15009328	0.00164228	Hyper-methylated	0.222878	37	2	44057818	ABCG5	Body	N_Shore
cg15029037	0.00142136	Hyper-methylated	0.274149	37	4	146729164	ZNF827	Body	NA
cg15106368	0.00117783	Hypo-methylated	-0.207108	37	12	109592348	ACACB	Body	Island
cg15127702	0.000119543	Hypo-methylated	-0.396279	37	7	101079617	EMID2	Body	NA
cg15154628	0.000253693	Hyper-methylated	0.295925	37	7	76871793	CCDC146	Body	NA
cg15177613	0.00741723	Hypo-methylated	-0.203136	37	19	50249737	TSKS	Body	Island
cg15186969	0.00472489	Hyper-methylated	0.243745	37	10	1256369	ADARB2	Body	S_Shelf
cg15204595	0.000109482	Hyper-methylated	0.264708	37	1	184003184	GLT25D2	Body	N_Shelf
cg15239627	0.00292877	Hyper-methylated	0.247614	37	7	120918492	C7orf58	Body	NA
cg15246989	0.00268715	Hyper-methylated	0.241081	37	17	37244473	PLXDC1	Body	NA
cg15333932	0.00386209	Hyper-methylated	0.240042	37	5	16735498	MYO10	Body	NA
cg15348609	0.00862233	Hypo-methylated	-0.256652	37	12	132197061	SFRS8	Body	S_Shore
cg15392364	0.000708199	Hyper-methylated	0.251602	37	1	206976689	IL19	Body	NA
cg15456502	0.0115156	Hypo-methylated	-0.233395	37	13	28591071	FLT3	Body	NA
cg15465743	0.00859679	Hypo-methylated	-0.205227	37	11	1413145	BRSK2	Body	S_Shore
cg15502430	0.00365445	Hyper-methylated	0.205076	37	3	115529503	LSAMP	Body	NA
cg15519474	0.000482946	Hypo-methylated	-0.266136	37	17	64300902	PRKCA	Body	S_Shore
cg15534461	0.000178317	Hypo-methylated	-0.209517	37	12	118575033	PEBP1	Body	S_Shore
cg15542637	0.00741507	Hyper-methylated	0.20922	37	5	160048025	ATP10B	Body	NA
cg15598789	0.00559024	Hyper-methylated	0.256186	37	1	5955929	NPHP4	Body	NA
cg15608277	0.00671945	Hypo-methylated	-0.202744	37	12	53184086	KRT3	Body	S_Shore
cg15618210	0.00263929	Hyper-methylated	0.210228	37	11	132816803	OPCML	Body	S_Shelf
cg15658262	0.000427445	Hyper-methylated	0.219184	37	10	131502829	MGMT	Body	NA
cg15678844	0.0340458	Hypo-methylated	-0.23057	37	10	26500780	MYO3A	Body	Island
cg15726040	0.00202321	Hyper-methylated	0.227718	37	2	115598354	DPP10	Body	NA
cg15727320	3.04941e-05	Hyper-methylated	0.305382	37	12	48118973	P11	Body	NA
cg15782228	0.0171915	Hyper-methylated	0.212613	37	20	60932415	LAMA5	Body	NA
cg15790214	0.0010781	Hypo-methylated	-0.24828	37	6	26522325	HCG11	Body	Island
cg15843691	0.00416458	Hyper-methylated	0.201991	37	15	28014454	OCA2	Body	N_Shore
cg15865055	0.000725635	Hyper-methylated	0.238794	37	11	114393118	FAM55A	Body	NA
cg15877399	0.000891312	Hypo-methylated	-0.241329	37	12	116625593	MED13L	Body	NA
cg15884185	0.00040006	Hyper-methylated	0.235407	37	4	7368808	SORCS2	Body	NA
cg15896624	0.00499491	Hyper-methylated	0.238806	37	4	164246900	NPY1R	Body	NA
cg15909056	0.016975	Hyper-methylated	0.216555	37	12	71837175	LGR5	Body	S_Shelf
cg15934004	0.00525669	Hypo-methylated	-0.215586	37	7	3919928	SDK1	Body	NA
cg15940337	0.0186562	Hypo-methylated	-0.201199	37	8	142456489	FLJ43860	Body	S_Shelf
cg15942185	0.00739409	Hypo-methylated	-0.24119	37	7	129912487	CPA2	Body	NA
cg15991104	0.000266656	Hypo-methylated	-0.224013	37	6	88407390	AKIRIN2	Body	N_Shelf
cg15996769	0.00650724	Hypo-methylated	-0.26354	37	12	109592065	ACACB	Body	N_Shore
cg15999098	0.00031531	Hyper-methylated	0.20064	37	1	186928365	PLA2G4A	Body	NA
cg16003672	0.000550348	Hyper-methylated	0.201503	37	2	218285297	DIRC3	Body	NA
cg16086730	0.00168036	Hyper-methylated	0.269563	37	5	9782142	LOC285692	Body	NA
cg16104076	0.0165153	Hypo-methylated	-0.217154	37	5	40682069	PTGER4	Body	Island
cg16106068	0.000188291	Hyper-methylated	0.2092	37	14	24792081	ADCY4	Body	NA
cg16126137	0.000189796	Hypo-methylated	-0.239023	37	14	101367300	MEG8	Body	NA
cg16127349	0.00517165	Hyper-methylated	0.206434	37	1	164728497	PBX1	Body	NA
cg16159175	3.32308e-05	Hyper-methylated	0.222418	37	10	131325350	MGMT	Body	NA
cg16172619	0.00271038	Hypo-methylated	-0.213534	37	20	19197870	SLC24A3	Body	S_Shelf
cg16182685	0.00055396	Hypo-methylated	-0.264269	37	2	3260980	TSSC1	Body	NA
cg16300021	0.000484344	Hyper-methylated	0.204567	37	5	169900573	KCNIP1	Body	NA
cg16302790	0.00937183	Hypo-methylated	-0.232247	37	13	28498334	PDX1	Body	Island
cg16332927	0.00604824	Hypo-methylated	-0.222397	37	6	37461350	C6orf129	Body	NA
cg16336494	0.00117514	Hypo-methylated	-0.282776	37	6	151188259	MTHFD1L	Body	S_Shore
cg16368670	0.00017953	Hyper-methylated	0.276438	37	5	122501738	PRDM6	Body	NA
cg16373471	0.000282074	Hypo-methylated	-0.217086	37	6	158982071	TMEM181	Body	S_Shore
cg16379999	0.0110841	Hypo-methylated	-0.233105	37	14	81976516	SEL1L	Body	NA
cg16419361	0.00597698	Hypo-methylated	-0.210157	37	7	150828577	AGAP3	Body	NA
cg16427899	0.000131648	Hyper-methylated	0.207168	37	4	69355121	TMPRSS11E	Body	NA
cg16448847	0.00127268	Hyper-methylated	0.218062	37	3	134710864	EPHB1	Body	NA
cg16451879	4.15895e-05	Hyper-methylated	0.254075	37	8	6430718	MCPH1	Body	NA
cg16459952	0.000110242	Hyper-methylated	0.247138	37	5	93804423	C5orf36	Body	NA
cg16483867	0.00256582	Hypo-methylated	-0.296259	37	22	29426511	ZNRF3	Body	Island
cg16522250	0.00117285	Hyper-methylated	0.269985	37	3	1382597	CNTN6	Body	NA
cg16551669	0.00713615	Hyper-methylated	0.229506	37	16	81170527	PKD1L2	Body	NA
cg16577208	0.00411604	Hyper-methylated	0.225255	37	7	42047167	GLI3	Body	NA
cg16596440	0.00143873	Hypo-methylated	-0.245416	37	4	140684596	MAML3	Body	NA
cg16623157	0.00490805	Hypo-methylated	-0.229375	37	8	48385636	KIAA0146	Body	NA
cg16636104	0.0115667	Hyper-methylated	0.205742	37	7	104004514	LHFPL3	Body	NA
cg16638385	7.15615e-05	Hypo-methylated	-0.207257	37	17	41832753	SOST	Body	Island
cg16638793	0.00110489	Hyper-methylated	0.204039	37	11	134176850	GLB1L3	Body	NA
cg16648911	0.000124989	Hyper-methylated	0.230113	37	10	131340563	MGMT	Body	NA
cg16651441	0.00845389	Hyper-methylated	0.22237	37	15	25980367	ATP10A	Body	N_Shore
cg16651895	0.0104942	Hyper-methylated	0.209209	37	16	77910291	VAT1L	Body	NA
cg16693870	0.0298605	Hypo-methylated	-0.220463	37	14	96752231	ATG2B	Body	NA
cg16698623	0.000283042	Hyper-methylated	0.258822	37	10	131412968	MGMT	Body	NA
cg16777493	0.0149454	Hypo-methylated	-0.230698	37	16	84483628	ATP2C2	Body	NA
cg16779839	0.026685	Hypo-methylated	-0.235478	37	17	79374327	BAHCC1	Body	Island
cg16793755	0.00231772	Hyper-methylated	0.245257	37	7	107334138	SLC26A4	Body	NA
cg16814688	0.00658034	Hyper-methylated	0.215012	37	1	220092812	SLC30A10	Body	NA
cg16855845	1.02721e-05	Hypo-methylated	-0.262273	37	19	12991665	DNASE2	Body	N_Shore
cg16876647	0.000644459	Hypo-methylated	-0.352851	37	2	43451842	ZFP36L2	Body	Island
cg16942891	0.000165048	Hyper-methylated	0.211397	37	10	131354895	MGMT	Body	NA
cg16950800	0.000394953	Hyper-methylated	0.24718	37	4	100528297	MTTP	Body	NA
cg16969077	3.90375e-05	Hyper-methylated	0.211432	37	7	120455697	TSPAN12	Body	NA
cg17021436	5.6314e-05	Hyper-methylated	0.208701	37	2	1896354	MYT1L	Body	S_Shore
cg17027260	0.0175165	Hypo-methylated	-0.213567	37	2	109892050	SH3RF3	Body	NA
cg17099445	0.0219414	Hyper-methylated	0.223865	37	17	77078091	ENGASE	Body	NA
cg17104258	0.0017141	Hypo-methylated	-0.20183	37	1	167090646	DUSP27	Body	Island
cg17117277	0.0013678	Hypo-methylated	-0.228529	37	19	3822126	ZFR2	Body	Island
cg17148503	0.00175208	Hyper-methylated	0.214269	37	6	136227579	PDE7B	Body	NA
cg17164093	0.00201564	Hypo-methylated	-0.23326	37	8	41393714	GINS4	Body	NA
cg17221083	4.61289e-06	Hyper-methylated	0.328536	37	5	136374727	SPOCK1	Body	NA
cg17245223	0.00243023	Hyper-methylated	0.210129	37	10	131647483	EBF3	Body	NA
cg17256679	0.00837051	Hyper-methylated	0.205038	37	17	32647709	CCL8	Body	NA
cg17293838	0.000107137	Hyper-methylated	0.210554	37	2	1797700	MYT1L	Body	N_Shelf
cg17298279	0.000150765	Hypo-methylated	-0.243115	37	6	158982078	TMEM181	Body	S_Shore
cg17355241	0.00209469	Hypo-methylated	-0.233942	37	19	17445073	ANO8	Body	Island
cg17380475	1.56817e-06	Hyper-methylated	0.231573	37	10	131393246	MGMT	Body	NA
cg17384769	0.00114136	Hyper-methylated	0.233685	37	6	149336332	UST	Body	NA
cg17389813	0.000249482	Hyper-methylated	0.276775	37	11	122060265	LOC399959	Body	NA
cg17391672	0.000184771	Hyper-methylated	0.326942	37	12	83178545	TMTC2	Body	NA
cg17410313	0.0109216	Hyper-methylated	0.222741	37	7	151064498	NUB1	Body	NA
cg17430979	0.00916779	Hyper-methylated	0.234843	37	4	6034828	JAKMIP1	Body	NA
cg17436298	1.34219e-06	Hyper-methylated	0.202891	37	1	237947345	RYR2	Body	Island
cg17468459	0.0103586	Hyper-methylated	0.207535	37	1	92208474	TGFBR3	Body	NA
cg17468773	0.0492908	Hypo-methylated	-0.229902	37	8	143591568	BAI1	Body	Island
cg17482237	0.00126453	Hyper-methylated	0.20542	37	1	236900382	ACTN2	Body	NA
cg17574812	0.0199045	Hyper-methylated	0.209553	37	3	58246371	ABHD6	Body	NA
cg17586256	0.00674422	Hypo-methylated	-0.272491	37	6	170598215	DLL1	Body	Island
cg17680303	3.41577e-05	Hyper-methylated	0.296281	37	4	47183921	GABRB1	Body	NA
cg17686260	0.0155731	Hyper-methylated	0.246379	37	10	131412764	MGMT	Body	NA
cg17776688	0.00337642	Hyper-methylated	0.212188	37	17	31902655	ACCN1	Body	NA
cg17783401	0.00583481	Hypo-methylated	-0.213052	37	8	54790518	RGS20	Body	Island
cg17840707	0.00945424	Hyper-methylated	0.208215	37	15	86951099	AGBL1	Body	NA
cg17851496	0.0105924	Hypo-methylated	-0.215589	37	22	46368649	WNT7B	Body	Island
cg17851748	0.000955297	Hyper-methylated	0.255905	37	12	83264140	TMTC2	Body	NA
cg17885791	0.00301607	Hypo-methylated	-0.214917	37	6	149771845	ZC3H12D	Body	Island
cg17894088	0.000547465	Hypo-methylated	-0.252163	37	8	136470817	KHDRBS3	Body	S_Shore
cg17895446	0.00374876	Hyper-methylated	0.256229	37	4	173573053	GALNTL6	Body	NA
cg17938383	2.36325e-06	Hypo-methylated	-0.332899	37	17	11146040	SHISA6	Body	S_Shore
cg17939889	0.01903	Hypo-methylated	-0.208149	37	2	240174650	HDAC4	Body	NA
cg17980404	0.000663275	Hyper-methylated	0.238049	37	17	38601676	IGFBP4	Body	S_Shore
cg17985746	0.000487973	Hyper-methylated	0.26844	37	6	121618081	C6orf170	Body	NA
cg18007983	3.70262e-05	Hyper-methylated	0.302424	37	7	95022330	PON3	Body	N_Shelf
cg18010014	0.0352497	Hyper-methylated	0.20659	37	15	98507208	ARRDC4	Body	S_Shelf
cg18064631	0.00115664	Hypo-methylated	-0.350135	37	13	28496413	PDX1	Body	N_Shore
cg18068637	0.00985609	Hyper-methylated	0.217184	37	5	168245286	SLIT3	Body	NA
cg18074189	0.00153164	Hyper-methylated	0.239248	37	12	29770547	TMTC1	Body	NA
cg18100702	4.42184e-06	Hypo-methylated	-0.390218	37	5	3600572	IRX1	Body	Island
cg18116971	0.00101863	Hypo-methylated	-0.281295	37	19	3285973	BRUNOL5	Body	Island
cg18148375	2.94146e-05	Hyper-methylated	0.290078	37	2	1926535	MYT1L	Body	NA
cg18206481	0.0142283	Hypo-methylated	-0.237819	37	1	165204502	LMX1A	Body	Island
cg18242400	0.00309475	Hyper-methylated	0.255874	37	4	62384183	LPHN3	Body	S_Shore
cg18254356	0.00234137	Hyper-methylated	0.258182	37	5	43044573	LOC153684	Body	S_Shore
cg18287241	0.00318625	Hyper-methylated	0.219641	37	5	166819294	ODZ2	Body	NA
cg18358845	0.00225309	Hyper-methylated	0.231552	37	5	178381935	ZNF454	Body	NA
cg18361975	0.0182325	Hypo-methylated	-0.24824	37	5	106738731	EFNA5	Body	NA
cg18362003	0.00287939	Hyper-methylated	0.22856	37	11	122051630	LOC399959	Body	NA
cg18375441	0.0287208	Hypo-methylated	-0.207187	37	4	123749187	FGF2	Body	S_Shore
cg18377376	2.02071e-05	Hyper-methylated	0.276795	37	11	131707728	NTM	Body	NA
cg18381395	0.00147357	Hyper-methylated	0.265156	37	1	236924323	ACTN2	Body	NA
cg18388405	0.00176966	Hypo-methylated	-0.20099	37	13	114760667	RASA3	Body	N_Shelf
cg18395354	0.0119838	Hyper-methylated	0.237968	37	7	3801491	SDK1	Body	NA
cg18416585	0.0126021	Hyper-methylated	0.217216	37	4	62756100	LPHN3	Body	NA
cg18421949	0.00242099	Hypo-methylated	-0.223791	37	6	136847359	MAP7	Body	NA
cg18431297	0.00463352	Hyper-methylated	0.240139	37	4	7219810	SORCS2	Body	NA
cg18449021	0.000995511	Hypo-methylated	-0.292877	37	5	107004816	EFNA5	Body	N_Shore
cg18454299	0.00136482	Hyper-methylated	0.203302	37	15	44959064	PATL2	Body	S_Shelf
cg18460575	3.18798e-05	Hyper-methylated	0.214042	37	10	131428401	MGMT	Body	NA
cg18461347	0.00372466	Hyper-methylated	0.221478	37	7	78947094	MAGI2	Body	NA
cg18485215	0.0153104	Hypo-methylated	-0.223007	37	14	100625110	DEGS2	Body	N_Shore
cg18502933	0.000137813	Hyper-methylated	0.269341	37	10	131380610	MGMT	Body	NA
cg18588323	0.00500404	Hypo-methylated	-0.256764	37	15	51385891	TNFAIP8L3	Body	Island
cg18635552	0.000330173	Hypo-methylated	-0.219669	37	5	3599719	IRX1	Body	Island
cg18648037	0.000606996	Hyper-methylated	0.210875	37	3	106917496	LOC100302640	Body	NA
cg18652721	0.000137036	Hypo-methylated	-0.214416	37	5	2754074	C5orf38	Body	Island
cg18675146	0.00765372	Hypo-methylated	-0.216056	37	3	40429823	ENTPD3	Body	S_Shore
cg18680181	0.000509023	Hyper-methylated	0.242624	37	14	35629311	KIAA0391	Body	NA
cg18711535	0.00396002	Hyper-methylated	0.280904	37	15	64736348	TRIP4	Body	NA
cg18715243	0.00457446	Hyper-methylated	0.203713	37	8	37658755	GPR124	Body	S_Shelf
cg18744355	2.30994e-05	Hyper-methylated	0.266243	37	2	1906949	MYT1L	Body	NA
cg18747283	0.00865657	Hyper-methylated	0.242531	37	15	100664651	ADAMTS17	Body	NA
cg18748062	0.0309899	Hypo-methylated	-0.220168	37	19	3966842	DAPK3	Body	S_Shore
cg18748617	0.0025986	Hyper-methylated	0.213352	37	8	24352082	ADAM7	Body	NA
cg18758572	0.00282662	Hyper-methylated	0.206979	37	15	31325028	TRPM1	Body	NA
cg18760194	0.000330467	Hyper-methylated	0.235859	37	8	35186363	UNC5D	Body	NA
cg18781372	0.00225838	Hyper-methylated	0.222321	37	3	38937304	SCN11A	Body	NA
cg18782604	0.00204934	Hypo-methylated	-0.345298	37	6	100895050	SIM1	Body	Island
cg18784435	0.00172142	Hypo-methylated	-0.32138	37	4	5893789	CRMP1	Body	N_Shore
cg18811130	0.0027148	Hyper-methylated	0.206379	37	10	131268886	MGMT	Body	S_Shelf
cg18818949	0.00176063	Hyper-methylated	0.209125	37	14	79558823	NRXN3	Body	NA
cg18837429	0.000263935	Hyper-methylated	0.211219	37	14	75050528	LTBP2	Body	N_Shelf
cg18845797	0.000303668	Hyper-methylated	0.239665	37	5	7794275	ADCY2	Body	NA
cg18852567	0.0210143	Hypo-methylated	-0.219686	37	1	35351627	DLGAP3	Body	Island
cg18882407	0.00639725	Hypo-methylated	-0.247096	37	1	242161806	MAP1LC3C	Body	NA
cg18936620	0.0098397	Hyper-methylated	0.233584	37	1	43811019	MPL	Body	N_Shelf
cg18948199	0.000719553	Hypo-methylated	-0.287666	37	12	118313708	KSR2	Body	NA
cg18982384	0.00373859	Hyper-methylated	0.20135	37	14	92357953	FBLN5	Body	NA
cg18991165	0.00765984	Hyper-methylated	0.217634	37	5	143847362	KCTD16	Body	NA
cg19003412	0.00820323	Hyper-methylated	0.224062	37	4	74277799	ALB	Body	NA
cg19003975	0.000862179	Hyper-methylated	0.239937	37	8	35392042	UNC5D	Body	NA
cg19025234	0.000192718	Hypo-methylated	-0.323695	37	5	79378772	THBS4	Body	NA
cg19047226	0.000929675	Hyper-methylated	0.22434	37	19	3161538	GNA15	Body	N_Shore
cg19103175	0.0088263	Hyper-methylated	0.222127	37	7	64043193	LOC641746	Body	NA
cg19247005	0.000164941	Hypo-methylated	-0.325376	37	7	101132009	EMID2	Body	NA
cg19258028	0.000190144	Hyper-methylated	0.238425	37	11	123050207	ASAM	Body	NA
cg19300195	0.00593693	Hyper-methylated	0.205465	37	12	6162821	VWF	Body	N_Shelf
cg19304003	0.00367311	Hyper-methylated	0.268646	37	2	30967383	CAPN13	Body	NA
cg19305681	0.00433408	Hypo-methylated	-0.22871	37	10	94821657	CYP26C1	Body	Island
cg19307545	0.0132283	Hypo-methylated	-0.207284	37	10	35028929	PARD3	Body	NA
cg19315261	0.00285673	Hypo-methylated	-0.256271	37	1	177225876	FAM5B	Body	NA
cg19342828	0.000202674	Hyper-methylated	0.26974	37	4	119974212	SYNPO2	Body	NA
cg19410046	0.0208139	Hyper-methylated	0.213532	37	7	29446751	CHN2	Body	NA
cg19460950	0.00015711	Hyper-methylated	0.29517	37	5	149295883	PDE6A	Body	NA
cg19471433	0.00260015	Hyper-methylated	0.209084	37	7	961384	ADAP1	Body	S_Shore
cg19525078	0.0011598	Hyper-methylated	0.201968	37	12	29581042	OVCH1	Body	NA
cg19530728	3.14962e-05	Hypo-methylated	-0.298319	37	1	45279132	BTBD19	Body	Island
cg19533443	0.00581869	Hyper-methylated	0.252891	37	3	124711101	HEG1	Body	NA
cg19542346	0.0358002	Hypo-methylated	-0.208022	37	12	58145283	CDK4	Body	N_Shore
cg19567866	0.00110051	Hyper-methylated	0.234159	37	5	136682394	SPOCK1	Body	NA
cg19576738	0.00254816	Hyper-methylated	0.20775	37	4	123751635	FGF2	Body	S_Shelf
cg19590445	0.00749725	Hyper-methylated	0.302429	37	5	174155345	MSX2	Body	N_Shelf
cg19600368	3.7574e-05	Hyper-methylated	0.244463	37	4	77480401	SHROOM3	Body	NA
cg19641747	0.00855228	Hyper-methylated	0.228687	37	5	33832949	ADAMTS12	Body	NA
cg19680583	0.00351241	Hypo-methylated	-0.215725	37	5	83409549	EDIL3	Body	NA
cg19680672	0.00385309	Hyper-methylated	0.237979	37	10	131412579	MGMT	Body	NA
cg19683410	0.0222712	Hypo-methylated	-0.234941	37	21	46129392	C21orf29	Body	Island
cg19711783	0.000351858	Hypo-methylated	-0.241573	37	17	8926755	NTN1	Body	Island
cg19763428	0.0350193	Hypo-methylated	-0.206211	37	7	32109831	PDE1C	Body	N_Shore
cg19780308	0.0128622	Hypo-methylated	-0.213006	37	4	140754450	MAML3	Body	NA
cg19806483	0.000125272	Hyper-methylated	0.209853	37	10	131351075	MGMT	Body	NA
cg19848118	0.00104343	Hyper-methylated	0.249808	37	4	7268612	SORCS2	Body	NA
cg19857541	3.11787e-05	Hyper-methylated	0.295692	37	3	108836800	MORC1	Body	Island
cg19857633	0.00235441	Hypo-methylated	-0.202568	37	19	13264064	IER2	Body	Island
cg19884950	0.0047848	Hypo-methylated	-0.238565	37	6	100882035	SIM1	Body	NA
cg19908856	0.000133408	Hyper-methylated	0.244904	37	1	114649389	SYT6	Body	NA
cg19923485	0.00171896	Hyper-methylated	0.2337	37	5	131877523	IL5	Body	NA
cg19935040	0.00103103	Hypo-methylated	-0.208814	37	17	42432165	FAM171A2	Body	Island
cg19968840	0.0100524	Hypo-methylated	-0.225829	37	15	45409319	DUOXA2	Body	Island
cg19986876	0.00613533	Hypo-methylated	-0.207437	37	3	47423585	PTPN23	Body	S_Shore
cg20040765	0.00118262	Hyper-methylated	0.208882	37	8	67358546	ADHFE1	Body	NA
cg20091187	0.000759695	Hyper-methylated	0.220542	37	13	93979371	GPC6	Body	NA
cg20097219	0.00441473	Hyper-methylated	0.233729	37	17	77925317	TBC1D16	Body	S_Shore
cg20124610	0.000668212	Hypo-methylated	-0.212913	37	13	111357885	CARS2	Body	N_Shore
cg20129314	1.08079e-06	Hyper-methylated	0.266224	37	15	28184080	OCA2	Body	NA
cg20256649	8.11878e-06	Hyper-methylated	0.272028	37	2	1941523	MYT1L	Body	Island
cg20270231	0.000544395	Hyper-methylated	0.229788	37	2	218493108	DIRC3	Body	NA
cg20316715	0.0104291	Hyper-methylated	0.202324	37	21	19231611	NCRNA00157	Body	NA
cg20349812	0.01429	Hypo-methylated	-0.221811	37	7	4764941	FOXK1	Body	Island
cg20357397	0.000116942	Hyper-methylated	0.203572	37	11	18254355	SAA4	Body	NA
cg20373432	0.0258163	Hyper-methylated	0.207565	37	17	74135572	FOXJ1	Body	N_Shore
cg20400904	0.0045097	Hyper-methylated	0.217991	37	11	59624274	TCN1	Body	NA
cg20413454	0.00526664	Hypo-methylated	-0.21568	37	1	53163625	C1orf163	Body	N_Shore
cg20415053	0.0152234	Hypo-methylated	-0.236331	37	1	26527928	CATSPER4	Body	NA
cg20441135	0.00317074	Hypo-methylated	-0.257043	37	10	93999132	CPEB3	Body	Island
cg20458019	0.00171896	Hyper-methylated	0.205943	37	4	2277349	ZFYVE28	Body	N_Shore
cg20463312	0.00149787	Hypo-methylated	-0.264612	37	19	591390	HCN2	Body	Island
cg20484417	0.00833615	Hyper-methylated	0.219906	37	12	81763492	PPFIA2	Body	NA
cg20508274	0.000121925	Hypo-methylated	-0.230323	37	19	33073114	PDCD5	Body	S_Shore
cg20566450	0.00042321	Hypo-methylated	-0.342954	37	5	31854651	PDZD2	Body	N_Shore
cg20615517	0.000756058	Hyper-methylated	0.268979	37	17	3213559	OR3A4	Body	NA
cg20647118	0.00803566	Hypo-methylated	-0.244225	37	13	92051786	GPC5	Body	S_Shore
cg20696451	0.000580013	Hypo-methylated	-0.263982	37	10	14881628	HSPA14	Body	S_Shore
cg20724032	1.37275e-05	Hyper-methylated	0.297249	37	3	41460736	ULK4	Body	NA
cg20773915	0.0214713	Hypo-methylated	-0.213325	37	1	6171788	CHD5	Body	NA
cg20776543	0.00136313	Hypo-methylated	-0.241714	37	7	921156	C7orf20	Body	S_Shelf
cg20778669	1.53961e-06	Hyper-methylated	0.262007	37	10	131355217	MGMT	Body	NA
cg20786876	8.45273e-06	Hyper-methylated	0.288842	37	2	1938415	MYT1L	Body	N_Shelf
cg20825022	0.0220419	Hyper-methylated	0.212112	37	2	124920645	CNTNAP5	Body	NA
cg20838162	0.00139136	Hyper-methylated	0.232565	37	3	68584086	FAM19A1	Body	NA
cg20908131	0.00024006	Hyper-methylated	0.334656	37	14	98419775	C14orf64	Body	NA
cg20935542	4.83878e-05	Hyper-methylated	0.260624	37	1	60474562	C1orf87	Body	NA
cg20945261	0.00206693	Hypo-methylated	-0.209706	37	3	13460618	NUP210	Body	N_Shore
cg20954533	0.0123855	Hypo-methylated	-0.249957	37	5	71462729	MAP1B	Body	NA
cg20972294	0.000694436	Hyper-methylated	0.280349	37	11	133005919	OPCML	Body	NA
cg21033632	0.000448666	Hyper-methylated	0.254797	37	5	64486421	ADAMTS6	Body	NA
cg21053323	0.00205658	Hypo-methylated	-0.261855	37	21	46237385	SUMO3	Body	Island
cg21055684	0.000958911	Hypo-methylated	-0.239692	37	5	107005047	EFNA5	Body	N_Shore
cg21091247	0.0221652	Hypo-methylated	-0.250842	37	14	69258861	ZFP36L1	Body	N_Shore
cg21126344	0.00303259	Hypo-methylated	-0.290418	37	17	70119120	SOX9	Body	Island
cg21141587	0.0023155	Hyper-methylated	0.203722	37	3	14755007	C3orf20	Body	NA
cg21148923	0.0107973	Hyper-methylated	0.247663	37	5	45553518	HCN1	Body	NA
cg21160290	0.00172798	Hypo-methylated	-0.221882	37	9	136149941	ABO	Body	N_Shore
cg21204530	0.000819081	Hyper-methylated	0.208621	37	5	172306136	ERGIC1	Body	NA
cg21233722	0.0029474	Hypo-methylated	-0.202797	37	5	169064660	DOCK2	Body	Island
cg21270847	0.00395849	Hypo-methylated	-0.27865	37	1	164604806	PBX1	Body	NA
cg21330207	0.000396794	Hypo-methylated	-0.243982	37	18	72916311	ZADH2	Body	Island
cg21382567	0.00586814	Hyper-methylated	0.212719	37	1	92263858	TGFBR3	Body	NA
cg21415527	0.000395155	Hyper-methylated	0.216497	37	7	137332498	DGKI	Body	NA
cg21425607	0.00304403	Hyper-methylated	0.222686	37	8	106611264	ZFPM2	Body	NA
cg21498471	0.00749657	Hypo-methylated	-0.233283	37	19	33183713	NUDT19	Body	S_Shore
cg21506819	0.0012802	Hyper-methylated	0.242442	37	3	54737888	CACNA2D3	Body	NA
cg21516044	0.000261089	Hypo-methylated	-0.288057	37	4	166304596	CPE	Body	S_Shelf
cg21531126	0.0031066	Hyper-methylated	0.203864	37	6	40361439	LRFN2	Body	S_Shore
cg21586152	0.00425732	Hypo-methylated	-0.221435	37	19	853540	ELANE	Body	N_Shore
cg21597692	0.00023966	Hyper-methylated	0.222306	37	11	123057074	ASAM	Body	NA
cg21601919	0.000137141	Hypo-methylated	-0.31692	37	5	170877932	FGF18	Body	Island
cg21609154	0.00212937	Hypo-methylated	-0.201779	37	13	113624991	MCF2L	Body	S_Shore
cg21609640	0.000741561	Hypo-methylated	-0.244684	37	1	166890380	ILDR2	Body	Island
cg21619340	0.00143059	Hypo-methylated	-0.267615	37	4	77531254	SHROOM3	Body	NA
cg21629500	7.03922e-06	Hypo-methylated	-0.395925	37	5	2754753	C5orf38	Body	Island
cg21630243	0.00204224	Hyper-methylated	0.222264	37	15	100579795	ADAMTS17	Body	NA
cg21665905	0.000679866	Hyper-methylated	0.276148	37	12	82121138	PPFIA2	Body	NA
cg21713522	0.00297216	Hyper-methylated	0.237055	37	7	27957308	JAZF1	Body	NA
cg21737734	0.0013873	Hyper-methylated	0.228701	37	18	44236847	LOXHD1	Body	Island
cg21746339	0.00340451	Hyper-methylated	0.201024	37	4	183684723	ODZ3	Body	NA
cg21780600	0.000351858	Hyper-methylated	0.244392	37	7	34013871	BMPER	Body	NA
cg21849932	0.0194993	Hypo-methylated	-0.230267	37	20	62369462	LIME1	Body	Island
cg21852550	8.99812e-05	Hyper-methylated	0.273498	37	2	1850447	MYT1L	Body	S_Shelf
cg21878112	0.00173485	Hyper-methylated	0.259083	37	14	99183369	C14orf177	Body	NA
cg21889448	0.00106369	Hyper-methylated	0.33673	37	4	62637815	LPHN3	Body	NA
cg21894356	0.0117028	Hyper-methylated	0.217703	37	6	5425832	FARS2	Body	NA
cg21900495	7.14765e-05	Hypo-methylated	-0.467212	37	13	28498161	PDX1	Body	N_Shore
cg21933091	1.61388e-06	Hyper-methylated	0.26164	37	5	109962671	TMEM232	Body	NA
cg21999939	6.84517e-05	Hypo-methylated	-0.348431	37	5	2755004	C5orf38	Body	Island
cg22032946	0.000435131	Hyper-methylated	0.203155	37	17	25934400	KSR1	Body	S_Shore
cg22078805	0.00197074	Hypo-methylated	-0.225044	37	17	42432046	FAM171A2	Body	Island
cg22120714	0.00375612	Hypo-methylated	-0.277447	37	17	40332420	KCNH4	Body	N_Shore
cg22209355	0.000172142	Hyper-methylated	0.230761	37	11	133208307	OPCML	Body	NA
cg22211507	3.6461e-05	Hyper-methylated	0.272245	37	3	108564871	TRAT1	Body	NA
cg22226438	0.00446093	Hyper-methylated	0.212602	37	1	854766	FLJ39609	Body	Island
cg22268137	7.1985e-05	Hypo-methylated	-0.392121	37	13	28497117	PDX1	Body	N_Shore
cg22282131	0.0110816	Hyper-methylated	0.240626	37	7	127439670	SND1	Body	NA
cg22306173	0.00416458	Hypo-methylated	-0.212753	37	22	46368025	WNT7B	Body	Island
cg22311289	0.00206751	Hyper-methylated	0.250798	37	6	144635442	UTRN	Body	NA
cg22315928	0.000597536	Hyper-methylated	0.21841	37	3	122672611	SEMA5B	Body	NA
cg22322343	5.23595e-05	Hypo-methylated	-0.244503	37	18	25755311	CDH2	Body	N_Shore
cg22340526	0.00393196	Hypo-methylated	-0.20061	37	7	153586207	DPP6	Body	S_Shore
cg22376864	0.00063698	Hyper-methylated	0.218836	37	19	42497705	ATP1A3	Body	N_Shore
cg22400059	0.0105553	Hyper-methylated	0.203388	37	1	10571508	PEX14	Body	NA
cg22413388	0.0178826	Hypo-methylated	-0.255823	37	22	46367617	WNT7B	Body	Island
cg22425903	2.92234e-05	Hyper-methylated	0.237163	37	5	80477064	RASGRF2	Body	NA
cg22450342	0.00371473	Hyper-methylated	0.230195	37	1	181007669	MR1	Body	NA
cg22468075	0.000196819	Hypo-methylated	-0.226129	37	20	22549719	C20orf56	Body	Island
cg22479532	2.02071e-05	Hyper-methylated	0.315905	37	4	62450110	LPHN3	Body	NA
cg22488164	2.29618e-06	Hyper-methylated	0.255496	37	12	14716910	PLBD1	Body	N_Shelf
cg22506801	0.00104737	Hyper-methylated	0.25285	37	4	94304388	GRID2	Body	NA
cg22507558	0.0131672	Hyper-methylated	0.217605	37	8	35135754	UNC5D	Body	NA
cg22520372	0.00689591	Hyper-methylated	0.224693	37	4	164271492	NPY5R	Body	NA
cg22530462	4.63392e-05	Hyper-methylated	0.351678	37	1	237209586	RYR2	Body	S_Shelf
cg22549610	0.00199362	Hyper-methylated	0.204887	37	7	40240143	C7orf10	Body	NA
cg22614142	0.0413865	Hypo-methylated	-0.222644	37	8	145698232	KIFC2	Body	Island
cg22627981	0.00484945	Hypo-methylated	-0.201348	37	1	165204410	LMX1A	Body	N_Shore
cg22631387	2.18253e-05	Hyper-methylated	0.305733	37	5	168705988	SLIT3	Body	NA
cg22631616	0.00251864	Hyper-methylated	0.317909	37	4	141575212	TBC1D9	Body	NA
cg22641280	0.000230757	Hypo-methylated	-0.30196	37	8	60027867	TOX	Body	N_Shelf
cg22700220	0.000264859	Hyper-methylated	0.282885	37	1	237247258	RYR2	Body	NA
cg22747480	0.018743	Hypo-methylated	-0.253384	37	10	1166867	WDR37	Body	NA
cg22763680	0.000681379	Hypo-methylated	-0.21881	37	17	33815432	SLFN12L	Body	S_Shore
cg22796593	0.00397571	Hypo-methylated	-0.216119	37	10	105836777	COL17A1	Body	NA
cg22834147	0.00016394	Hyper-methylated	0.223136	37	3	158189615	RSRC1	Body	NA
cg22838882	0.00168287	Hyper-methylated	0.230639	37	3	138952118	PISRT1	Body	NA
cg22849635	0.00130773	Hyper-methylated	0.200191	37	17	7910804	GUCY2D	Body	S_Shore
cg22870189	1.91104e-05	Hypo-methylated	-0.28343	37	12	58145316	CDK4	Body	N_Shore
cg22887467	0.00102229	Hyper-methylated	0.207331	37	7	120362441	KCND2	Body	NA
cg22937649	1.25096e-05	Hypo-methylated	-0.342227	37	17	8926794	NTN1	Body	Island
cg22939703	0.000651068	Hyper-methylated	0.235019	37	10	131357171	MGMT	Body	NA
cg22942908	0.000877657	Hypo-methylated	-0.232833	37	1	110578259	FAM40A	Body	S_Shore
cg22946562	2.43884e-05	Hyper-methylated	0.259026	37	2	1880012	MYT1L	Body	NA
cg22975160	0.0267606	Hypo-methylated	-0.215133	37	19	43979614	PHLDB3	Body	Island
cg22987383	1.07807e-05	Hyper-methylated	0.322567	37	5	158456264	EBF1	Body	NA
cg23009044	0.00383287	Hypo-methylated	-0.200764	37	17	8736293	PIK3R6	Body	NA
cg23027329	0.00853335	Hypo-methylated	-0.200554	37	10	603950	DIP2C	Body	NA
cg23041295	0.00453274	Hypo-methylated	-0.253523	37	5	15502456	FBXL7	Body	S_Shore
cg23057232	0.000118045	Hyper-methylated	0.346479	37	1	97737509	DPYD	Body	NA
cg23077606	0.000871998	Hyper-methylated	0.253049	37	11	70540206	SHANK2	Body	NA
cg23082877	0.000944973	Hypo-methylated	-0.215932	37	19	49243427	RASIP1	Body	S_Shore
cg23088567	9.4926e-05	Hyper-methylated	0.21573	37	14	24974804	CMA1	Body	NA
cg23121394	0.0256351	Hypo-methylated	-0.206619	37	6	168197410	C6orf123	Body	Island
cg23164183	2.07187e-06	Hypo-methylated	-0.326727	37	5	2754894	C5orf38	Body	Island
cg23167425	0.00288062	Hyper-methylated	0.262954	37	5	166938213	ODZ2	Body	NA
cg23198623	0.000826803	Hypo-methylated	-0.276127	37	2	111433128	BUB1	Body	N_Shelf
cg23199907	0.00303659	Hyper-methylated	0.230877	37	13	33305966	PDS5B	Body	NA
cg23202253	0.00451444	Hyper-methylated	0.233784	37	12	26902211	ITPR2	Body	NA
cg23217778	0.000215157	Hyper-methylated	0.246995	37	10	131663082	EBF3	Body	N_Shelf
cg23220915	0.0368708	Hypo-methylated	-0.207508	37	10	34866476	PARD3	Body	NA
cg23244464	0.0197113	Hyper-methylated	0.216788	37	17	3944454	ZZEF1	Body	NA
cg23315932	0.00551048	Hyper-methylated	0.243299	37	14	59781114	DAAM1	Body	NA
cg23323297	8.40876e-05	Hypo-methylated	-0.269481	37	19	51195418	SHANK1	Body	N_Shelf
cg23326689	0.00181298	Hypo-methylated	-0.292324	37	8	80523461	STMN2	Body	N_Shore
cg23336143	0.0411289	Hypo-methylated	-0.219721	37	2	36635519	CRIM1	Body	NA
cg23337650	0.0191048	Hypo-methylated	-0.205883	37	3	73620925	PDZRN3	Body	NA
cg23348743	0.00979494	Hyper-methylated	0.21464	37	5	158285745	EBF1	Body	NA
cg23353432	0.0066737	Hypo-methylated	-0.230658	37	20	44639847	MMP9	Body	Island
cg23358740	0.000520297	Hypo-methylated	-0.216483	37	14	102198157	C14orf72	Body	NA
cg23401461	0.000210265	Hyper-methylated	0.214759	37	2	47058307	LOC100134259	Body	NA
cg23412850	0.00753131	Hypo-methylated	-0.248685	37	12	93967387	SOCS2	Body	Island
cg23435821	0.00444594	Hypo-methylated	-0.253282	37	12	109592934	ACACB	Body	S_Shore
cg23436960	0.0194906	Hyper-methylated	0.200261	37	14	77239540	VASH1	Body	N_Shelf
cg23444265	0.000565412	Hypo-methylated	-0.23985	37	19	48918205	GRIN2D	Body	Island
cg23465978	0.000308269	Hyper-methylated	0.265327	37	10	131330293	MGMT	Body	NA
cg23492779	0.00168309	Hyper-methylated	0.272818	37	6	36928572	PI16	Body	N_Shore
cg23525708	0.00418701	Hypo-methylated	-0.20435	37	14	70152683	KIAA0247	Body	NA
cg23526164	0.00141645	Hyper-methylated	0.262927	37	13	109318371	MYO16	Body	NA
cg23678274	0.000541529	Hyper-methylated	0.225061	37	11	11567210	GALNTL4	Body	NA
cg23720064	0.00215179	Hypo-methylated	-0.287196	37	6	100895679	SIM1	Body	N_Shore
cg23759189	0.00104115	Hyper-methylated	0.243301	37	11	131410868	NTM	Body	NA
cg23780110	0.000261687	Hypo-methylated	-0.332514	37	2	26045244	ASXL2	Body	NA
cg23821914	0.00068402	Hypo-methylated	-0.228711	37	11	66411447	RBM4	Body	Island
cg23874373	0.00912148	Hyper-methylated	0.202735	37	17	77952488	TBC1D16	Body	S_Shore
cg23936766	0.00732245	Hypo-methylated	-0.276547	37	1	230406371	GALNT2	Body	NA
cg23956565	0.00799171	Hyper-methylated	0.250344	37	5	73066639	RGNEF	Body	NA
cg23974120	1.45299e-05	Hyper-methylated	0.229362	37	5	14366002	TRIO	Body	NA
cg23989409	0.00384167	Hyper-methylated	0.217574	37	11	128411146	ETS1	Body	NA
cg24020549	0.00208131	Hyper-methylated	0.200043	37	11	64937741	SPDYC	Body	NA
cg24080086	0.000405575	Hyper-methylated	0.263412	37	7	100800362	AP1S1	Body	S_Shore
cg24095120	0.0336759	Hypo-methylated	-0.206125	37	5	106838352	EFNA5	Body	NA
cg24114651	0.00104365	Hyper-methylated	0.216829	37	5	1219972	SLC6A19	Body	S_Shore
cg24122407	0.00259197	Hyper-methylated	0.228369	37	15	99232208	IGF1R	Body	NA
cg24148817	0.0272558	Hypo-methylated	-0.211501	37	6	37461033	C6orf129	Body	NA
cg24150385	0.0102096	Hypo-methylated	-0.201092	37	3	66543263	LRIG1	Body	NA
cg24178621	0.00287939	Hyper-methylated	0.236911	37	5	1430526	SLC6A3	Body	NA
cg24180740	0.00315248	Hyper-methylated	0.202358	37	13	113999735	GRTP1	Body	NA
cg24185447	0.017334	Hypo-methylated	-0.266103	37	5	15935879	FBXL7	Body	N_Shore
cg24238409	0.00135436	Hypo-methylated	-0.316471	37	10	93998677	CPEB3	Body	N_Shore
cg24244000	0.00415662	Hyper-methylated	0.226797	37	15	27670335	GABRG3	Body	NA
cg24284369	0.00197614	Hypo-methylated	-0.329172	37	12	109592987	ACACB	Body	S_Shore
cg24358599	0.00367407	Hyper-methylated	0.23907	37	8	126250639	NSMCE2	Body	NA
cg24364223	0.0001334	Hyper-methylated	0.265622	37	1	237628962	RYR2	Body	NA
cg24365984	1.57195e-05	Hyper-methylated	0.215375	37	11	121031247	TECTA	Body	S_Shelf
cg24383056	0.00342161	Hypo-methylated	-0.222347	37	17	48071706	DLX3	Body	Island
cg24464265	0.0266851	Hypo-methylated	-0.220944	37	4	809452	CPLX1	Body	N_Shelf
cg24478779	0.00339194	Hyper-methylated	0.207837	37	2	6110966	LOC150622	Body	NA
cg24488317	0.00430729	Hyper-methylated	0.20641	37	20	13277967	ISM1	Body	N_Shore
cg24557206	0.00126679	Hyper-methylated	0.287774	37	5	72469741	TMEM174	Body	NA
cg24601716	0.00116672	Hypo-methylated	-0.308886	37	13	28498451	PDX1	Body	Island
[truncated: 4,187 more rows]

## Sheet: Supp_Data_3_T1_vs_T3
Supplementary Data 3. Probes differentially methylated between sub-groups T1 and T3. A Total of 4,044 out of 411,159 probes were differentially methylated (adjusted p value<0.05 and average beta-value beteen groups≥0.20)
Probe_name	Adj_pvalue	Status	Delta_change	Genome_Build	CHR	MAPINFO	UCSC_RefGene_Name	UCSC_RefGene_Group	Relation_to_UCSC_CpG_Island
cg23100540	0.00165149	Hypo-methylated	-0.246541	37	1	805554	FAM41C	Body	Island
cg19159092	0.0152991	Hypo-methylated	-0.273068	37	1	856059	FLJ39609	TSS1500	S_Shore
cg07582955	0.00747904	Hypo-methylated	-0.212696	37	1	896763	KLHL17	Body	Island
cg02854937	0.00210621	Hypo-methylated	-0.221469	37	1	1079879	NA	NA	NA
cg14288281	0.0188923	Hypo-methylated	-0.201376	37	1	1093457	NA	NA	Island
cg05952202	1.60735e-05	Hypo-methylated	-0.318997	37	1	1136401	NA	NA	Island
cg19092396	0.00554524	Hypo-methylated	-0.200118	37	1	1143751	NA	NA	N_Shore
cg12734710	0.000198679	Hypo-methylated	-0.267899	37	1	1486459	SSU72	Body	N_Shelf
cg00095688	0.0398931	Hypo-methylated	-0.212929	37	1	2003864	PRKCZ;PRKCZ	TSS1500;Body	N_Shore
cg25845463	0.00178559	Hypo-methylated	-0.232781	37	1	2064046	PRKCZ;PRKCZ;PRKCZ	5'UTR;Body;5'UTR	Island
cg16355231	0.00135772	Hypo-methylated	-0.218914	37	1	2344979	PEX10;PEX10	TSS1500;TSS1500	N_Shore
cg10314909	0.00787194	Hyper-methylated	0.202867	37	1	2524890	MMEL1	Body	N_Shelf
cg01647724	0.00652265	Hypo-methylated	-0.272462	37	1	3056771	PRDM16;PRDM16	Body;Body	Island
cg03449456	0.0246602	Hypo-methylated	-0.220759	37	1	3191219	PRDM16;PRDM16	Body;Body	NA
cg10634619	0.006343	Hypo-methylated	-0.203864	37	1	3663435	KIAA0495;KIAA0495	1stExon;5'UTR	Island
cg09275693	0.0206464	Hypo-methylated	-0.208125	37	1	3819354	LOC100133612	Body	S_Shore
cg12699274	0.0417377	Hypo-methylated	-0.202605	37	1	4161496	NA	NA	NA
cg07807395	0.00619229	Hypo-methylated	-0.231734	37	1	4698416	NA	NA	NA
cg26599630	0.00026487	Hypo-methylated	-0.261206	37	1	4718212	AJAP1;AJAP1	Body;Body	S_Shore
cg12058478	0.000138026	Hypo-methylated	-0.298425	37	1	4718532	AJAP1;AJAP1	Body;Body	S_Shore
cg27181471	0.00205242	Hypo-methylated	-0.220412	37	1	4794111	AJAP1;AJAP1	Body;Body	NA
cg04292104	0.00516616	Hypo-methylated	-0.201394	37	1	4816720	AJAP1;AJAP1	Body;Body	NA
cg13931996	0.000175232	Hypo-methylated	-0.26181	37	1	4842898	AJAP1	3'UTR	NA
cg20936183	0.00632807	Hypo-methylated	-0.216452	37	1	5357644	NA	NA	NA
cg11078875	0.0153374	Hypo-methylated	-0.215275	37	1	5805293	NA	NA	NA
cg15598789	0.00318283	Hyper-methylated	0.299731	37	1	5955929	NPHP4	Body	NA
cg06755155	0.00602082	Hyper-methylated	0.258205	37	1	5955966	NPHP4	Body	NA
cg11743671	0.0057635	Hyper-methylated	0.259498	37	1	5956021	NPHP4	Body	NA
cg02064300	0.00117509	Hypo-methylated	-0.233886	37	1	6053801	NPHP4	TSS1500	S_Shore
cg15584788	0.00673182	Hypo-methylated	-0.255996	37	1	6265300	RNF207	TSS1500	N_Shore
cg24870568	0.00119959	Hypo-methylated	-0.243039	37	1	6265806	RNF207	TSS1500	N_Shore
cg12911256	0.00160671	Hypo-methylated	-0.266871	37	1	6265879	RNF207	TSS1500	Island
cg17515966	0.00166769	Hypo-methylated	-0.213827	37	1	6265894	RNF207	TSS1500	Island
cg16094412	3.75299e-05	Hypo-methylated	-0.341916	37	1	6266029	RNF207	TSS200	Island
cg08611163	3.29565e-05	Hypo-methylated	-0.335125	37	1	6266360	RNF207;RNF207	5'UTR;1stExon	Island
cg00030047	0.00494167	Hyper-methylated	0.238664	37	1	6268790	RNF207	Body	N_Shore
cg10829621	0.0404942	Hypo-methylated	-0.206663	37	1	6304421	HES3	5'UTR	N_Shore
cg15205204	0.000545181	Hypo-methylated	-0.246389	37	1	6545172	PLEKHG5;PLEKHG5;PLEKHG5;PLEKHG5;PLEKHG5	5'UTR;5'UTR;Body;5'UTR;Body	Island
cg21144493	0.000165	Hypo-methylated	-0.351838	37	1	7130061	CAMTA1	Body	NA
cg25978327	0.0210605	Hypo-methylated	-0.219254	37	1	8065039	NA	NA	NA
cg00020474	0.0158416	Hypo-methylated	-0.240596	37	1	8214963	NA	NA	NA
cg20609715	0.0105363	Hypo-methylated	-0.217981	37	1	8658581	RERE;RERE	Body;Body	NA
cg07145988	0.00533754	Hypo-methylated	-0.232164	37	1	8692312	RERE;RERE	Body;Body	NA
cg21268984	0.00343427	Hypo-methylated	-0.273563	37	1	8720599	RERE;RERE	5'UTR;5'UTR	NA
cg00154554	0.00137765	Hypo-methylated	-0.217428	37	1	8729713	RERE;RERE	5'UTR;5'UTR	NA
cg13785123	0.0196924	Hypo-methylated	-0.271521	37	1	8931135	ENO1	Body	NA
cg06972019	0.0237293	Hypo-methylated	-0.226745	37	1	8937448	ENO1	5'UTR	N_Shore
cg13432294	0.0162726	Hypo-methylated	-0.245068	37	1	8937640	ENO1	5'UTR	N_Shore
cg24551579	0.0113292	Hypo-methylated	-0.225897	37	1	9884600	CLSTN1;CLSTN1	TSS200;TSS200	Island
cg26985289	0.00593486	Hypo-methylated	-0.228572	37	1	9884622	CLSTN1;CLSTN1	TSS200;TSS200	Island
cg23616100	0.00664005	Hypo-methylated	-0.252447	37	1	9884624	CLSTN1;CLSTN1	TSS200;TSS200	Island
cg24872446	0.0244273	Hypo-methylated	-0.202515	37	1	10720716	CASZ1;CASZ1	Body;Body	S_Shore
cg07159230	0.000459141	Hypo-methylated	-0.419067	37	1	10731250	CASZ1;CASZ1	Body;Body	NA
cg18271964	0.00302743	Hypo-methylated	-0.27641	37	1	10732063	CASZ1;CASZ1	Body;Body	NA
cg23670372	0.02461	Hypo-methylated	-0.217403	37	1	10732290	CASZ1;CASZ1	Body;Body	NA
cg10053369	0.0295011	Hypo-methylated	-0.229511	37	1	10732333	CASZ1;CASZ1	Body;Body	NA
cg13840252	0.00708664	Hypo-methylated	-0.249509	37	1	10732744	CASZ1;CASZ1	Body;Body	NA
cg09179249	0.0116035	Hypo-methylated	-0.271963	37	1	10732900	CASZ1;CASZ1	Body;Body	NA
cg11732134	0.0130208	Hypo-methylated	-0.237686	37	1	10732912	CASZ1;CASZ1	Body;Body	NA
cg13428086	0.000156658	Hypo-methylated	-0.327277	37	1	10743216	CASZ1;CASZ1	Body;Body	NA
cg04896832	0.00968513	Hypo-methylated	-0.26881	37	1	10745727	CASZ1;CASZ1	Body;Body	NA
cg19590227	0.00121542	Hypo-methylated	-0.266897	37	1	10755322	CASZ1;CASZ1	5'UTR;5'UTR	Island
cg04305764	0.00144518	Hypo-methylated	-0.200003	37	1	10755341	CASZ1;CASZ1	5'UTR;5'UTR	Island
cg24075935	0.00242207	Hyper-methylated	0.218279	37	1	10772782	CASZ1;CASZ1	5'UTR;5'UTR	NA
cg11233000	0.00392451	Hypo-methylated	-0.200621	37	1	10851647	CASZ1;CASZ1	5'UTR;5'UTR	N_Shelf
cg01013155	0.00109357	Hypo-methylated	-0.217468	37	1	11006392	NA	NA	NA
cg03514188	0.0194945	Hyper-methylated	0.209517	37	1	11473308	NA	NA	NA
cg17107307	0.0126954	Hyper-methylated	0.261925	37	1	11473348	NA	NA	NA
cg26228280	0.0214887	Hypo-methylated	-0.22659	37	1	12514410	VPS13D;VPS13D	Body;Body	NA
cg20059492	0.0147591	Hypo-methylated	-0.207558	37	1	12603854	NA	NA	S_Shelf
cg06641388	0.00204601	Hypo-methylated	-0.329028	37	1	12655240	DHRS3	Body	N_Shore
cg17935811	0.0133971	Hypo-methylated	-0.258099	37	1	12678641	DHRS3	TSS1500	Island
cg02902865	0.0186979	Hypo-methylated	-0.271703	37	1	12679132	DHRS3	TSS1500	S_Shore
cg13483985	0.0123971	Hyper-methylated	0.207462	37	1	14222272	NA	NA	S_Shelf
cg07846167	0.0120378	Hypo-methylated	-0.229195	37	1	16084758	FBLIM1	TSS1500	N_Shore
cg16519300	0.00843339	Hypo-methylated	-0.262117	37	1	16084830	FBLIM1	TSS1500	N_Shore
cg10123662	0.0218536	Hypo-methylated	-0.218909	37	1	17865713	ARHGEF10L	TSS1500	N_Shore
cg05348366	0.0422684	Hypo-methylated	-0.203158	37	1	19665184	NA	NA	Island
cg24439190	0.0390593	Hyper-methylated	0.239463	37	1	19741833	CAPZB	Body	NA
cg06788764	0.0200462	Hyper-methylated	0.202589	37	1	19756350	CAPZB	Body	NA
cg21057046	0.0056403	Hypo-methylated	-0.231799	37	1	19970204	NBL1;NBL1	TSS1500;Body	N_Shore
cg07147364	0.0047009	Hypo-methylated	-0.207613	37	1	19970256	NBL1;NBL1	TSS1500;Body	Island
cg14220777	0.0310187	Hypo-methylated	-0.220427	37	1	20062329	TMCO4	Body	NA
cg26348226	0.00523401	Hypo-methylated	-0.201347	37	1	21617442	ECE1;ECE1;ECE1	TSS1500;TSS1500;Body	S_Shore
cg14515812	0.00262768	Hypo-methylated	-0.252852	37	1	21978863	RAP1GAP;RAP1GAP;RAP1GAP	5'UTR;TSS1500;5'UTR	S_Shore
cg01720742	0.000140429	Hypo-methylated	-0.267324	37	1	22351395	HSPC157;HSPC157	TSS1500;TSS1500	N_Shore
cg21388327	0.000568077	Hypo-methylated	-0.253136	37	1	22351548	HSPC157;HSPC157	TSS1500;TSS200	N_Shore
cg26681523	0.0318982	Hypo-methylated	-0.243756	37	1	22854408	ZBTB40;ZBTB40	3'UTR;3'UTR	NA
cg11724055	0.0130064	Hypo-methylated	-0.207679	37	1	23667475	HNRNPR;HNRNPR;HNRNPR;HNRNPR	Body;Body;5'UTR;5'UTR	N_Shelf
cg13183780	0.00718123	Hypo-methylated	-0.214362	37	1	23809682	ASAP3;ASAP3	Body;Body	N_Shore
cg18418928	0.0203297	Hypo-methylated	-0.202793	37	1	23953778	MDS2	TSS200	NA
cg25549791	0.0131569	Hypo-methylated	-0.240342	37	1	24126230	GALE;GALE;GALE	TSS200;5'UTR;5'UTR	N_Shore
cg24435747	0.00981149	Hypo-methylated	-0.228915	37	1	24514557	IL28RA;IL28RA;IL28RA	TSS1500;TSS1500;TSS1500	S_Shore
cg21273275	0.0173976	Hypo-methylated	-0.223313	37	1	24648328	GRHL3;GRHL3;GRHL3	TSS1500;Body;TSS1500	Island
cg16836311	0.000586996	Hypo-methylated	-0.408589	37	1	25944712	MAN1C1	1stExon	Island
cg16585234	0.000662842	Hypo-methylated	-0.38946	37	1	25944802	MAN1C1	1stExon	S_Shore
cg09027133	0.0327267	Hypo-methylated	-0.211433	37	1	25945042	MAN1C1	Body	S_Shore
cg11709544	0.0113858	Hypo-methylated	-0.202153	37	1	26233404	STMN1;STMN1;STMN1;STMN1	TSS1500;TSS1500;TSS1500;TSS200	Island
cg11197916	0.00011232	Hypo-methylated	-0.370529	37	1	26249040	NA	NA	N_Shore
cg14519120	2.19792e-06	Hypo-methylated	-0.303286	37	1	26249725	NA	NA	S_Shore
cg20415053	0.0331083	Hypo-methylated	-0.235471	37	1	26527928	CATSPER4	Body	NA
cg23605843	0.0109561	Hypo-methylated	-0.278361	37	1	26735630	NA	NA	N_Shore
cg09799571	0.0109087	Hypo-methylated	-0.275359	37	1	26735874	LIN28	TSS1500	N_Shore
cg10769253	0.00542932	Hypo-methylated	-0.239002	37	1	26736064	LIN28	TSS1500	N_Shore
cg15694146	0.0244091	Hypo-methylated	-0.204603	37	1	27823372	NA	NA	NA
cg10364249	0.00833291	Hypo-methylated	-0.230864	37	1	27901698	AHDC1	5'UTR	Island
cg22429121	0.022788	Hypo-methylated	-0.203478	37	1	27901805	AHDC1	5'UTR	Island
cg06875162	0.000745941	Hypo-methylated	-0.266349	37	1	28184973	NA	NA	NA
cg26341453	0.0273768	Hyper-methylated	0.219054	37	1	28593732	SESN2	Body	NA
cg20280170	0.024078	Hypo-methylated	-0.20967	37	1	29101609	NA	NA	N_Shore
cg19869139	0.00104585	Hyper-methylated	0.270478	37	1	29138077	OPRD1	TSS1500	N_Shore
cg23955860	0.00496794	Hyper-methylated	0.21056	37	1	29676467	NA	NA	NA
cg18289141	0.00681848	Hypo-methylated	-0.280624	37	1	30182218	NA	NA	NA
cg08169827	0.0277256	Hypo-methylated	-0.231455	37	1	32054766	NA	NA	Island
cg01070065	0.0032255	Hypo-methylated	-0.200193	37	1	32714023	FAM167B	Body	Island
cg14258143	0.00205064	Hypo-methylated	-0.23312	37	1	32714146	FAM167B	Body	Island
cg22602019	0.00227397	Hypo-methylated	-0.229665	37	1	32714308	FAM167B	3'UTR	S_Shore
cg00912746	0.00927455	Hypo-methylated	-0.226754	37	1	33350709	HPCA	TSS1500	N_Shore
cg21151355	0.00726651	Hypo-methylated	-0.231657	37	1	35246607	GJB3;GJB3	TSS200;TSS1500	N_Shore
cg26228266	0.00445328	Hypo-methylated	-0.364915	37	1	35351340	DLGAP3	Body	Island
cg00114029	0.0110998	Hypo-methylated	-0.288233	37	1	35351407	DLGAP3	Body	Island
cg18852567	0.0104449	Hypo-methylated	-0.261582	37	1	35351627	DLGAP3	Body	Island
cg00393247	0.0064583	Hypo-methylated	-0.239894	37	1	36234276	CLSPN	Body	N_Shore
cg03140118	0.00158843	Hypo-methylated	-0.268657	37	1	37939320	ZC3H12A	TSS1500	N_Shore
cg11664987	0.0382439	Hypo-methylated	-0.219604	37	1	38201123	EPHA10	Body	Island
cg11851218	0.0391309	Hyper-methylated	0.200935	37	1	38859069	NA	NA	NA
cg05161980	0.00234618	Hyper-methylated	0.208116	37	1	39185780	NA	NA	NA
cg20286956	0.0045988	Hypo-methylated	-0.250014	37	1	39547918	MACF1	5'UTR	Island
cg07570723	0.000941151	Hypo-methylated	-0.252231	37	1	39875238	KIAA0754;KIAA0754;MACF1;MACF1	5'UTR;1stExon;Body;Body	Island
cg05957749	0.00132456	Hypo-methylated	-0.256005	37	1	39875787	KIAA0754;KIAA0754;MACF1;MACF1	5'UTR;1stExon;Body;Body	S_Shore
cg19589131	0.0134706	Hypo-methylated	-0.220466	37	1	39876059	KIAA0754;MACF1;MACF1	1stExon;Body;Body	S_Shore
cg16594299	0.0488289	Hyper-methylated	0.233367	37	1	40324054	TRIT1	Body	NA
cg01847380	0.0371236	Hypo-methylated	-0.207837	37	1	40366596	MYCL1;MYCL1;MYCL1	Body;Body;Body	Island
cg15986668	0.0432302	Hypo-methylated	-0.235382	37	1	41156730	NFYC;NFYC;NFYC;LOC100130557;NFYC;NFYC	TSS1500;TSS1500;TSS1500;Body;TSS1500;TSS1500	N_Shore
cg16167741	0.0255585	Hypo-methylated	-0.247777	37	1	41174793	NFYC;NFYC;NFYC;NFYC;NFYC	5'UTR;5'UTR;5'UTR;5'UTR;5'UTR	NA
cg10705800	0.0131099	Hypo-methylated	-0.220913	37	1	41328420	CITED4	TSS1500	S_Shore
cg00596048	0.0206377	Hypo-methylated	-0.206337	37	1	41847267	NA	NA	Island
cg26110130	0.0114704	Hypo-methylated	-0.230953	37	1	42128455	HIVEP3;HIVEP3	5'UTR;5'UTR	Island
cg13794390	0.011313	Hypo-methylated	-0.218194	37	1	42724714	FOXJ3	Body	NA
cg23839159	0.0249624	Hypo-methylated	-0.224895	37	1	43281794	CCDC23;ERMAP	Body;TSS1500	N_Shore
cg00568910	0.00310974	Hypo-methylated	-0.287931	37	1	43429380	NA	NA	NA
cg15142335	0.00186023	Hypo-methylated	-0.261002	37	1	43938212	NA	NA	NA
cg00946598	0.00127567	Hypo-methylated	-0.246196	37	1	44117093	KDM4A	5'UTR	S_Shore
cg04259904	0.00802356	Hypo-methylated	-0.227819	37	1	44399492	ARTN;ARTN;ARTN;ARTN;ARTN;ARTN	1stExon;1stExon;5'UTR;1stExon;5'UTR;5'UTR	Island
cg25363807	0.0439314	Hypo-methylated	-0.214535	37	1	44703923	ERI3	Body	NA
cg12275060	0.0423855	Hypo-methylated	-0.241366	37	1	45279329	BTBD19	Body	Island
cg09941208	0.00464191	Hypo-methylated	-0.222626	37	1	45308248	PTCH2;PTCH2	Body;Body	N_Shore
cg00305229	0.0318219	Hyper-methylated	0.201538	37	1	46943714	NA	NA	S_Shelf
cg02057755	0.0086482	Hypo-methylated	-0.261466	37	1	48998823	AGBL4	3'UTR	NA
cg21140898	0.0249664	Hypo-methylated	-0.228282	37	1	51442318	NA	NA	N_Shore
cg11654900	0.0362465	Hypo-methylated	-0.221341	37	1	51444685	NA	NA	S_Shore
cg09901201	0.0204976	Hyper-methylated	0.297292	37	1	53515142	SCP2;SCP2;SCP2;SCP2	3'UTR;Body;Body;Body	NA
cg23092823	0.000468503	Hypo-methylated	-0.254731	37	1	53528612	PODN	Body	Island
cg21159128	0.00865305	Hypo-methylated	-0.219299	37	1	54693933	SSBP3;SSBP3;SSBP3	Body;Body;Body	NA
cg00868131	0.00389787	Hypo-methylated	-0.274352	37	1	54952901	NA	NA	N_Shore
cg25536676	0.00253108	Hypo-methylated	-0.235611	37	1	55353327	DHCR24	TSS1500	Island
cg00713294	0.00219852	Hypo-methylated	-0.332963	37	1	55678649	USP24	Body	N_Shore
cg06836772	0.00602082	Hypo-methylated	-0.230276	37	1	57110403	PRKAA2	TSS1500	N_Shore
cg20704530	0.0403354	Hyper-methylated	0.219046	37	1	57265449	C1orf168	Body	NA
cg12079303	0.00439384	Hypo-methylated	-0.31001	37	1	61547163	NFIA;NFIA;NFIA;NFIA	Body;TSS1500;TSS1500;TSS1500	N_Shore
cg24370698	0.0275272	Hypo-methylated	-0.219193	37	1	64058614	PGM1	TSS1500	N_Shore
cg24306340	0.021618	Hypo-methylated	-0.280004	37	1	64937451	CACHD1	Body	S_Shore
cg01521258	0.0185781	Hypo-methylated	-0.272456	37	1	64937528	CACHD1	Body	S_Shore
cg12299795	0.0139036	Hypo-methylated	-0.248149	37	1	64982093	CACHD1	Body	NA
cg06748470	0.04294	Hypo-methylated	-0.201104	37	1	65467980	NA	NA	N_Shore
cg15208832	0.0118111	Hypo-methylated	-0.209638	37	1	65467997	NA	NA	N_Shore
cg01340542	0.000236471	Hypo-methylated	-0.42123	37	1	65468273	NA	NA	Island
cg14792081	0.000151577	Hypo-methylated	-0.394462	37	1	65468460	NA	NA	Island
cg15583014	0.000135029	Hypo-methylated	-0.301819	37	1	65468659	NA	NA	Island
cg13379827	0.000119936	Hypo-methylated	-0.428021	37	1	65468782	NA	NA	Island
cg00455424	0.00130506	Hypo-methylated	-0.414724	37	1	65468815	NA	NA	Island
cg11989330	0.00094538	Hypo-methylated	-0.417223	37	1	65468827	NA	NA	Island
cg27307465	0.00309594	Hyper-methylated	0.356542	37	1	65472802	NA	NA	S_Shelf
cg20301308	0.000426878	Hypo-methylated	-0.355599	37	1	65534742	NA	NA	S_Shore
cg24550010	0.00913094	Hypo-methylated	-0.250569	37	1	65731107	DNAJC6	Body	N_Shore
cg20299703	0.0137076	Hypo-methylated	-0.244935	37	1	65731886	DNAJC6	Body	S_Shore
cg12277524	0.0147436	Hyper-methylated	0.205973	37	1	66278919	PDE4B;PDE4B	5'UTR;5'UTR	NA
cg14610403	0.0151792	Hypo-methylated	-0.225529	37	1	66998812	SGIP1	TSS1500	Island
cg15930380	0.00354877	Hypo-methylated	-0.276799	37	1	67399983	MIER1;MIER1;MIER1;MIER1;MIER1;MIER1;MIER1;MIER1;MIER1;MIER1	Body;Body;5'UTR;Body;5'UTR;Body;Body;Body;Body;Body	S_Shelf
cg13184736	0.0367986	Hypo-methylated	-0.252549	37	1	68299409	GNG12	TSS1500	S_Shore
cg25189904	0.0327712	Hypo-methylated	-0.201307	37	1	68299493	GNG12	TSS1500	S_Shore
cg26764244	0.0308726	Hypo-methylated	-0.241236	37	1	68299511	GNG12	TSS1500	S_Shore
cg17033546	0.00778312	Hyper-methylated	0.208987	37	1	78145176	ZZZ3	5'UTR	N_Shelf
cg22559013	0.0144701	Hyper-methylated	0.203962	37	1	78693899	MGC27382	TSS1500	NA
cg06975633	0.0020854	Hyper-methylated	0.287959	37	1	78694398	MGC27382	TSS1500	NA
cg03148889	0.0166311	Hyper-methylated	0.201877	37	1	78706562	MGC27382	Body	NA
cg12413606	0.00122198	Hyper-methylated	0.288707	37	1	78744224	MGC27382	Body	NA
cg21422605	0.0232889	Hypo-methylated	-0.222906	37	1	85313514	LPAR3	Body	NA
cg05781609	0.0081995	Hyper-methylated	0.236087	37	1	86429211	COL24A1	Body	NA
cg09871637	0.0430677	Hypo-methylated	-0.247295	37	1	87800511	LMO4	Body	N_Shore
cg16170006	0.000811858	Hypo-methylated	-0.334019	37	1	90099704	LRRC8C	5'UTR	S_Shore
cg06804564	0.0154279	Hypo-methylated	-0.264888	37	1	90100070	LRRC8C	5'UTR	S_Shore
cg13682345	0.00409593	Hyper-methylated	0.214777	37	1	90172255	LRRC8C	Body	NA
cg21155367	0.00211597	Hypo-methylated	-0.216814	37	1	90229095	NA	NA	Island
cg26052357	0.0123257	Hyper-methylated	0.219966	37	1	91303544	NA	NA	S_Shore
cg11159604	0.0037143	Hypo-methylated	-0.270653	37	1	91316223	NA	NA	N_Shore
cg12936992	0.00333043	Hyper-methylated	0.201224	37	1	92002689	NA	NA	S_Shore
cg18085280	0.00512154	Hyper-methylated	0.225279	37	1	92004374	NA	NA	S_Shelf
cg23098371	0.00840034	Hyper-methylated	0.218679	37	1	92012061	NA	NA	Island
cg08638097	0.00959625	Hyper-methylated	0.203784	37	1	92100082	HSP90B3P	TSS1500	NA
cg22155218	0.0164782	Hyper-methylated	0.245068	37	1	92110813	NA	NA	NA
cg03006077	0.00116186	Hyper-methylated	0.31158	37	1	92234946	TGFBR3	Body	NA
cg21382567	0.00302623	Hyper-methylated	0.263264	37	1	92263858	TGFBR3	Body	NA
cg25769732	0.0463005	Hypo-methylated	-0.200704	37	1	92295946	TGFBR3	Body	NA
cg01336162	0.0270906	Hypo-methylated	-0.235844	37	1	92350133	TGFBR3	5'UTR	N_Shore
cg06221222	0.00493115	Hypo-methylated	-0.215116	37	1	94147831	BCAR3	TSS1500	S_Shore
cg21436544	0.00169127	Hypo-methylated	-0.246075	37	1	95249289	NA	NA	NA
cg07179075	0.0218345	Hypo-methylated	-0.217196	37	1	97706031	DPYD	Body	NA
cg20318156	0.021379	Hypo-methylated	-0.201572	37	1	99469323	LPPR5;LPPR5	Body;Body	N_Shore
cg26034531	2.71943e-05	Hypo-methylated	-0.310079	37	1	99469577	LPPR5;LPPR5	Body;Body	N_Shore
cg24373253	0.00166987	Hypo-methylated	-0.326694	37	1	99469634	LPPR5;LPPR5	Body;Body	N_Shore
cg22454770	0.0204107	Hyper-methylated	0.213089	37	1	101204337	VCAM1;VCAM1	3'UTR;3'UTR	NA
cg00903932	0.00864204	Hyper-methylated	0.265923	37	1	101258727	NA	NA	NA
cg25067373	0.00568963	Hyper-methylated	0.228828	37	1	105318962	NA	NA	NA
cg01422262	0.000956932	Hypo-methylated	-0.386302	37	1	108506291	VAV3	Body	N_Shore
cg02415029	0.00023304	Hypo-methylated	-0.306094	37	1	110025642	ATXN7L2	TSS1500	N_Shore
cg01791587	0.00218645	Hypo-methylated	-0.262943	37	1	110693985	SLC6A17	5'UTR	Island
cg19518695	0.0118389	Hyper-methylated	0.216704	37	1	111854339	CHIA;CHIA	Body;5'UTR	NA
cg10039567	0.0295011	Hypo-methylated	-0.215097	37	1	112395111	KCND3;KCND3	Body;Body	NA
cg26875637	0.00338087	Hypo-methylated	-0.262962	37	1	112938339	CTTNBP2NL	TSS1500	N_Shore
cg16251079	0.00955495	Hypo-methylated	-0.268237	37	1	113497932	SLC16A1;SLC16A1;SLC16A1	5'UTR;5'UTR;1stExon	N_Shore
cg12551029	0.00192433	Hypo-methylated	-0.225491	37	1	113498106	SLC16A1;SLC16A1;SLC16A1	5'UTR;5'UTR;1stExon	Island
cg07176692	0.00506038	Hypo-methylated	-0.326501	37	1	113500329	SLC16A1	TSS1500	S_Shore
cg22020227	0.04357	Hypo-methylated	-0.203818	37	1	114521775	OLFML3	TSS1500	NA
cg06080026	0.00734627	Hyper-methylated	0.240273	37	1	114580856	NA	NA	NA
cg19908856	0.00575263	Hyper-methylated	0.218666	37	1	114649389	SYT6	Body	NA
cg26313955	1.46635e-05	Hypo-methylated	-0.254987	37	1	117112616	CD58;CD58;CD58	Body;Body;Body	N_Shore
cg21039631	0.00214667	Hypo-methylated	-0.249649	37	1	117112854	CD58;CD58;CD58	Body;Body;Body	N_Shore
cg04147479	0.0103008	Hyper-methylated	0.232171	37	1	119026424	NA	NA	NA
cg03855857	0.00280321	Hyper-methylated	0.225359	37	1	119029635	NA	NA	NA
cg26164798	0.00152395	Hyper-methylated	0.251503	37	1	119519115	TBX15	5'UTR	N_Shelf
cg21170796	0.0280707	Hyper-methylated	0.206023	37	1	119528164	TBX15	5'UTR	N_Shore
cg19496978	0.000736881	Hypo-methylated	-0.200401	37	1	120174149	ZNF697	5'UTR	NA
cg06814792	0.00477782	Hypo-methylated	-0.205082	37	1	120174570	ZNF697	5'UTR	NA
cg26010182	0.0134978	Hypo-methylated	-0.229468	37	1	146713493	CHD1L	TSS1500	N_Shore
cg02304233	0.00318394	Hypo-methylated	-0.250831	37	1	147070522	BCL9	5'UTR	N_Shore
cg02103822	0.0325385	Hyper-methylated	0.203678	37	1	147246329	GJA5	TSS1500	NA
cg07572052	0.00336481	Hypo-methylated	-0.28634	37	1	149821168	HIST2H2AA4;HIST2H2AA3	TSS1500;TSS1500	N_Shore
cg24437535	0.00424504	Hypo-methylated	-0.241882	37	1	150121441	PLEKHO1	TSS1500	N_Shore
cg11199810	0.023491	Hypo-methylated	-0.245938	37	1	150123146	PLEKHO1	Body	S_Shore
cg20785674	0.0225153	Hypo-methylated	-0.269111	37	1	150123490	PLEKHO1	Body	S_Shore
cg13899718	0.0331433	Hypo-methylated	-0.208384	37	1	150947832	LASS2;LASS2	TSS1500;TSS1500	Island
cg16399136	0.0284031	Hypo-methylated	-0.246375	37	1	151104003	NA	NA	Island
cg04065086	0.0383661	Hypo-methylated	-0.220064	37	1	151104186	SEMA6C	3'UTR	Island
cg26331172	0.0154927	Hypo-methylated	-0.205409	37	1	151118299	SEMA6C	5'UTR	Island
cg18809597	0.0336866	Hyper-methylated	0.216857	37	1	151748660	TDRKH;TDRKH;TDRKH;TDRKH	Body;Body;Body;Body	NA
cg13249591	0.00161577	Hypo-methylated	-0.203967	37	1	151966892	S100A10	TSS200	Island
cg14966325	0.0150935	Hyper-methylated	0.215102	37	1	153029005	SPRR2A	Body	NA
cg09169531	0.00351565	Hyper-methylated	0.214779	37	1	153030594	SPRR2A	TSS1500	NA
cg20141817	0.00816925	Hyper-methylated	0.210241	37	1	153124825	SPRR2G	TSS1500	NA
cg21936464	0.00692478	Hyper-methylated	0.216203	37	1	153177032	LELP1	5'UTR	NA
cg09448880	0.010176	Hyper-methylated	0.226164	37	1	153283841	PGLYRP3	TSS1500	NA
cg02331910	0.0376479	Hypo-methylated	-0.226117	37	1	153599831	S100A13;S100A13;S100A1;S100A13;S100A13;S100A13	5'UTR;5'UTR;TSS1500;TSS200;5'UTR;TSS1500	NA
cg26246928	0.00038405	Hypo-methylated	-0.273318	37	1	153652122	NPR1	1stExon	Island
cg11718162	0.00967652	Hyper-methylated	0.246944	37	1	154128002	TPM3;TPM3;NUP210L;TPM3;TPM3;NUP210L	3'UTR;3'UTR;TSS1500;3'UTR;3'UTR;TSS1500	NA
cg24671951	0.00936912	Hyper-methylated	0.209246	37	1	154301964	ATP8B2;ATP8B2	Body;Body	S_Shore
cg17488500	0.00389696	Hyper-methylated	0.218324	37	1	154307007	ATP8B2;ATP8B2	Body;Body	NA
cg03379131	0.00254039	Hypo-methylated	-0.231269	37	1	155024281	ADAM15;ADAM15;ADAM15;ADAM15;ADAM15;ADAM15	Body;Body;Body;Body;Body;Body	Island
cg01428953	0.0340178	Hypo-methylated	-0.207194	37	1	155177237	THBS3;MTX1;MTX1	Body;TSS1500;TSS1500	N_Shore
cg20465207	0.0131059	Hypo-methylated	-0.259514	37	1	155948698	ARHGEF2;ARHGEF2;ARHGEF2	TSS1500;TSS1500;TSS1500	S_Shore
cg23320056	0.0116094	Hypo-methylated	-0.201046	37	1	155948742	ARHGEF2;ARHGEF2;ARHGEF2	TSS1500;TSS1500;TSS1500	S_Shore
cg11400774	0.0013055	Hypo-methylated	-0.335712	37	1	156051324	MEX3A	Body	Island
cg02951552	0.00256185	Hypo-methylated	-0.217547	37	1	156051441	MEX3A	1stExon	Island
cg17165580	0.00187108	Hypo-methylated	-0.29852	37	1	156676581	CRABP2	TSS1500	Island
cg04861230	0.0130609	Hyper-methylated	0.212604	37	1	159682497	CRP	3'UTR	NA
cg01365152	0.02461	Hyper-methylated	0.220761	37	1	159683813	CRP	Body	NA
cg00099427	0.0134832	Hypo-methylated	-0.200531	37	1	159870134	CCDC19	TSS1500	Island
cg03685774	0.00689225	Hypo-methylated	-0.260077	37	1	159870326	CCDC19	TSS1500	S_Shore
cg19773311	0.0273768	Hyper-methylated	0.201195	37	1	159900133	IGSF9;IGSF9	Body;Body	S_Shore
cg07175301	0.00341381	Hypo-methylated	-0.274347	37	1	159916034	IGSF9;IGSF9	TSS1500;TSS1500	S_Shore
cg20740051	0.00819005	Hypo-methylated	-0.219624	37	1	161147718	B4GALT3	TSS1500	S_Shore
cg20299802	0.00788031	Hypo-methylated	-0.237146	37	1	162319575	NOS1AP;NOS1AP	Body;Body	NA
cg17501906	0.0166311	Hypo-methylated	-0.207671	37	1	162583287	NA	NA	NA
cg15202353	0.0208293	Hyper-methylated	0.21088	37	1	162831613	C1orf110	5'UTR	NA
cg06536874	0.042909	Hyper-methylated	0.220471	37	1	163041039	RGS4;RGS4;RGS4;RGS4	Body;TSS1500;Body;Body	NA
cg22729681	0.0309848	Hypo-methylated	-0.212275	37	1	164717625	PBX1	Body	NA
cg18206481	0.0058275	Hypo-methylated	-0.283324	37	1	165204502	LMX1A	Body	Island
cg23087598	0.0175096	Hyper-methylated	0.207399	37	1	165318356	LMX1A	Body	N_Shelf
cg07163547	0.0226792	Hypo-methylated	-0.268456	37	1	165413323	RXRG;RXRG	Body;Body	NA
cg09550041	0.0168868	Hypo-methylated	-0.234111	37	1	165513343	LOC400794;LRRC52	Body;TSS200	NA
cg25147376	0.000576336	Hypo-methylated	-0.218249	37	1	166890293	ILDR2	Body	Island
cg20432671	0.035871	Hypo-methylated	-0.200706	37	1	167682922	NA	NA	N_Shore
cg14181111	0.0273168	Hypo-methylated	-0.238951	37	1	168773313	NA	NA	NA
cg16548605	0.0233737	Hypo-methylated	-0.248312	37	1	169453550	SLC19A2	Body	N_Shore
cg13151527	0.00133836	Hyper-methylated	0.263811	37	1	170248794	LOC284688	Body	NA
cg03948902	0.0036993	Hyper-methylated	0.219503	37	1	170669166	PRRX1;PRRX1	Body;Body	NA
cg10436737	0.0311125	Hyper-methylated	0.20058	37	1	170700508	PRRX1;PRRX1	Body;3'UTR	NA
cg05042938	0.00968658	Hyper-methylated	0.210385	37	1	170705977	PRRX1;PRRX1	3'UTR;3'UTR	NA
cg12176191	0.0272564	Hyper-methylated	0.210078	37	1	171071250	MIR1295;FMO3;FMO3	TSS1500;Body;Body	NA
cg26519326	0.00293662	Hyper-methylated	0.269974	37	1	171105781	FMO6P	TSS1500	NA
cg06041466	0.0285962	Hyper-methylated	0.211784	37	1	171106397	FMO6P	TSS1500	NA
cg12045158	0.00723591	Hyper-methylated	0.268408	37	1	171268464	NA	NA	NA
cg13446689	0.000305123	Hypo-methylated	-0.304976	37	1	172328377	DNM3;DNM3	Body;Body	NA
cg01713438	0.0216172	Hypo-methylated	-0.206795	37	1	175116228	TNN	3'UTR	NA
cg08901593	0.0275062	Hypo-methylated	-0.218443	37	1	177225466	FAM5B	Body	NA
cg08269653	0.0154656	Hypo-methylated	-0.249337	37	1	177225530	FAM5B	Body	NA
cg19315261	8.35493e-05	Hypo-methylated	-0.360192	37	1	177225876	FAM5B	Body	NA
cg26272214	0.00020801	Hypo-methylated	-0.320847	37	1	177225888	FAM5B	Body	NA
cg15166311	0.00869987	Hypo-methylated	-0.224758	37	1	178007283	NA	NA	Island
cg14515791	0.0335371	Hypo-methylated	-0.235896	37	1	178310545	RASAL2;RASAL2	Body;TSS200	NA
cg07901138	0.0227369	Hypo-methylated	-0.20754	37	1	179560752	TDRD5	TSS1500	Island
cg01022200	0.0053386	Hypo-methylated	-0.22794	37	1	180881086	KIAA1614	TSS1500	N_Shore
cg23217419	0.00659814	Hypo-methylated	-0.240066	37	1	180881088	KIAA1614	TSS1500	N_Shore
cg02156380	0.0129855	Hypo-methylated	-0.214961	37	1	180882591	KIAA1614	Body	Island
cg17237951	0.000782044	Hypo-methylated	-0.226386	37	1	180922636	NA	NA	N_Shore
cg26612165	0.0153751	Hypo-methylated	-0.285227	37	1	181059499	IER5;IER5	3'UTR;1stExon	S_Shore
cg03897866	0.00312485	Hypo-methylated	-0.232651	37	1	181059633	IER5;IER5	3'UTR;1stExon	S_Shore
cg01522820	0.0173108	Hypo-methylated	-0.219871	37	1	182694922	NA	NA	NA
cg00647859	0.00737134	Hypo-methylated	-0.220455	37	1	185534625	NA	NA	NA
cg12728791	0.00149872	Hyper-methylated	0.295716	37	1	185925146	HMCN1	Body	NA
cg16101346	0.0128521	Hypo-methylated	-0.234367	37	1	186650479	PTGS2	TSS1500	S_Shore
cg05920182	0.00108757	Hyper-methylated	0.23427	37	1	187411929	NA	NA	NA
cg15448056	0.0103918	Hyper-methylated	0.22686	37	1	191740297	NA	NA	NA
cg05365469	0.0131569	Hyper-methylated	0.255569	37	1	193024276	UCHL5	Body	N_Shelf
cg07569020	0.00231993	Hypo-methylated	-0.226608	37	1	193156434	B3GALT2;CDC73	TSS1500;Body	NA
cg00321478	0.0207015	Hypo-methylated	-0.218567	37	1	197238398	CRB1	Body	NA
cg12810297	0.000847843	Hyper-methylated	0.223288	37	1	199717229	NA	NA	NA
cg27559399	7.12323e-05	Hypo-methylated	-0.256898	37	1	201450997	NA	NA	Island
cg04223671	0.0123782	Hypo-methylated	-0.239024	37	1	201509316	NA	NA	Island
cg04121938	0.00220894	Hypo-methylated	-0.337022	37	1	201509415	NA	NA	S_Shore
cg27441486	0.0126424	Hypo-methylated	-0.263241	37	1	201708522	NAV1;NAV1	TSS1500;Body	N_Shore
cg01411786	0.0176143	Hypo-methylated	-0.218053	37	1	201709390	NAV1;NAV1	Body;Body	Island
cg10540110	0.00136051	Hypo-methylated	-0.257198	37	1	202775609	KDM5B	Body	N_Shore
cg12080492	0.00956599	Hyper-methylated	0.209383	37	1	203145656	MYBPH	TSS1500	NA
cg26987645	0.0039253	Hypo-methylated	-0.212085	37	1	203320386	FMOD	TSS200	NA
cg22705746	0.000218623	Hypo-methylated	-0.255668	37	1	203320506	FMOD	TSS1500	NA
cg22817352	0.00225803	Hypo-methylated	-0.307442	37	1	204653629	LRRN2;LRRN2	5'UTR;5'UTR	N_Shore
cg17838427	0.000647569	Hypo-methylated	-0.252337	37	1	204653956	LRRN2;LRRN2	5'UTR;5'UTR	N_Shore
cg12303813	0.0233737	Hypo-methylated	-0.206567	37	1	205283250	NUAK2	Body	NA
cg10567964	0.00255092	Hypo-methylated	-0.283216	37	1	205312695	KLHDC8A	Body	Island
cg04290171	0.00217949	Hyper-methylated	0.202186	37	1	207924482	CD46;CD46;CD46;CD46;CD46;CD46;CD46;CD46;CD46;CD46;CD46;CD46;CD46;CD46	TSS1500;TSS1500;TSS1500;TSS1500;TSS1500;TSS1500;TSS1500;TSS1500;TSS1500;TSS1500;TSS1500;TSS1500;TSS1500;TSS1500	N_Shore
cg26050864	0.00869439	Hypo-methylated	-0.265034	37	1	209849445	G0S2	3'UTR	S_Shore
cg27185504	0.0321309	Hypo-methylated	-0.212796	37	1	210466211	NA	NA	Island
cg00097452	0.000402693	Hypo-methylated	-0.336411	37	1	211306365	KCNH1;KCNH1	Body;Body	N_Shore
cg11131549	0.000425852	Hypo-methylated	-0.338269	37	1	211500852	TRAF5;TRAF5	5'UTR;5'UTR	S_Shore
cg10380585	0.0140987	Hypo-methylated	-0.270213	37	1	211500971	TRAF5;TRAF5	5'UTR;5'UTR	S_Shore
cg17043722	0.0288161	Hypo-methylated	-0.215288	37	1	211688462	NA	NA	Island
cg01081168	0.0368983	Hyper-methylated	0.217149	37	1	212278486	NA	NA	NA
cg12417775	0.00998212	Hypo-methylated	-0.220494	37	1	212463238	PPP2R5A	Body	S_Shelf
cg18147098	0.019329	Hypo-methylated	-0.22922	37	1	212688916	NA	NA	S_Shore
cg23075506	0.0468292	Hypo-methylated	-0.234737	37	1	212688997	NA	NA	S_Shore
cg11790673	0.0101773	Hypo-methylated	-0.201897	37	1	212845129	NA	NA	NA
cg00949753	0.00968658	Hypo-methylated	-0.223644	37	1	214157306	NA	NA	N_Shore
cg07896717	0.0326343	Hypo-methylated	-0.204635	37	1	214157414	NA	NA	N_Shore
cg23633547	0.00758288	Hypo-methylated	-0.257631	37	1	214157565	NA	NA	N_Shore
cg06268921	0.00220167	Hypo-methylated	-0.352167	37	1	214158573	NA	NA	N_Shore
cg23971069	0.0047461	Hypo-methylated	-0.23691	37	1	214158686	NA	NA	N_Shore
cg10288510	0.00383014	Hypo-methylated	-0.299224	37	1	214158727	NA	NA	Island
cg20692998	0.0073602	Hypo-methylated	-0.326741	37	1	214159203	NA	NA	N_Shore
cg01019971	0.00880858	Hypo-methylated	-0.23423	37	1	214159610	NA	NA	N_Shore
cg11194108	0.0129855	Hyper-methylated	0.278755	37	1	215177428	KCNK2	TSS1500	NA
cg20568108	0.00118538	Hyper-methylated	0.314706	37	1	215177441	KCNK2	TSS1500	NA
cg05129325	0.0458175	Hypo-methylated	-0.247408	37	1	215255161	KCNK2;KCNK2;KCNK2	TSS1500;TSS1500;Body	N_Shore
cg00575003	0.000665987	Hypo-methylated	-0.329875	37	1	217261949	ESRRG;ESRRG;ESRRG	5'UTR;5'UTR;5'UTR	N_Shore
cg22175494	0.00426898	Hyper-methylated	0.226718	37	1	219751786	NA	NA	NA
cg24866764	0.00814011	Hyper-methylated	0.200629	37	1	220000086	NA	NA	NA
cg21573359	0.0222853	Hypo-methylated	-0.223172	37	1	220132728	NA	NA	NA
cg23054437	0.0221118	Hypo-methylated	-0.240955	37	1	220921306	MOSC2	TSS1500	N_Shore
cg07185695	0.000200056	Hypo-methylated	-0.285082	37	1	220959586	MOSC1	TSS1500	N_Shore
cg17862903	0.00664177	Hyper-methylated	0.271166	37	1	221058805	NA	NA	S_Shore
cg12721068	3.18606e-05	Hyper-methylated	0.221116	37	1	222695923	HHIPL2	3'UTR	NA
cg06756211	0.00790913	Hypo-methylated	-0.255945	37	1	223936799	CAPN2;CAPN2	Body;Body	Island
cg02582848	0.035099	Hypo-methylated	-0.210236	37	1	224075899	NA	NA	NA
cg17239057	0.0477548	Hypo-methylated	-0.207447	37	1	224363575	NA	NA	NA
cg05385434	0.0302068	Hypo-methylated	-0.207441	37	1	225998870	EPHX1	5'UTR	S_Shore
cg22498676	0.00241514	Hypo-methylated	-0.22631	37	1	226254585	LOC440926;H3F3A	Body;Body	S_Shelf
cg16532282	0.0300466	Hypo-methylated	-0.216321	37	1	226271799	NA	NA	Island
cg06928246	0.00110544	Hypo-methylated	-0.262085	37	1	227974645	NA	NA	Island
cg03650119	0.000812113	Hyper-methylated	0.320211	37	1	228346014	GJC2	Body	Island
cg09257635	0.020475	Hyper-methylated	0.208545	37	1	228346181	GJC2	Body	Island
cg10018522	0.013131	Hypo-methylated	-0.230049	37	1	229122701	NA	NA	NA
cg17425590	0.000459141	Hypo-methylated	-0.314289	37	1	229830303	NA	NA	NA
cg22811817	0.00142277	Hypo-methylated	-0.272846	37	1	230404249	GALNT2	Body	NA
cg12416856	0.00179603	Hypo-methylated	-0.287107	37	1	230404284	GALNT2	Body	NA
cg23936766	0.0330303	Hypo-methylated	-0.255093	37	1	230406371	GALNT2	Body	NA
cg24371574	0.00278086	Hypo-methylated	-0.255873	37	1	230428167	NA	NA	NA
cg13240017	0.00717191	Hypo-methylated	-0.2224	37	1	230777744	COG2;COG2	TSS1500;TSS1500	N_Shore
cg17031727	0.014757	Hypo-methylated	-0.224108	37	1	230777875	COG2;COG2	TSS1500;TSS1500	N_Shore
cg07850592	0.00309197	Hypo-methylated	-0.204886	37	1	231299396	TRIM67	1stExon	Island
cg04096525	0.0145383	Hyper-methylated	0.292678	37	1	231356725	TRIM67	3'UTR	NA
cg20783970	0.0156484	Hypo-methylated	-0.202384	37	1	234754601	NA	NA	NA
cg13229078	0.0273413	Hypo-methylated	-0.213375	37	1	234998769	NA	NA	NA
cg23012855	0.00376433	Hyper-methylated	0.300204	37	1	235111328	NA	NA	NA
cg02829654	0.0190003	Hypo-methylated	-0.252351	37	1	236046939	NA	NA	NA
cg19249231	0.0112903	Hypo-methylated	-0.219763	37	1	236304341	GPR137B	TSS1500	N_Shore
cg26513818	0.0118709	Hyper-methylated	0.221194	37	1	236555214	NA	NA	N_Shelf
cg16240480	0.00774762	Hypo-methylated	-0.3229	37	1	236557473	EDARADD;EDARADD	TSS1500;TSS1500	N_Shore
cg09809672	0.021864	Hypo-methylated	-0.268793	37	1	236557682	EDARADD;EDARADD;EDARADD	TSS1500;5'UTR;1stExon	N_Shore
cg04031361	0.00803437	Hypo-methylated	-0.252566	37	1	236557758	EDARADD;EDARADD	TSS1500;1stExon	N_Shore
cg17482237	0.00106275	Hyper-methylated	0.243787	37	1	236900382	ACTN2	Body	NA
cg26406150	0.00126803	Hyper-methylated	0.248258	37	1	236902652	ACTN2	Body	NA
cg18816826	0.00235946	Hyper-methylated	0.216661	37	1	237168540	NA	NA	NA
cg07782924	0.00488674	Hyper-methylated	0.203221	37	1	237201508	NA	NA	N_Shelf
cg22530462	0.0367195	Hyper-methylated	0.201853	37	1	237209586	RYR2	Body	S_Shelf
cg22700220	0.000151577	Hyper-methylated	0.324727	37	1	237247258	RYR2	Body	NA
cg00163018	0.00746366	Hyper-methylated	0.256593	37	1	237413813	RYR2	Body	NA
cg24364223	0.000152817	Hyper-methylated	0.285761	37	1	237628962	RYR2	Body	NA
cg12296007	0.00139394	Hyper-methylated	0.261736	37	1	237628979	RYR2	Body	NA
cg20388471	0.0112309	Hyper-methylated	0.20875	37	1	237766716	RYR2	Body	NA
cg23270529	0.0258385	Hypo-methylated	-0.229906	37	1	243584668	SDCCAG8	Body	NA
cg16126286	0.00433695	Hypo-methylated	-0.25165	37	1	243646235	SDCCAG8	Body	N_Shore
cg16399365	0.019137	Hypo-methylated	-0.216505	37	1	244213577	ZNF238	TSS1500	Island
cg12869659	0.0174145	Hypo-methylated	-0.210648	37	1	244213618	ZNF238	TSS1500	Island
cg09665406	0.0264586	Hyper-methylated	0.200405	37	1	244262921	NA	NA	NA
cg15718528	0.00346616	Hyper-methylated	0.221189	37	1	244327251	NA	NA	NA
cg12726120	0.0342253	Hypo-methylated	-0.232655	37	1	244892984	NA	NA	N_Shore
cg14792075	0.00745669	Hypo-methylated	-0.221167	37	1	245769124	KIF26B	Body	NA
cg13432253	0.000645001	Hyper-methylated	0.213393	37	1	246959150	NA	NA	NA
cg01878406	0.0177296	Hyper-methylated	0.232644	37	1	248903467	LOC646627	TSS1500	NA
cg01957222	0.0198441	Hyper-methylated	0.230782	37	2	1426786	TPO;TPO;TPO;TPO	Body;Body;Body;Body	NA
cg16151651	0.00154503	Hypo-methylated	-0.257401	37	2	1609119	NA	NA	NA
cg09332960	0.0174797	Hypo-methylated	-0.230999	37	2	1787990	NA	NA	NA
cg26606257	0.0195384	Hyper-methylated	0.213179	37	2	1879380	MYT1L	Body	NA
cg06552160	0.0228627	Hyper-methylated	0.210416	37	2	1926724	MYT1L	Body	NA
cg14128411	0.0041831	Hyper-methylated	0.242191	37	2	1926907	MYT1L	Body	NA
cg13831106	0.0133457	Hyper-methylated	0.21806	37	2	2119853	MYT1L	5'UTR	NA
cg21069434	0.00162721	Hyper-methylated	0.223672	37	2	2192072	MYT1L	5'UTR	N_Shore
cg03326215	0.048877	Hypo-methylated	-0.222185	37	2	2328391	MYT1L;LOC730811	5'UTR;Body	NA
cg09825082	0.0125615	Hyper-methylated	0.213022	37	2	2567907	NA	NA	NA
cg23822732	0.0122395	Hyper-methylated	0.273653	37	2	2692854	NA	NA	NA
cg16901302	0.0141238	Hyper-methylated	0.235901	37	2	2692889	NA	NA	NA
cg09798938	0.00796947	Hyper-methylated	0.202776	37	2	2726260	NA	NA	NA
cg25000021	0.00326823	Hyper-methylated	0.21715	37	2	2735969	NA	NA	NA
cg04089693	0.00718323	Hyper-methylated	0.201783	37	2	2893609	NA	NA	NA
cg14552732	0.0238842	Hyper-methylated	0.228538	37	2	3131372	NA	NA	NA
cg01027957	0.00844067	Hyper-methylated	0.225223	37	2	3151359	NA	NA	NA
cg21031160	0.00119887	Hyper-methylated	0.220651	37	2	3151931	NA	NA	NA
cg23761497	0.0121758	Hypo-methylated	-0.209928	37	2	3293115	TSSC1	Body	S_Shore
cg12924525	0.00408189	Hyper-methylated	0.207552	37	2	3322059	TSSC1	Body	S_Shore
cg22673269	0.00122198	Hyper-methylated	0.213958	37	2	5844449	NA	NA	N_Shelf
cg02774302	0.00866912	Hyper-methylated	0.208338	37	2	5845180	NA	NA	N_Shore
cg06627916	0.00197838	Hyper-methylated	0.212539	37	2	5868998	NA	NA	NA
cg23851558	0.00892602	Hypo-methylated	-0.210947	37	2	6121420	LOC400940	TSS1500	NA
cg07815287	0.00674088	Hypo-methylated	-0.232536	37	2	9345967	ASAP2;ASAP2	TSS1500;TSS1500	N_Shore
cg09464137	0.0127075	Hypo-methylated	-0.253469	37	2	10444574	HPCAL1;HPCAL1	5'UTR;5'UTR	S_Shore
cg18022012	0.0083543	Hypo-methylated	-0.244248	37	2	10444757	HPCAL1;HPCAL1	5'UTR;5'UTR	S_Shore
cg04351776	0.0261363	Hypo-methylated	-0.220766	37	2	10951951	PDIA6	Body	N_Shore
cg03997139	0.000349535	Hypo-methylated	-0.280425	37	2	11485552	ROCK2	TSS1500	Island
cg13266327	0.000104763	Hypo-methylated	-0.374112	37	2	11485561	ROCK2	TSS1500	S_Shore
cg27175112	0.0063513	Hypo-methylated	-0.268886	37	2	11515031	NA	NA	NA
cg14456143	0.00658814	Hypo-methylated	-0.234676	37	2	17938848	GEN1;GEN1	5'UTR;5'UTR	S_Shelf
cg26119806	0.0291592	Hypo-methylated	-0.2306	37	2	18061572	KCNS3	5'UTR	S_Shore
cg16880567	0.00684821	Hyper-methylated	0.251539	37	2	18585915	NA	NA	NA
cg27595576	0.0162431	Hyper-methylated	0.230828	37	2	18637920	NA	NA	NA
cg14768459	0.0210925	Hyper-methylated	0.234669	37	2	19672432	NA	NA	NA
cg17101589	0.00712124	Hyper-methylated	0.209691	37	2	19915145	NA	NA	NA
cg27426835	0.00420532	Hyper-methylated	0.236479	37	2	19963298	NA	NA	NA
cg03174043	0.0154719	Hypo-methylated	-0.222033	37	2	20548412	NA	NA	N_Shore
cg19093939	0.0174856	Hypo-methylated	-0.240435	37	2	23772766	KLHL29	5'UTR	NA
cg01707820	0.000155037	Hypo-methylated	-0.254638	37	2	23819033	KLHL29	Body	NA
cg01809281	0.00245516	Hypo-methylated	-0.221596	37	2	24162256	UBXN2A	TSS1500	N_Shore
cg00058708	3.75155e-05	Hypo-methylated	-0.2652	37	2	24162568	UBXN2A	TSS1500	N_Shore
cg04619854	0.00173326	Hypo-methylated	-0.214107	37	2	24162667	UBXN2A	TSS1500	N_Shore
cg26752663	0.00804043	Hypo-methylated	-0.204466	37	2	25142016	ADCY3;ADCY3	5'UTR;1stExon	N_Shore
cg16888658	0.00488919	Hypo-methylated	-0.29816	37	2	25142117	ADCY3	TSS200	N_Shore
cg21011133	0.00573232	Hypo-methylated	-0.300561	37	2	25142198	ADCY3	TSS200	N_Shore
cg21151432	0.0141355	Hypo-methylated	-0.330037	37	2	25142229	ADCY3	TSS200	N_Shore
cg17644208	0.00320032	Hypo-methylated	-0.271472	37	2	25142391	ADCY3	TSS1500	N_Shore
cg20387815	0.00350427	Hypo-methylated	-0.215916	37	2	25391666	POMC;POMC	TSS200;TSS200	Island
cg24425171	0.00866542	Hypo-methylated	-0.25313	37	2	25391711	POMC;POMC	TSS200;TSS200	Island
cg10749994	0.0285261	Hypo-methylated	-0.215235	37	2	25474327	DNMT3A;DNMT3A;DNMT3A	Body;Body;Body	N_Shore
cg23042148	0.0172553	Hypo-methylated	-0.201668	37	2	25502040	DNMT3A;DNMT3A	Body;Body	S_Shore
cg10525105	0.043891	Hypo-methylated	-0.240273	37	2	25552259	DNMT3A;DNMT3A;MIR1301;DNMT3A	5'UTR;5'UTR;TSS1500;5'UTR	NA
cg11309462	0.0376565	Hypo-methylated	-0.245797	37	2	25585661	NA	NA	NA
cg23780110	0.00409593	Hypo-methylated	-0.326111	37	2	26045244	ASXL2	Body	NA
cg25181710	0.0375924	Hypo-methylated	-0.246478	37	2	26045287	ASXL2	Body	NA
cg22898783	0.000104763	Hypo-methylated	-0.227628	37	2	26204699	KIF3C	1stExon	Island
cg22740783	0.00229775	Hypo-methylated	-0.224884	37	2	27341458	CGREF1;CGREF1;CGREF1	5'UTR;5'UTR;5'UTR	N_Shore
cg01020696	0.0043425	Hypo-methylated	-0.210541	37	2	27958142	NA	NA	N_Shore
cg15129506	0.0170265	Hypo-methylated	-0.230783	37	2	27958712	NA	NA	Island
cg05613116	0.00454779	Hypo-methylated	-0.264883	37	2	27958722	NA	NA	Island
cg19931733	0.0147285	Hyper-methylated	0.241567	37	2	30382574	YPEL5;YPEL5;YPEL5;YPEL5	3'UTR;3'UTR;3'UTR;3'UTR	NA
cg14553549	0.000502763	Hyper-methylated	0.243305	37	2	30967753	CAPN13	Body	NA
cg00850538	0.00334514	Hypo-methylated	-0.271589	37	2	36582038	CRIM1	TSS1500	N_Shore
cg23336143	0.00758629	Hypo-methylated	-0.305706	37	2	36635519	CRIM1	Body	NA
cg18261413	0.00584098	Hypo-methylated	-0.269257	37	2	37551024	NA	NA	N_Shore
cg14427233	0.00469888	Hypo-methylated	-0.28214	37	2	37551081	NA	NA	N_Shore
cg19275008	0.0253483	Hypo-methylated	-0.226723	37	2	37882358	CDC42EP3	5'UTR	NA
cg02965283	0.00830776	Hyper-methylated	0.288973	37	2	39952015	NA	NA	NA
cg13773247	0.00650323	Hypo-methylated	-0.292788	37	2	42276988	PKDCC	Body	NA
cg03317811	0.0366613	Hypo-methylated	-0.227346	37	2	42329494	NA	NA	Island
cg23561979	0.0153342	Hypo-methylated	-0.262821	37	2	42329535	NA	NA	Island
cg15001131	0.00894303	Hypo-methylated	-0.287984	37	2	42329652	NA	NA	Island
cg09456289	0.0264193	Hypo-methylated	-0.201843	37	2	43038399	NA	NA	Island
cg14675881	0.00331832	Hypo-methylated	-0.234755	37	2	43396331	NA	NA	N_Shore
cg00968638	0.000171682	Hypo-methylated	-0.340615	37	2	43450965	ZFP36L2	3'UTR	N_Shore
cg16876647	0.00350993	Hypo-methylated	-0.361283	37	2	43451842	ZFP36L2	Body	Island
cg08193650	0.00177864	Hypo-methylated	-0.341046	37	2	43451868	ZFP36L2	Body	Island
cg08738430	2.68928e-05	Hypo-methylated	-0.316348	37	2	43452561	ZFP36L2	Body	Island
cg01094950	0.00625283	Hypo-methylated	-0.208969	37	2	43455097	ZFP36L2;LOC100129726	TSS1500;Body	S_Shore
cg23105419	0.00258573	Hypo-methylated	-0.264271	37	2	43496213	THADA;THADA	Body;Body	NA
cg19211851	0.00101494	Hypo-methylated	-0.28998	37	2	43555466	THADA;THADA	Body;Body	NA
cg13783191	0.0127075	Hypo-methylated	-0.204795	37	2	43618836	THADA;THADA	Body;Body	NA
cg00009421	0.00110722	Hyper-methylated	0.20149	37	2	44065571	ABCG5;ABCG8	Body;TSS1500	NA
cg21276379	0.0163562	Hypo-methylated	-0.232485	37	2	46523790	EPAS1	TSS1500	Island
cg24046888	0.0450869	Hypo-methylated	-0.260203	37	2	46526785	EPAS1	Body	Island
cg20623601	0.0438787	Hypo-methylated	-0.273855	37	2	46526843	EPAS1	Body	Island
cg01312394	0.00191627	Hypo-methylated	-0.34849	37	2	47109380	NA	NA	NA
cg11552853	0.0201457	Hypo-methylated	-0.234213	37	2	47383522	C2orf61;C2orf61	TSS1500;TSS1500	NA
cg19536127	1.60735e-05	Hypo-methylated	-0.220249	37	2	47404286	CALM2	TSS1500	S_Shore
cg14875171	0.00236466	Hypo-methylated	-0.318237	37	2	50574196	NRXN1;NRXN1;NRXN1;NRXN1	Body;1stExon;5'UTR;Body	Island
cg22001533	0.0247579	Hypo-methylated	-0.206251	37	2	50574516	NRXN1;NRXN1;NRXN1;NRXN1	Body;1stExon;5'UTR;Body	Island
cg17526573	0.00592015	Hypo-methylated	-0.305956	37	2	50574708	NRXN1;NRXN1;NRXN1;NRXN1	Body;1stExon;5'UTR;Body	Island
cg17677030	0.0129316	Hypo-methylated	-0.291449	37	2	50575069	NRXN1;NRXN1;NRXN1	Body;Body;TSS200	S_Shore
cg13906811	0.00877192	Hypo-methylated	-0.221569	37	2	50575093	NRXN1;NRXN1;NRXN1	Body;Body;TSS200	S_Shore
cg07529754	0.00499397	Hypo-methylated	-0.277024	37	2	50575098	NRXN1;NRXN1;NRXN1	Body;Body;TSS1500	S_Shore
cg08449164	0.0066516	Hypo-methylated	-0.202611	37	2	54784402	SPTBN1;SPTBN1	TSS1500;Body	N_Shore
cg15602548	0.00388063	Hypo-methylated	-0.219876	37	2	54786148	SPTBN1;SPTBN1	Body;Body	S_Shore
cg02271560	0.00533754	Hypo-methylated	-0.218184	37	2	55450737	C2orf63;C2orf63	5'UTR;5'UTR	Island
cg11945474	0.0368983	Hypo-methylated	-0.236491	37	2	55717980	NA	NA	NA
cg10894063	0.000526798	Hyper-methylated	0.243105	37	2	58722314	NA	NA	NA
cg09565597	0.0145188	Hypo-methylated	-0.202219	37	2	60746883	BCL11A;BCL11A;BCL11A	Body;Body;Body	NA
cg10853543	0.0139507	Hypo-methylated	-0.238437	37	2	60763626	BCL11A;BCL11A;BCL11A	Body;Body;Body	NA
cg10600647	0.000200056	Hypo-methylated	-0.270355	37	2	60763808	BCL11A;BCL11A;BCL11A	Body;Body;Body	NA
cg17738213	0.000783925	Hypo-methylated	-0.319971	37	2	60776302	BCL11A;BCL11A;BCL11A	Body;Body;Body	N_Shore
cg11919558	0.0129827	Hypo-methylated	-0.213375	37	2	64872351	SERTAD2	5'UTR	NA
cg04366104	0.00634125	Hypo-methylated	-0.336217	37	2	64872418	SERTAD2	5'UTR	NA
cg26748578	0.0195352	Hypo-methylated	-0.22732	37	2	65217211	SLC1A4;SLC1A4	1stExon;5'UTR	Island
cg00498211	0.0141534	Hypo-methylated	-0.24217	37	2	65217568	SLC1A4;SLC1A4	Body;5'UTR	S_Shore
cg20698421	0.018835	Hypo-methylated	-0.222167	37	2	65217623	SLC1A4;SLC1A4	Body;5'UTR	S_Shore
cg24872815	0.0446351	Hyper-methylated	0.211647	37	2	65623541	SPRED2	Body	NA
cg23207542	0.0272549	Hyper-methylated	0.22601	37	2	66050436	NA	NA	NA
cg13851508	0.00853871	Hypo-methylated	-0.247095	37	2	66805939	NA	NA	S_Shore
cg02963248	0.00710969	Hypo-methylated	-0.341267	37	2	66809780	NA	NA	S_Shore
cg10552446	0.00473548	Hypo-methylated	-0.301255	37	2	66809923	NA	NA	S_Shore
cg08217163	0.0310436	Hypo-methylated	-0.25224	37	2	66809959	NA	NA	S_Shore
cg24105287	0.035099	Hypo-methylated	-0.247861	37	2	66809985	NA	NA	S_Shore
cg01020413	0.0117422	Hypo-methylated	-0.287635	37	2	66810487	NA	NA	S_Shore
cg02676167	0.0207705	Hypo-methylated	-0.249069	37	2	66810606	NA	NA	S_Shore
cg17375248	0.00971506	Hypo-methylated	-0.273892	37	2	66811157	NA	NA	S_Shore
cg04157272	0.000665581	Hyper-methylated	0.280311	37	2	68017838	NA	NA	NA
cg08972756	0.0134223	Hyper-methylated	0.217404	37	2	71133854	VAX2	Body	N_Shore
cg16101804	0.00510675	Hyper-methylated	0.217586	37	2	71194638	NA	NA	S_Shelf
cg15165122	0.0133307	Hypo-methylated	-0.225894	37	2	71206291	ANKRD53;ANKRD53	Body;Body	Island
cg20584546	0.0290244	Hyper-methylated	0.246546	37	2	73248097	SFXN5	Body	NA
cg06079106	0.0123257	Hypo-methylated	-0.28264	37	2	73519364	EGR4	Body	Island
cg13481359	0.00754113	Hypo-methylated	-0.202652	37	2	73520043	EGR4	Body	Island
cg17176609	0.00984096	Hypo-methylated	-0.221576	37	2	74135217	ACTG2	Body	NA
cg13888593	0.0001664	Hypo-methylated	-0.323619	37	2	74642470	C2orf81	Body	Island
cg03292743	0.0102408	Hypo-methylated	-0.238584	37	2	74642838	C2orf81	Body	Island
cg05490924	0.00316106	Hypo-methylated	-0.255705	37	2	74730755	LOC151534;LBX2	Body;TSS1500	Island
cg04500896	0.00183452	Hypo-methylated	-0.293117	37	2	74775717	LOXL3	Body	N_Shore
cg03230456	0.0083981	Hyper-methylated	0.201091	37	2	74939268	NA	NA	N_Shelf
cg15584401	0.0103546	Hypo-methylated	-0.207508	37	2	75426367	TACR1;TACR1;TACR1;TACR1	1stExon;1stExon;5'UTR;5'UTR	N_Shore
cg19961649	0.0117951	Hyper-methylated	0.204086	37	2	76337965	NA	NA	NA
cg00689213	0.0147192	Hyper-methylated	0.217709	37	2	79366964	REG1P	TSS1500	NA
cg09337254	3.01511e-05	Hypo-methylated	-0.291592	37	2	85640762	NA	NA	N_Shore
cg16437908	0.00368974	Hypo-methylated	-0.252894	37	2	85640810	NA	NA	N_Shore
cg00852846	1.68597e-05	Hypo-methylated	-0.297821	37	2	85664713	NA	NA	Island
cg21068480	0.0167251	Hypo-methylated	-0.227996	37	2	85980500	ATOH8	TSS1500	Island
cg03128635	0.00413103	Hypo-methylated	-0.221074	37	2	85980756	ATOH8	TSS200	Island
cg07622521	0.00299313	Hypo-methylated	-0.262403	37	2	85992622	ATOH8	Body	NA
cg00925244	0.0164281	Hyper-methylated	0.238135	37	2	86148800	NA	NA	NA
cg17872866	0.00113021	Hypo-methylated	-0.231826	37	2	86565377	REEP1;REEP1;REEP1;REEP1	TSS200;TSS1500;TSS1500;TSS1500	S_Shore
cg22352818	0.0474235	Hypo-methylated	-0.215862	37	2	97193289	NA	NA	Island
cg01876130	0.031181	Hypo-methylated	-0.214631	37	2	97308580	FER1L5	1stExon	NA
cg12185938	0.00124331	Hyper-methylated	0.232499	37	2	98865917	VWA3B	Body	NA
cg19370054	0.0231349	Hypo-methylated	-0.240109	37	2	98964186	CNGA3;CNGA3	5'UTR;5'UTR	Island
cg21488538	0.00464365	Hypo-methylated	-0.217756	37	2	98964436	CNGA3;CNGA3	5'UTR;5'UTR	S_Shore
cg03429643	0.0228488	Hypo-methylated	-0.203857	37	2	99280963	MGAT4A;MGAT4A	TSS1500;Body	NA
cg14902389	0.0464964	Hypo-methylated	-0.228583	37	2	99342685	MGAT4A	Body	NA
cg09236434	0.000434386	Hypo-methylated	-0.317418	37	2	99553642	C2orf55	TSS1500	Island
cg03171465	0.0279712	Hypo-methylated	-0.213329	37	2	99553830	C2orf55	TSS1500	Island
cg15934776	0.0456144	Hypo-methylated	-0.222155	37	2	100170917	AFF3;AFF3	Body;Body	NA
cg12126990	0.00805845	Hypo-methylated	-0.231076	37	2	100588044	AFF3;AFF3	Body;Body	NA
cg20059337	0.00376715	Hyper-methylated	0.227154	37	2	100686693	AFF3;AFF3	Body;Body	NA
cg10523140	0.003216	Hypo-methylated	-0.210252	37	2	101768941	TBC1D8	TSS1500	S_Shore
cg27255239	0.0368599	Hypo-methylated	-0.211077	37	2	102091656	RFX8	TSS1500	S_Shore
cg15552493	0.000268088	Hypo-methylated	-0.260592	37	2	102387391	MAP4K4;MAP4K4;MAP4K4	Body;Body;Body	NA
cg01376829	0.00408189	Hypo-methylated	-0.300647	37	2	102804405	IL1RL2	Body	Island
cg00674896	0.00332243	Hypo-methylated	-0.319954	37	2	102804576	IL1RL2	Body	S_Shore
cg06770878	0.00219399	Hyper-methylated	0.202057	37	2	105372265	NA	NA	NA
cg27425459	0.0421558	Hypo-methylated	-0.21381	37	2	105697589	MRPS9	Body	NA
cg20391793	0.017277	Hyper-methylated	0.200325	37	2	106135414	NA	NA	NA
cg09906995	0.00124583	Hyper-methylated	0.246914	37	2	106215669	NA	NA	NA
cg03464366	0.0157867	Hypo-methylated	-0.261373	37	2	106227786	NA	NA	NA
cg20268893	0.00032159	Hypo-methylated	-0.264201	37	2	106362547	NCK2;NCK2	5'UTR;5'UTR	S_Shore
cg12089656	0.0008919	Hypo-methylated	-0.211308	37	2	106362717	NCK2;NCK2	5'UTR;5'UTR	S_Shore
cg01577187	0.00241514	Hypo-methylated	-0.280762	37	2	106362832	NCK2;NCK2	5'UTR;5'UTR	S_Shore
cg10075819	0.0266752	Hypo-methylated	-0.238476	37	2	109229337	LIMS1	5'UTR	NA
cg14663973	0.000185337	Hypo-methylated	-0.257497	37	2	109252890	LIMS1	5'UTR	NA
cg05310309	0.00041547	Hypo-methylated	-0.338061	37	2	109257429	LIMS1	5'UTR	NA
cg07258149	0.00448338	Hyper-methylated	0.209408	37	2	109940114	SH3RF3	Body	NA
cg02668208	0.00140871	Hyper-methylated	0.200273	37	2	110256514	SH3RF3	Body	NA
cg06621452	0.0463342	Hypo-methylated	-0.21651	37	2	110872620	MALL	Body	N_Shore
cg00033155	0.00383549	Hyper-methylated	0.244216	37	2	110925418	NPHP1;NPHP1;NPHP1;NPHP1	Body;Body;Body;Body	NA
cg05739167	0.0131995	Hypo-methylated	-0.249774	37	2	111489847	ACOXL;ACOXL;ACOXL	TSS1500;TSS1500;TSS1500	N_Shore
cg21469370	8.48233e-05	Hyper-methylated	0.251875	37	2	111530327	ACOXL;ACOXL;ACOXL	Body;Body;Body	NA
cg12252868	0.000586996	Hyper-methylated	0.215603	37	2	112383396	NA	NA	NA
cg08443563	0.0124069	Hypo-methylated	-0.225039	37	2	112456811	NA	NA	NA
cg19864468	0.0275062	Hypo-methylated	-0.219183	37	2	113346566	CHCHD5	3'UTR	NA
cg21378206	0.00271181	Hyper-methylated	0.217096	37	2	113817043	IL1F5;IL1F5	Body;Body	NA
cg11246774	0.00252309	Hyper-methylated	0.268508	37	2	117844792	NA	NA	NA
cg24213669	0.0126989	Hyper-methylated	0.220014	37	2	118616576	NA	NA	Island
cg10115387	0.00377346	Hyper-methylated	0.238934	37	2	119134313	NA	NA	NA
cg00724015	0.00100222	Hyper-methylated	0.21251	37	2	119145086	NA	NA	NA
cg12448265	0.0321943	Hyper-methylated	0.211198	37	2	119197657	NA	NA	NA
cg08185075	0.00224578	Hyper-methylated	0.272404	37	2	119231686	NA	NA	NA
cg19860515	0.0344598	Hyper-methylated	0.20527	37	2	119248072	NA	NA	NA
cg12990639	0.010047	Hyper-methylated	0.231074	37	2	119471314	NA	NA	NA
cg24082880	0.00989966	Hyper-methylated	0.258163	37	2	119496816	NA	NA	NA
cg17839366	0.0200471	Hypo-methylated	-0.202197	37	2	121003270	NA	NA	NA
cg00421221	0.00242207	Hypo-methylated	-0.241853	37	2	121106091	INHBB	Body	N_Shore
cg03792788	0.0219842	Hyper-methylated	0.202164	37	2	121338607	NA	NA	S_Shelf
cg01212071	0.00844486	Hypo-methylated	-0.216268	37	2	122041650	TFCP2L1	Body	N_Shore
cg10560561	0.00852091	Hyper-methylated	0.300554	37	2	122187299	CLASP1;CLASP1;CLASP1	Body;Body;Body	NA
cg19124521	0.0122007	Hypo-methylated	-0.202459	37	2	128990465	NA	NA	N_Shore
cg02007217	0.00187108	Hypo-methylated	-0.263309	37	2	133176249	GPR39	Body	S_Shore
cg26348348	0.0363681	Hypo-methylated	-0.209453	37	2	133428993	LYPD1;LYPD1;LYPD1	1stExon;5'UTR;TSS1500	S_Shore
cg20273260	0.0134059	Hypo-methylated	-0.234606	37	2	133429169	LYPD1;LYPD1	TSS1500;TSS200	S_Shore
cg00937742	0.00469915	Hypo-methylated	-0.286732	37	2	133429299	LYPD1;LYPD1	TSS1500;TSS1500	S_Shore
cg26529687	0.00813339	Hyper-methylated	0.288546	37	2	133514793	NCKAP5;NCKAP5	Body;Body	NA
cg19414227	0.013486	Hyper-methylated	0.211886	37	2	133923604	NCKAP5;NCKAP5	Body;Body	NA
cg11999002	0.00435059	Hyper-methylated	0.215881	37	2	134728762	NA	NA	NA
cg00912580	0.00116444	Hypo-methylated	-0.316867	37	2	135169533	MGAT5	Body	NA
cg20854539	0.00068778	Hypo-methylated	-0.202729	37	2	135475426	TMEM163	Body	N_Shore
cg18766847	0.0401114	Hyper-methylated	0.201411	37	2	135595627	ACMSD	TSS1500	NA
cg11446240	0.0154244	Hypo-methylated	-0.223263	37	2	136633306	MCM6	Body	N_Shore
cg08231096	0.00795454	Hyper-methylated	0.228941	37	2	137748460	THSD7B	TSS200	NA
cg02204521	0.0156627	Hypo-methylated	-0.215942	37	2	138940416	NA	NA	NA
cg17056048	0.00297608	Hyper-methylated	0.277975	37	2	144271431	ARHGAP15	Body	NA
cg12058385	0.00160282	Hyper-methylated	0.225412	37	2	144448686	ARHGAP15	Body	NA
cg07539108	0.00104003	Hyper-methylated	0.271154	37	2	144500981	ARHGAP15	Body	NA
cg07621645	0.000261056	Hyper-methylated	0.290302	37	2	144503739	ARHGAP15	Body	NA
cg18810797	0.0130145	Hyper-methylated	0.248728	37	2	144529920	NA	NA	NA
cg27480444	5.19378e-05	Hyper-methylated	0.265904	37	2	144582331	NA	NA	NA
cg11461482	0.00246508	Hyper-methylated	0.238208	37	2	144590694	NA	NA	NA
cg02205445	0.00732435	Hyper-methylated	0.221376	37	2	144648543	NA	NA	NA
cg08722395	0.0173566	Hypo-methylated	-0.243939	37	2	144692640	NA	NA	N_Shelf
cg26038022	0.00273681	Hyper-methylated	0.224963	37	2	144698389	NA	NA	S_Shelf
cg03435698	0.00534286	Hyper-methylated	0.233117	37	2	144827306	GTDC1;GTDC1;GTDC1	Body;Body;Body	NA
cg25349939	0.00116186	Hyper-methylated	0.22261	37	2	144855085	GTDC1;GTDC1;GTDC1	Body;Body;Body	NA
cg12510203	0.00187577	Hyper-methylated	0.27382	37	2	144915087	GTDC1;GTDC1;GTDC1	Body;Body;Body	NA
cg20333945	0.00981192	Hyper-methylated	0.206434	37	2	145129279	NA	NA	NA
cg09150163	0.00241514	Hyper-methylated	0.242948	37	2	145285511	NA	NA	S_Shelf
cg27635453	0.00113021	Hyper-methylated	0.200763	37	2	145747877	NA	NA	NA
cg17287974	0.00657023	Hyper-methylated	0.21261	37	2	145876471	NA	NA	NA
cg12546474	0.000387449	Hypo-methylated	-0.35928	37	2	149643009	KIF5C	Body	N_Shelf
cg05095252	0.00397076	Hyper-methylated	0.217906	37	2	150308042	LYPD6	Body	NA
cg26572896	0.0231247	Hypo-methylated	-0.213209	37	2	151386104	NA	NA	NA
cg05960677	0.0156484	Hypo-methylated	-0.207328	37	2	152117363	RBM43	Body	N_Shore
cg21213426	0.00316106	Hyper-methylated	0.227672	37	2	152134133	NMI	Body	NA
cg01467882	0.000870784	Hypo-methylated	-0.296152	37	2	153192938	FMNL2	Body	Island
cg07620571	0.00532514	Hyper-methylated	0.285969	37	2	155558382	KCNJ3	Body	S_Shelf
cg09290120	4.56398e-05	Hypo-methylated	-0.386718	37	2	157291759	GPD2;GPD2	TSS1500;TSS1500	N_Shore
cg02276944	0.00176926	Hypo-methylated	-0.22657	37	2	157291826	GPD2;GPD2	TSS1500;TSS200	N_Shore
cg05777410	0.00511547	Hyper-methylated	0.222515	37	2	158162587	GALNT5	Body	NA
cg06974034	0.00732042	Hypo-methylated	-0.292173	37	2	158453600	ACVR1C;ACVR1C;ACVR1C;ACVR1C	Body;Body;5'UTR;Body	N_Shore
cg14513570	0.000245709	Hyper-methylated	0.237223	37	2	159650764	DAPL1	TSS1500	NA
cg02251393	0.00313149	Hypo-methylated	-0.202892	37	2	159651559	DAPL1	TSS1500	NA
cg04408104	0.00574084	Hypo-methylated	-0.297386	37	2	160106670	WDSUB1;WDSUB1;WDSUB1	Body;Body;Body	NA
cg12819676	0.00859382	Hyper-methylated	0.201842	37	2	161465613	NA	NA	NA
cg26253898	0.000586996	Hyper-methylated	0.327116	37	2	163006202	GCG	5'UTR	NA
cg09185797	0.00152703	Hyper-methylated	0.324762	37	2	163008822	GCG	TSS200	NA
cg21671120	0.00803066	Hyper-methylated	0.23191	37	2	163009075	GCG	TSS1500	NA
cg16710042	0.000190617	Hypo-methylated	-0.304859	37	2	165760725	SLC38A11	Body	NA
cg24993990	0.00279946	Hypo-methylated	-0.215653	37	2	166428802	CSRNP3	TSS200	NA
cg26853855	0.00445456	Hypo-methylated	-0.230086	37	2	166428866	CSRNP3	TSS200	NA
cg10356410	0.0216853	Hyper-methylated	0.256915	37	2	166554344	NA	NA	NA
cg21899461	0.0367996	Hypo-methylated	-0.229576	37	2	169097849	STK39	Body	NA
cg15313740	0.00832368	Hyper-methylated	0.222796	37	2	171625337	NA	NA	N_Shore
cg05731808	0.0145049	Hypo-methylated	-0.275763	37	2	173293392	ITGA6;ITGA6	Body;Body	S_Shore
cg22061832	0.0263422	Hypo-methylated	-0.244182	37	2	173293627	ITGA6;ITGA6	Body;Body	S_Shore
cg15021238	0.0086858	Hypo-methylated	-0.244271	37	2	173305865	ITGA6;ITGA6	Body;Body	NA
cg03608974	0.0211049	Hypo-methylated	-0.244859	37	2	173940268	ZAK;ZAK	TSS1500;TSS1500	N_Shore
cg09717566	0.0115372	Hyper-methylated	0.248476	37	2	173946158	ZAK;ZAK	5'UTR;5'UTR	NA
cg00769668	0.0312521	Hyper-methylated	0.218285	37	2	174233011	CDCA7;CDCA7	3'UTR;3'UTR	NA
cg03128025	0.00640121	Hyper-methylated	0.224997	37	2	174259203	NA	NA	NA
cg16442312	0.00777272	Hyper-methylated	0.220842	37	2	174279907	NA	NA	NA
cg16099353	0.020475	Hyper-methylated	0.230964	37	2	174420384	NA	NA	NA
cg01592108	0.00317457	Hypo-methylated	-0.263903	37	2	175830522	CHN1;CHN1	Body;Body	NA
cg20497304	0.00183505	Hyper-methylated	0.232645	37	2	176095317	NA	NA	NA
cg03483330	0.0277256	Hyper-methylated	0.231815	37	2	176464572	NA	NA	NA
cg13776884	0.00504582	Hyper-methylated	0.237417	37	2	176608868	NA	NA	NA
cg12539415	0.0158029	Hyper-methylated	0.212467	37	2	177016167	HOXD4;HOXD4	5'UTR;1stExon	N_Shore
cg00300808	0.0103129	Hyper-methylated	0.208121	37	2	177353798	NA	NA	N_Shore
cg02049472	0.00633129	Hyper-methylated	0.219519	37	2	177466316	MIR1246	TSS1500	NA
cg20841588	0.0112903	Hyper-methylated	0.267327	37	2	177466581	MIR1246	TSS1500	NA
cg01881966	0.0010046	Hyper-methylated	0.279129	37	2	177504062	NA	NA	S_Shore
cg19826873	0.00360227	Hyper-methylated	0.23602	37	2	178787741	PDE11A;PDE11A;PDE11A	Body;Body;TSS200	NA
cg05098551	0.0180392	Hypo-methylated	-0.207859	37	2	179344725	FKBP7;FKBP7;PLEKHA3;MIR548N	TSS1500;TSS1500;TSS1500;Body	N_Shore
cg18142262	0.0213615	Hypo-methylated	-0.278975	37	2	180293643	NA	NA	NA
cg20709008	0.00233165	Hypo-methylated	-0.319136	37	2	182545934	NEUROD1	TSS1500	N_Shore
cg03578473	0.0236987	Hypo-methylated	-0.278957	37	2	182546504	NEUROD1	TSS1500	N_Shore
cg05785155	0.00292428	Hypo-methylated	-0.319379	37	2	182547401	NA	NA	N_Shore
cg04299439	0.00368218	Hypo-methylated	-0.348155	37	2	182547599	NA	NA	N_Shore
cg02582957	0.00370743	Hypo-methylated	-0.250549	37	2	182547955	NA	NA	Island
cg25929173	5.13782e-05	Hypo-methylated	-0.275677	37	2	182548308	NA	NA	Island
cg24275957	0.00068606	Hypo-methylated	-0.251863	37	2	182549353	NA	NA	S_Shore
cg10596451	0.000187546	Hypo-methylated	-0.381098	37	2	182549368	NA	NA	S_Shore
cg24548498	0.00261523	Hypo-methylated	-0.248143	37	2	182549408	NA	NA	S_Shore
cg05928053	0.000994474	Hypo-methylated	-0.367559	37	2	182549565	NA	NA	S_Shore
cg14975429	0.00638023	Hypo-methylated	-0.244376	37	2	182549604	NA	NA	S_Shore
cg24926589	0.0076185	Hypo-methylated	-0.288992	37	2	182551611	NA	NA	S_Shelf
cg10902514	0.00914803	Hyper-methylated	0.205118	37	2	188211981	CALCRL	Body	NA
cg02464901	0.0406123	Hyper-methylated	0.253996	37	2	188851274	NA	NA	NA
cg17537719	0.00439188	Hyper-methylated	0.283823	37	2	191750205	GLS	Body	S_Shelf
cg13316148	0.0341604	Hyper-methylated	0.23084	37	2	191916269	STAT4	Body	NA
cg19094243	0.0415697	Hypo-methylated	-0.238956	37	2	193058628	TMEFF2	Body	N_Shore
cg18229092	0.0166311	Hyper-methylated	0.217861	37	2	196228235	NA	NA	NA
cg02965295	0.0484785	Hypo-methylated	-0.202946	37	2	197944718	ANKRD44	Body	NA
cg18854872	0.00453969	Hypo-methylated	-0.2411	37	2	198292151	SF3B1;SF3B1	Body;Body	NA
cg02833180	0.0148308	Hyper-methylated	0.229459	37	2	198815064	PLCL1	Body	NA
cg27609819	0.00447271	Hyper-methylated	0.253882	37	2	198816177	PLCL1	Body	NA
cg17248961	0.0024483	Hyper-methylated	0.238744	37	2	200453802	NA	NA	NA
cg12944530	0.00425568	Hypo-methylated	-0.309258	37	2	201982310	CFLAR;CFLAR;CFLAR	5'UTR;TSS1500;5'UTR	N_Shore
cg23457862	0.0131995	Hypo-methylated	-0.253199	37	2	201982439	CFLAR;CFLAR;CFLAR	5'UTR;TSS1500;5'UTR	N_Shore
cg17777683	0.016091	Hypo-methylated	-0.208336	37	2	201986522	CFLAR;CFLAR;CFLAR	5'UTR;5'UTR;5'UTR	S_Shelf
cg09464206	0.0348805	Hypo-methylated	-0.22315	37	2	202122309	CASP8;CASP8;CASP8;CASP8;CASP8	5'UTR;5'UTR;5'UTR;TSS1500;5'UTR	NA
cg27410837	0.00222956	Hypo-methylated	-0.216522	37	2	202122372	CASP8;CASP8;CASP8;CASP8;CASP8	5'UTR;5'UTR;5'UTR;TSS1500;5'UTR	NA
cg20418725	0.00592014	Hypo-methylated	-0.284312	37	2	202122474	CASP8;CASP8;CASP8;CASP8;CASP8	5'UTR;5'UTR;5'UTR;TSS1500;5'UTR	NA
cg23882545	0.00121542	Hypo-methylated	-0.343753	37	2	202122653	CASP8;CASP8;CASP8;CASP8;CASP8	5'UTR;5'UTR;5'UTR;5'UTR;TSS200	NA
cg14962032	0.000349535	Hypo-methylated	-0.301871	37	2	202122669	CASP8;CASP8;CASP8;CASP8;CASP8	5'UTR;5'UTR;5'UTR;5'UTR;TSS200	NA
cg14787880	0.0114028	Hypo-methylated	-0.243995	37	2	203244123	BMPR2	Body	S_Shore
cg20824989	0.00174052	Hypo-methylated	-0.308065	37	2	208491939	NA	NA	S_Shore
cg06740209	0.00522111	Hyper-methylated	0.233442	37	2	210065542	NA	NA	NA
cg10562586	0.0485844	Hypo-methylated	-0.25375	37	2	210444154	MAP2;MAP2;MAP2;MAP2	TSS1500;TSS1500;TSS1500;5'UTR	NA
cg00591406	0.00131445	Hypo-methylated	-0.34655	37	2	214014920	IKZF2;IKZF2;IKZF2	1stExon;5'UTR;5'UTR	N_Shore
cg03698716	0.0298572	Hypo-methylated	-0.209119	37	2	216947594	TMEM169;TMEM169;TMEM169;PECR;TMEM169	5'UTR;5'UTR;5'UTR;TSS1500;5'UTR	S_Shore
cg22954687	0.00439427	Hypo-methylated	-0.209828	37	2	216947743	TMEM169;TMEM169;TMEM169;PECR;TMEM169	5'UTR;5'UTR;5'UTR;TSS1500;5'UTR	S_Shore
cg06160809	0.00386917	Hypo-methylated	-0.304523	37	2	217559688	IGFBP5;IGFBP5	5'UTR;1stExon	S_Shore
cg21875423	0.0116682	Hypo-methylated	-0.264733	37	2	217559867	IGFBP5;IGFBP5	5'UTR;1stExon	S_Shore
cg22467567	0.0109443	Hypo-methylated	-0.309259	37	2	217559885	IGFBP5;IGFBP5	5'UTR;1stExon	S_Shore
cg19008649	0.0472656	Hypo-methylated	-0.216498	37	2	217560292	IGFBP5	TSS200	S_Shore
cg18390991	0.0148308	Hypo-methylated	-0.257932	37	2	217672659	NA	NA	N_Shelf
cg22712983	0.00721399	Hypo-methylated	-0.204608	37	2	219187374	PNKD;PNKD	TSS1500;Body	N_Shore
cg15100426	0.00395434	Hypo-methylated	-0.236445	37	2	219187432	PNKD;PNKD	TSS1500;Body	N_Shore
cg03710889	0.0172906	Hypo-methylated	-0.202123	37	2	219252818	SLC11A1	Body	S_Shore
cg26104932	0.000159352	Hypo-methylated	-0.33693	37	2	219647360	CYP27A1	Body	S_Shore
cg09244100	0.0167507	Hyper-methylated	0.203629	37	2	219697159	PRKAG3	TSS1500	NA
cg11348293	0.0454148	Hypo-methylated	-0.219496	37	2	219926334	IHH	TSS1500	S_Shore
cg22385231	0.000830953	Hypo-methylated	-0.200591	37	2	220119398	TUBA4B;TUBA4A	Body;TSS1500	S_Shore
cg12213062	0.0138967	Hypo-methylated	-0.214786	37	2	220299653	SPEG	TSS200	Island
cg20174636	0.00149973	Hypo-methylated	-0.206379	37	2	220299900	SPEG	1stExon	Island
cg00803453	0.002254	Hypo-methylated	-0.253413	37	2	220349615	SPEG	Body	Island
cg02487130	0.000645001	Hypo-methylated	-0.237405	37	2	220349733	SPEG	Body	Island
cg03267697	0.00774762	Hypo-methylated	-0.21823	37	2	220362212	GMPPA;GMPPA	TSS1500;TSS1500	Island
cg20509869	0.0161075	Hypo-methylated	-0.216008	37	2	220375605	NA	NA	N_Shelf
cg07331478	0.00842267	Hypo-methylated	-0.224485	37	2	221961668	NA	NA	NA
cg13364311	0.0132168	Hypo-methylated	-0.217651	37	2	222333289	EPHA4	Body	NA
cg10091265	0.00809282	Hypo-methylated	-0.240559	37	2	223288331	SGPP2	TSS1500	N_Shore
cg23055236	0.0169879	Hyper-methylated	0.265967	37	2	224873911	SERPINE2;SERPINE2;SERPINE2;SERPINE2	5'UTR;Body;5'UTR;5'UTR	NA
cg08529333	0.000483247	Hypo-methylated	-0.293438	37	2	224904837	SERPINE2;SERPINE2;SERPINE2	TSS1500;TSS1500;TSS1500	S_Shore
cg11229715	0.0487073	Hyper-methylated	0.28899	37	2	225441832	CUL3	Body	NA
cg00305996	0.00115351	Hypo-methylated	-0.229824	37	2	227655319	IRS1	3'UTR	N_Shore
cg06096336	0.0253483	Hypo-methylated	-0.205988	37	2	231989800	PSMD1;HTR2B;HTR2B	Body;1stExon;5'UTR	NA
cg09552548	0.00186023	Hypo-methylated	-0.310561	37	2	232538286	NA	NA	NA
cg26008007	3.60937e-05	Hypo-methylated	-0.218354	37	2	232545866	NA	NA	Island
cg27227507	8.08532e-05	Hypo-methylated	-0.289836	37	2	232546142	NA	NA	Island
cg14012546	0.00238129	Hyper-methylated	0.273361	37	2	233981788	INPP5D;INPP5D	Body;Body	NA
cg05299077	0.0134333	Hyper-methylated	0.220887	37	2	233981999	INPP5D;INPP5D	Body;Body	NA
cg26204079	0.0203114	Hypo-methylated	-0.209218	37	2	234262348	DGKD	TSS1500	NA
cg23229568	0.0227439	Hyper-methylated	0.218425	37	2	234663729	UGT1A10;UGT1A6;UGT1A8;UGT1A4;UGT1A3;UGT1A6;UGT1A9;UGT1A7;UGT1A5	Body;Body;Body;Body;Body;Body;Body;Body;Body	Island
cg12559925	0.00794918	Hypo-methylated	-0.241721	37	2	235863365	SH3BP4	5'UTR	S_Shore
cg02638523	0.0192266	Hyper-methylated	0.216359	37	2	236548728	AGAP1;AGAP1	Body;Body	NA
cg10520622	0.00541259	Hyper-methylated	0.222898	37	2	237120313	ASB18	Body	S_Shore
cg15742758	0.00910758	Hyper-methylated	0.218685	37	2	237126235	ASB18	Body	S_Shelf
cg04937851	0.00496407	Hypo-methylated	-0.223361	37	2	237993660	COPS8;COPS8	TSS1500;TSS1500	N_Shore
cg26271045	0.0130844	Hypo-methylated	-0.228429	37	2	238535754	LRRFIP1	TSS1500	Island
cg15367000	0.00176593	Hyper-methylated	0.207937	37	2	239017149	ESPNL	Body	NA
cg01786048	0.0482778	Hypo-methylated	-0.217363	37	2	239035964	ESPNL	Body	N_Shore
cg20852851	0.0325234	Hypo-methylated	-0.230584	37	2	240168848	HDAC4	Body	NA
cg22937172	0.0259722	Hypo-methylated	-0.227171	37	2	240168862	HDAC4	Body	NA
cg17939889	0.0378871	Hypo-methylated	-0.20212	37	2	240174650	HDAC4	Body	NA
cg19282928	0.00173807	Hyper-methylated	0.207218	37	2	241570341	GPR35;GPR35	3'UTR;1stExon	S_Shore
cg06546066	0.00218645	Hypo-methylated	-0.301411	37	2	241856000	NA	NA	Island
cg22367310	0.00479527	Hypo-methylated	-0.266626	37	2	241856114	NA	NA	Island
cg26718213	0.00450165	Hypo-methylated	-0.271391	37	2	241976080	SNED1	Body	Island
cg01796333	0.0158777	Hyper-methylated	0.207438	37	2	242034995	MTERFD2;MTERFD2;MTERFD2;MTERFD2	Body;3'UTR;Body;Body	NA
cg01752462	1.4149e-05	Hypo-methylated	-0.366127	37	2	242156822	ANO7	Body	N_Shore
cg18860854	0.00275828	Hyper-methylated	0.259674	37	2	242293175	SEPT2;SEPT2;SEPT2;SEPT2	3'UTR;3'UTR;3'UTR;3'UTR	N_Shelf
cg18254930	0.0416946	Hyper-methylated	0.205179	37	3	3646624	NA	NA	NA
cg12906963	0.0011698	Hyper-methylated	0.23077	37	3	3807867	NA	NA	NA
cg26394916	0.0147485	Hypo-methylated	-0.236177	37	3	4909489	NA	NA	N_Shore
cg26289788	0.00574077	Hyper-methylated	0.231777	37	3	8818056	NA	NA	NA
cg13347257	0.00213091	Hypo-methylated	-0.223345	37	3	9594151	LHFPL4	Body	Island
cg22596500	0.00375585	Hypo-methylated	-0.217607	37	3	9599401	NA	NA	S_Shelf
cg18738581	0.0108353	Hypo-methylated	-0.282322	37	3	9944183	IL17RE;IL17RE;IL17RE	TSS200;TSS1500;TSS1500	NA
cg15095327	0.0329462	Hypo-methylated	-0.209949	37	3	9944512	IL17RE;IL17RE;IL17RE;IL17RE;IL17RE	1stExon;5'UTR;1stExon;5'UTR;5'UTR	NA
cg05253480	0.023491	Hypo-methylated	-0.232915	37	3	9944537	IL17RE;IL17RE;IL17RE;IL17RE;IL17RE	1stExon;5'UTR;1stExon;5'UTR;5'UTR	NA
cg01142302	0.0133712	Hypo-methylated	-0.236163	37	3	9988590	PRRT3	Body	Island
cg22841079	0.0280306	Hyper-methylated	0.233874	37	3	11617586	VGLL4;VGLL4;VGLL4	Body;Body;Body	NA
cg03370106	0.0053578	Hypo-methylated	-0.291268	37	3	11623800	VGLL4;VGLL4;VGLL4;VGLL4	Body;Body;1stExon;5'UTR	NA
cg07330114	0.0192422	Hypo-methylated	-0.26921	37	3	11624023	VGLL4;VGLL4;VGLL4	Body;TSS200;Body	NA
cg14224441	0.0192481	Hyper-methylated	0.216533	37	3	11743273	VGLL4	Body	N_Shelf
cg04995978	0.00213314	Hyper-methylated	0.232455	37	3	12940949	IQSEC1;IQSEC1	3'UTR;Body	Island
cg09437283	0.0259988	Hyper-methylated	0.220367	37	3	13008096	IQSEC1;IQSEC1	Body;Body	N_Shore
cg10461547	0.00657543	Hypo-methylated	-0.241954	37	3	13323567	NA	NA	Island
cg05710562	0.0425386	Hypo-methylated	-0.208045	37	3	13323633	NA	NA	Island
cg08634318	0.00627579	Hypo-methylated	-0.259093	37	3	13323642	NA	NA	Island
cg10366178	8.33966e-05	Hypo-methylated	-0.206306	37	3	13323866	NA	NA	Island
cg15454698	0.0109767	Hypo-methylated	-0.236734	37	3	14473580	SLC6A6;SLC6A6;SLC6A6	5'UTR;5'UTR;5'UTR	NA
cg13496041	0.0100416	Hypo-methylated	-0.257205	37	3	14494726	SLC6A6;SLC6A6	Body;Body	NA
cg27252855	0.00531501	Hyper-methylated	0.209602	37	3	16189891	NA	NA	NA
cg18772158	0.0158109	Hyper-methylated	0.202612	37	3	16215032	GALNTL2	TSS1500	NA
cg26768584	0.0197419	Hypo-methylated	-0.241725	37	3	18480242	SATB1;SATB1	5'UTR;1stExon	NA
cg23480021	0.0258385	Hypo-methylated	-0.201546	37	3	22412746	NA	NA	N_Shore
cg00748827	0.00496938	Hyper-methylated	0.222993	37	3	23031742	NA	NA	NA
cg03668982	0.00236466	Hypo-methylated	-0.266314	37	3	23853015	UBE2E1;UBE2E1	Body;Body	S_Shore
cg01216877	0.00973017	Hypo-methylated	-0.245646	37	3	24869928	NA	NA	N_Shore
cg03372603	0.00516346	Hyper-methylated	0.232362	37	3	25639601	TOP2B	3'UTR	NA
cg03895047	0.0176318	Hypo-methylated	-0.214152	37	3	27114861	NA	NA	NA
cg07062747	0.00592307	Hyper-methylated	0.22708	37	3	28122982	NA	NA	NA
cg18480675	0.0111279	Hypo-methylated	-0.22258	37	3	28281945	CMC1	TSS1500	N_Shore
cg16277214	0.00113021	Hypo-methylated	-0.328028	37	3	32434339	CMTM7;CMTM7	Body;Body	S_Shore
cg00797278	0.000552039	Hypo-methylated	-0.210305	37	3	32442928	CMTM7;CMTM7	Body;Body	N_Shore
cg19788308	4.57351e-05	Hypo-methylated	-0.315026	37	3	32443454	CMTM7;CMTM7	Body;Body	Island
cg18772127	0.000117712	Hypo-methylated	-0.33688	37	3	32443496	CMTM7;CMTM7	Body;Body	S_Shore
cg05625284	0.00650589	Hypo-methylated	-0.244103	37	3	32509105	NA	NA	N_Shore
cg05547221	0.00499936	Hyper-methylated	0.206751	37	3	32534288	CMTM6	Body	NA
cg15571561	0.0154279	Hypo-methylated	-0.232666	37	3	35706161	ARPP-21	5'UTR	NA
cg20768638	0.0470496	Hypo-methylated	-0.244031	37	3	36950004	TRANK1	Body	NA
cg01636650	0.00287003	Hypo-methylated	-0.284338	37	3	38040315	VILL	Body	Island
cg14591123	0.0111763	Hypo-methylated	-0.238926	37	3	38040395	VILL	Body	Island
cg20684180	0.00137894	Hypo-methylated	-0.275255	37	3	38080635	DLEC1;DLEC1	TSS200;TSS200	Island
cg18675146	0.000181622	Hypo-methylated	-0.339512	37	3	40429823	ENTPD3	Body	S_Shore
cg00096328	0.0178518	Hypo-methylated	-0.254254	37	3	41200046	NA	NA	NA
cg09678212	0.00039506	Hypo-methylated	-0.350687	37	3	41240163	CTNNB1;CTNNB1;CTNNB1	TSS1500;TSS1500;TSS1500	Island
cg01855070	0.0326678	Hypo-methylated	-0.2581	37	3	42201314	TRAK1;TRAK1	TSS1500;Body	NA
cg08804892	0.0486104	Hypo-methylated	-0.237082	37	3	42201374	TRAK1;TRAK1	TSS1500;Body	NA
cg04146745	0.00728147	Hypo-methylated	-0.207368	37	3	42947263	ZNF662;ZNF662	TSS1500;TSS200	N_Shore
cg26523005	0.0011698	Hypo-methylated	-0.256582	37	3	42947267	ZNF662;ZNF662	TSS1500;TSS200	N_Shore
cg13871633	0.00106052	Hypo-methylated	-0.301661	37	3	42947385	ZNF662;ZNF662	TSS1500;TSS200	N_Shore
cg06209298	0.0142449	Hyper-methylated	0.200355	37	3	44154913	MIR138-1	TSS1500	NA
cg06566994	0.00454294	Hypo-methylated	-0.266283	37	3	44596384	ZNF167;ZNF167	TSS1500;TSS1500	N_Shore
cg25766774	0.00361319	Hypo-methylated	-0.200085	37	3	45018909	ZDHHC3;ZDHHC3;EXOSC7;ZDHHC3;EXOSC7	TSS1500;TSS1500;Body;TSS1500;Body	S_Shore
cg03838680	0.000415147	Hypo-methylated	-0.233097	37	3	46887195	NA	NA	N_Shore
cg07268431	0.0115668	Hypo-methylated	-0.219802	37	3	47436106	PTPN23	Body	NA
cg25691553	0.0173089	Hypo-methylated	-0.21999	37	3	49057884	NDUFAF3;DALRD3;NDUFAF3;MIR425;NDUFAF3;NDUFAF3	TSS200;5'UTR;TSS1500;TSS1500;TSS1500;TSS1500	N_Shore
cg18605031	0.038907	Hypo-methylated	-0.211724	37	3	49314155	C3orf62	1stExon	N_Shore
cg20835282	0.00443792	Hypo-methylated	-0.24328	37	3	49314454	C3orf62;C3orf62	1stExon;5'UTR	Island
cg07207099	0.0112115	Hypo-methylated	-0.234628	37	3	49314736	USP4;USP4;C3orf62	3'UTR;3'UTR;TSS1500	Island
cg14184400	0.0198785	Hypo-methylated	-0.243555	37	3	49460057	AMT;AMT;AMT;NICN1;AMT;AMT;AMT;AMT;AMT;AMT	Body;5'UTR;1stExon;3'UTR;1stExon;1stExon;5'UTR;5'UTR;1stExon;5'UTR	NA
cg16930811	0.011142	Hypo-methylated	-0.236485	37	3	49907666	CAMKV	TSS1500	S_Shore
cg18129748	0.00982026	Hypo-methylated	-0.269912	37	3	49941408	MST1R	TSS200	Island
cg06521550	0.00399952	Hypo-methylated	-0.236342	37	3	49941470	MST1R	TSS200	S_Shore
cg11039694	0.000811858	Hypo-methylated	-0.202957	37	3	50304941	SEMA3B;SEMA3B	TSS200;TSS200	NA
cg02855924	0.0216952	Hypo-methylated	-0.202745	37	3	50402563	CACNA2D2;CACNA2D2	Body;Body	Island
cg08438690	0.00115974	Hypo-methylated	-0.237528	37	3	52279403	PPM1M;PPM1M	TSS1500;TSS1500	N_Shore
cg11159295	0.000618238	Hypo-methylated	-0.203276	37	3	52280139	PPM1M;PPM1M	TSS200;TSS200	Island
cg07773769	0.00426739	Hypo-methylated	-0.221886	37	3	52280329	PPM1M;PPM1M;PPM1M;PPM1M	1stExon;5'UTR;5'UTR;1stExon	S_Shore
cg11613427	0.0056164	Hypo-methylated	-0.209728	37	3	52932208	TMEM110	TSS1500	S_Shore
cg10998242	0.0220814	Hypo-methylated	-0.214886	37	3	53530847	CACNA1D;CACNA1D;CACNA1D	Body;Body;Body	S_Shore
cg03984209	0.00205242	Hypo-methylated	-0.25399	37	3	55920018	ERC2	Body	NA
cg12835118	0.0211563	Hypo-methylated	-0.256682	37	3	56789110	ARHGEF3;ARHGEF3;ARHGEF3	Body;Body;Body	NA
cg08052292	0.0163624	Hypo-methylated	-0.260832	37	3	56789178	ARHGEF3;ARHGEF3;ARHGEF3	Body;Body;Body	NA
cg24634060	0.0167846	Hypo-methylated	-0.218606	37	3	57112383	ARHGEF3	5'UTR	N_Shore
cg14936968	0.00232263	Hypo-methylated	-0.243058	37	3	57198533	IL17RD	Body	Island
cg03534375	0.00401894	Hypo-methylated	-0.2068	37	3	57743163	SLMAP	TSS200	S_Shore
cg15172734	0.00454923	Hypo-methylated	-0.203503	37	3	57743377	SLMAP;SLMAP	5'UTR;1stExon	S_Shore
cg00002426	3.75155e-05	Hypo-methylated	-0.350142	37	3	57743543	SLMAP	1stExon	S_Shore
cg15157024	0.0152078	Hypo-methylated	-0.256957	37	3	58481149	KCTD6	5'UTR	S_Shelf
cg00891146	0.0203074	Hypo-methylated	-0.223022	37	3	59034566	C3orf67	5'UTR	N_Shore
cg01861913	0.0256271	Hypo-methylated	-0.244103	37	3	61550569	PTPRG	Body	Island
cg14014950	0.0137665	Hypo-methylated	-0.223347	37	3	64125334	PRICKLE2	Body	NA
cg23047271	0.0119432	Hypo-methylated	-0.218304	37	3	64210991	PRICKLE2;PRICKLE2	1stExon;5'UTR	NA
cg25818214	0.0448036	Hypo-methylated	-0.222828	37	3	64211155	PRICKLE2	TSS200	NA
cg07480640	0.0304237	Hypo-methylated	-0.231611	37	3	64211328	PRICKLE2	TSS200	NA
cg08765100	0.0479058	Hypo-methylated	-0.202678	37	3	64211659	PRICKLE2	TSS1500	NA
cg16973715	0.0335716	Hypo-methylated	-0.202214	37	3	64254112	NA	NA	S_Shore
cg19630681	0.0145653	Hypo-methylated	-0.244111	37	3	64429607	NA	NA	N_Shore
cg02071172	0.0279694	Hypo-methylated	-0.227292	37	3	64430000	NA	NA	N_Shore
cg26061177	0.00555244	Hypo-methylated	-0.223211	37	3	64670562	ADAMTS9	Body	N_Shore
cg07891473	0.0011698	Hypo-methylated	-0.256109	37	3	64670640	ADAMTS9	Body	N_Shore
cg14412322	0.00104663	Hypo-methylated	-0.311537	37	3	65534685	MAGI1;MAGI1;MAGI1	Body;Body;Body	Island
cg17580935	0.0015123	Hypo-methylated	-0.201115	37	3	65583240	MAGI1;MAGI1;MAGI1	Body;Body;Body	NA
cg15859189	0.00340453	Hypo-methylated	-0.241191	37	3	65832744	MAGI1;MAGI1;MAGI1	Body;Body;Body	NA
cg02761110	0.0288295	Hypo-methylated	-0.223198	37	3	65887859	MAGI1;MAGI1;MAGI1	Body;Body;Body	NA
cg10009157	0.00849263	Hypo-methylated	-0.238027	37	3	66025586	MAGI1;MAGI1;MAGI1	TSS1500;TSS1500;TSS1500	Island
cg25481160	0.000147952	Hypo-methylated	-0.324864	37	3	71111489	FOXP1	Body	N_Shelf
cg20115117	0.000136612	Hypo-methylated	-0.352834	37	3	71277910	FOXP1;FOXP1	5'UTR;5'UTR	NA
cg20506347	4.39578e-05	Hypo-methylated	-0.346287	37	3	71355161	FOXP1;FOXP1	5'UTR;5'UTR	NA
cg03652525	0.00122242	Hypo-methylated	-0.253892	37	3	72149324	NA	NA	NA
cg15135047	0.00532339	Hypo-methylated	-0.254115	37	3	72149514	NA	NA	NA
cg02607683	2.09284e-05	Hypo-methylated	-0.226972	37	3	72149807	NA	NA	NA
cg19996971	3.37768e-05	Hypo-methylated	-0.311415	37	3	72149921	NA	NA	NA
cg16905100	0.000280982	Hypo-methylated	-0.278792	37	3	72149974	NA	NA	NA
cg12996913	0.0266278	Hypo-methylated	-0.214507	37	3	72338454	NA	NA	NA
cg13590456	0.00556679	Hyper-methylated	0.229382	37	3	76712364	NA	NA	NA
cg15442678	0.0191629	Hypo-methylated	-0.25463	37	3	79065762	ROBO1;ROBO1;ROBO1;ROBO1	Body;Body;Body;Body	N_Shelf
cg13514824	2.2798e-05	Hypo-methylated	-0.422926	37	3	79067085	ROBO1;ROBO1;ROBO1;ROBO1	Body;Body;Body;Body	N_Shore
cg19252617	0.0492802	Hyper-methylated	0.206073	37	3	85079961	CADM2;CADM2	Body;Body	NA
cg14732969	0.0136	Hypo-methylated	-0.245832	37	3	97542158	NA	NA	S_Shore
cg20530613	0.00584991	Hyper-methylated	0.219983	37	3	99440673	COL8A1;MIR548G;COL8A1	5'UTR;Body;5'UTR	NA
cg22481643	0.0389328	Hyper-methylated	0.211304	37	3	99572936	C3orf26;FILIP1L;MIR548G;FILIP1L;FILIP1L	Body;Body;Body;5'UTR;Body	NA
cg04071964	0.00386197	Hyper-methylated	0.22228	37	3	100328745	GPR128	1stExon	NA
cg08228350	0.00406602	Hypo-methylated	-0.2771	37	3	107149626	NA	NA	N_Shore
cg04153991	0.0309832	Hypo-methylated	-0.223024	37	3	111577705	PHLDB2;PHLDB2;PHLDB2;PHLDB2	TSS1500;Body;TSS1500;TSS1500	N_Shore
cg02908709	0.0005507	Hypo-methylated	-0.202549	37	3	111578238	PHLDB2;PHLDB2;PHLDB2;PHLDB2;PHLDB2;PHLDB2	5'UTR;1stExon;Body;5'UTR;1stExon;TSS1500	Island
cg04564000	0.0258077	Hypo-methylated	-0.23481	37	3	114343068	ZBTB20;ZBTB20;ZBTB20;ZBTB20;ZBTB20;ZBTB20	5'UTR;5'UTR;5'UTR;5'UTR;TSS200;5'UTR	NA
cg16323245	0.013486	Hypo-methylated	-0.206037	37	3	114622118	ZBTB20;ZBTB20	5'UTR;5'UTR	NA
cg07449209	0.0073498	Hyper-methylated	0.28938	37	3	117267936	NA	NA	NA
cg09856271	0.00264044	Hyper-methylated	0.232874	37	3	118620082	IGSF11;IGSF11	3'UTR;3'UTR	NA
cg13609040	0.00441662	Hypo-methylated	-0.238502	37	3	118960340	B4GALT4;B4GALT4	TSS1500;TSS1500	S_Shore
cg24375221	0.0128056	Hypo-methylated	-0.285456	37	3	121904275	CASR	5'UTR	S_Shore
cg17240004	0.00368586	Hyper-methylated	0.203336	37	3	121949083	CASR	5'UTR	N_Shore
cg01945223	0.0103194	Hyper-methylated	0.27019	37	3	121980683	CASR	Body	NA
cg10791023	0.00320716	Hyper-methylated	0.243638	37	3	122005090	CASR	3'UTR	NA
cg02814805	0.00073612	Hypo-methylated	-0.261938	37	3	122514629	DIRC2	Body	S_Shore
cg10627428	0.000122026	Hypo-methylated	-0.274746	37	3	122514814	DIRC2	Body	S_Shore
cg07349815	0.0111928	Hypo-methylated	-0.278497	37	3	123751269	NA	NA	N_Shore
cg19533443	0.0392977	Hyper-methylated	0.318431	37	3	124711101	HEG1	Body	NA
cg26125625	0.0292396	Hypo-methylated	-0.204632	37	3	124860871	SLC12A8	Body	Island
cg14391622	0.00017409	Hypo-methylated	-0.279517	37	3	124931956	SLC12A8	TSS1500	S_Shore
cg24690054	0.00599164	Hypo-methylated	-0.264524	37	3	127176257	NA	NA	S_Shore
cg05939970	0.000147835	Hypo-methylated	-0.345658	37	3	127795340	NA	NA	Island
cg13719885	0.000326992	Hypo-methylated	-0.337043	37	3	127795394	NA	NA	Island
cg10661191	8.34004e-05	Hypo-methylated	-0.362799	37	3	128417196	NA	NA	NA
cg11083416	0.00265579	Hypo-methylated	-0.241968	37	3	128417359	NA	NA	NA
cg02544002	0.00427361	Hypo-methylated	-0.296262	37	3	129323778	PLXND1	Body	N_Shore
cg04506190	0.00348929	Hypo-methylated	-0.309957	37	3	129323941	PLXND1	Body	Island
cg01378599	0.0175955	Hyper-methylated	0.205022	37	3	130796345	NEK11;NEK11;NEK11	Body;Body;Body	NA
cg10453758	0.0113292	Hypo-methylated	-0.261318	37	3	132380190	UBA5;UBA5;ACAD11	Body;5'UTR;TSS1500	S_Shore
cg12668122	0.00039497	Hyper-methylated	0.29505	37	3	133094221	TMEM108;TMEM108	Body;Body	NA
cg05261893	0.0435853	Hyper-methylated	0.206034	37	3	134798947	EPHB1	Body	NA
cg06323483	0.00692478	Hyper-methylated	0.218282	37	3	134936427	EPHB1	Body	NA
cg01185573	0.0107479	Hyper-methylated	0.255629	37	3	135432551	NA	NA	NA
cg18172881	0.000511616	Hypo-methylated	-0.323311	37	3	136538801	TMEM22;TMEM22;TMEM22	5'UTR;5'UTR;5'UTR	Island
cg00134728	0.00212341	Hyper-methylated	0.210086	37	3	138647779	NA	NA	Island
cg03889251	0.00109407	Hyper-methylated	0.287589	37	3	138743093	NA	NA	S_Shelf
cg15229124	0.0116234	Hypo-methylated	-0.206315	37	3	139258912	RBP1;RBP1;RBP1	TSS1500;TSS1500;TSS1500	S_Shore
cg23363832	0.00345957	Hypo-methylated	-0.277543	37	3	139258939	RBP1;RBP1;RBP1	TSS1500;TSS1500;TSS1500	S_Shore
cg07070728	0.0263174	Hypo-methylated	-0.221897	37	3	141399954	NA	NA	NA
cg05652551	0.0280488	Hyper-methylated	0.215978	37	3	142383107	PLS1;PLS1	Body;Body	NA
cg20899213	0.013865	Hyper-methylated	0.200721	37	3	142546545	PCOLCE2	Body	NA
cg24969222	0.00245516	Hyper-methylated	0.216119	37	3	143861209	NA	NA	NA
cg07038342	0.01166	Hypo-methylated	-0.239748	37	3	145969625	PLSCR4;PLSCR4;PLSCR4;PLSCR4	TSS1500;TSS1500;TSS1500;TSS1500	S_Shore
cg13512830	0.00106275	Hypo-methylated	-0.251772	37	3	149530294	RNF13;RNF13	TSS200;TSS200	Island
cg20083186	0.0126812	Hypo-methylated	-0.201879	37	3	151582337	NA	NA	NA
cg24971112	0.012036	Hyper-methylated	0.201455	37	3	153385052	NA	NA	NA
cg18290075	0.0166311	Hypo-methylated	-0.24194	37	3	153840477	SGEF	Body	S_Shore
cg11610831	0.00934783	Hyper-methylated	0.203888	37	3	155704565	NA	NA	NA
cg00822361	0.0130677	Hypo-methylated	-0.205406	37	3	156271246	SSR3	Body	N_Shore
cg01466011	0.00764466	Hypo-methylated	-0.217425	37	3	156837590	NA	NA	N_Shore
cg25447806	0.000181308	Hypo-methylated	-0.311796	37	3	156838096	NA	NA	Island
cg18349298	0.0163624	Hypo-methylated	-0.206806	37	3	158450550	RARRES1;RARRES1	TSS1500;TSS1500	Island
cg25050026	0.000924753	Hypo-methylated	-0.246691	37	3	158519410	MFSD1;MFSD1	TSS1500;TSS1500	N_Shore
cg05588015	0.00185946	Hypo-methylated	-0.288588	37	3	159898510	NA	NA	NA
cg13783238	0.0393897	Hypo-methylated	-0.216485	37	3	160121821	SMC4;MIR15B;SMC4;MIR16-2	Body;TSS1500;Body;TSS1500	S_Shelf
cg25116792	0.0356237	Hyper-methylated	0.233393	37	3	161139981	NA	NA	NA
cg18741908	0.0107452	Hypo-methylated	-0.30311	37	3	169756818	GPR160	5'UTR	Island
cg03658578	0.0420653	Hypo-methylated	-0.206806	37	3	170304031	SLC7A14	TSS200	S_Shore
cg03699904	0.00103028	Hypo-methylated	-0.241018	37	3	170746029	SLC2A2	TSS1500	N_Shore
cg24302235	0.000417305	Hypo-methylated	-0.357566	37	3	170746073	SLC2A2	TSS1500	Island
cg01146875	9.33154e-05	Hypo-methylated	-0.354883	37	3	170746172	SLC2A2	TSS1500	Island
cg07139301	0.00338482	Hypo-methylated	-0.230419	37	3	170746207	SLC2A2	TSS1500	Island
cg14777768	0.00373487	Hypo-methylated	-0.253844	37	3	170746265	SLC2A2	TSS1500	Island
cg02371119	0.0139776	Hypo-methylated	-0.261283	37	3	171527346	PLD1;PLD1	5'UTR;5'UTR	N_Shore
cg14016236	0.0304039	Hypo-methylated	-0.236296	37	3	171792545	FNDC3B;FNDC3B	5'UTR;5'UTR	NA
cg02099877	0.0217762	Hyper-methylated	0.227375	37	3	172416062	NCEH1;NCEH1;NCEH1;NCEH1	5'UTR;Body;Body;5'UTR	NA
cg19391006	0.0206807	Hyper-methylated	0.221646	37	3	172856620	SPATA16	5'UTR	NA
cg06728232	0.0228696	Hyper-methylated	0.206495	37	3	172858390	SPATA16	5'UTR	NA
cg13273540	0.0252697	Hypo-methylated	-0.213135	37	3	176850227	TBL1XR1	5'UTR	NA
cg03930153	0.0164695	Hypo-methylated	-0.25591	37	3	176868896	TBL1XR1	5'UTR	NA
cg03356026	0.00164636	Hypo-methylated	-0.207831	37	3	176912588	TBL1XR1	5'UTR	N_Shelf
cg26229618	0.00472102	Hypo-methylated	-0.223027	37	3	178253651	KCNMB2	TSS1500	NA
cg08812936	0.00143183	Hypo-methylated	-0.274825	37	3	178254213	KCNMB2	TSS200	NA
cg23982279	2.8503e-05	Hypo-methylated	-0.22954	37	3	178790077	ZMAT3;ZMAT3	TSS1500;TSS1500	S_Shore
cg22509807	0.00913684	Hyper-methylated	0.212539	37	3	179870362	NA	NA	NA
cg25857695	0.0275062	Hyper-methylated	0.211961	37	3	180100722	NA	NA	NA
cg22915906	0.017576	Hyper-methylated	0.243593	37	3	180196830	NA	NA	NA
cg15579883	0.0174856	Hyper-methylated	0.203879	37	3	181722954	NA	NA	NA
cg16213028	0.0465266	Hyper-methylated	0.228755	37	3	181861227	NA	NA	NA
cg06839769	0.0119376	Hyper-methylated	0.215127	37	3	181879751	NA	NA	NA
cg17769523	0.0030129	Hyper-methylated	0.220427	37	3	182003594	NA	NA	NA
cg25008182	0.0399656	Hyper-methylated	0.205618	37	3	182123703	NA	NA	NA
cg24339273	0.0151792	Hyper-methylated	0.214932	37	3	182284582	NA	NA	NA
cg26215406	0.00484346	Hypo-methylated	-0.26828	37	3	182972625	MCF2L2;B3GNT5	Body;5'UTR	Island
cg23655039	0.0130083	Hypo-methylated	-0.273987	37	3	182972742	MCF2L2;B3GNT5	Body;5'UTR	S_Shore
cg19155007	0.0104042	Hypo-methylated	-0.204647	37	3	183543564	MAP6D1	TSS200	Island
cg09738156	0.00167588	Hypo-methylated	-0.280941	37	3	183543587	MAP6D1	TSS200	Island
cg05902884	0.000933744	Hypo-methylated	-0.319371	37	3	183543862	MAP6D1	TSS1500	S_Shore
cg13491563	0.00855333	Hypo-methylated	-0.210994	37	3	183903302	ABCF3	TSS1500	N_Shore
cg09866366	0.0214536	Hypo-methylated	-0.218643	37	3	183903315	ABCF3	TSS1500	N_Shore
cg23620049	0.0442937	Hypo-methylated	-0.201794	37	3	185270558	LIPH	TSS200	NA
cg00404400	0.00957552	Hypo-methylated	-0.225962	37	3	186078568	DGKG;DGKG;DGKG	5'UTR;5'UTR;5'UTR	N_Shore
cg17813225	0.0119631	Hyper-methylated	0.204008	37	3	186353350	NA	NA	NA
cg24119990	0.00396248	Hyper-methylated	0.251158	37	3	187386810	SST	3'UTR	N_Shore
cg21463380	0.00142877	Hyper-methylated	0.266923	37	3	187389127	SST	TSS1500	S_Shore
cg21526749	0.000609354	Hyper-methylated	0.282967	37	3	187389513	SST	TSS1500	S_Shore
cg27018944	0.0047461	Hyper-methylated	0.258401	37	3	187754696	NA	NA	NA
cg14091103	0.0338892	Hypo-methylated	-0.20221	37	3	187870929	LPP	TSS1500	N_Shore
cg19599666	0.00293662	Hypo-methylated	-0.253034	37	3	187871024	LPP	TSS1500	N_Shore
cg18127680	0.00124331	Hypo-methylated	-0.226379	37	3	187871034	LPP	TSS1500	N_Shore
cg14177865	0.0051007	Hyper-methylated	0.319516	37	3	188607928	LPP;LPP;LPP	3'UTR;3'UTR;3'UTR	NA
cg04474190	0.0192484	Hyper-methylated	0.200014	37	3	188868788	NA	NA	NA
cg16319517	0.0270637	Hyper-methylated	0.209146	37	3	190287031	IL1RAP;IL1RAP;IL1RAP;IL1RAP;IL1RAP;IL1RAP	Body;Body;Body;Body;Body;Body	NA
cg00198594	0.00673182	Hypo-methylated	-0.210308	37	3	192734341	NA	NA	NA
cg00942552	0.00510549	Hypo-methylated	-0.234483	37	3	193775686	NA	NA	N_Shore
cg22844232	0.000442397	Hypo-methylated	-0.233474	37	3	193776047	NA	NA	N_Shore
cg04889072	3.16999e-05	Hypo-methylated	-0.2887	37	3	193776187	NA	NA	Island
cg22305268	0.0249058	Hypo-methylated	-0.254539	37	3	193857540	NA	NA	N_Shore
cg02153814	0.00231993	Hypo-methylated	-0.26998	37	3	194014525	NA	NA	Island
cg25661792	0.000472224	Hypo-methylated	-0.343287	37	3	194014530	NA	NA	Island
cg10663765	0.000253835	Hypo-methylated	-0.284378	37	3	194014592	NA	NA	Island
cg00181432	0.0205148	Hypo-methylated	-0.215672	37	3	194393818	LSG1	TSS1500	S_Shore
cg24597073	0.0199155	Hyper-methylated	0.201267	37	3	194583250	NA	NA	NA
cg13336814	0.0015476	Hyper-methylated	0.231522	37	3	194775368	NA	NA	NA
cg04841337	0.00109987	Hyper-methylated	0.222588	37	3	194782915	NA	NA	N_Shelf
cg27301280	0.00215855	Hyper-methylated	0.230393	37	3	194783348	NA	NA	N_Shelf
cg16795280	0.00398576	Hyper-methylated	0.22744	37	3	194783413	NA	NA	N_Shelf
cg00462971	0.000301208	Hyper-methylated	0.337715	37	3	194784405	NA	NA	N_Shore
cg11796219	0.0422715	Hypo-methylated	-0.22914	37	3	194854342	C3orf21	Body	NA
cg02721394	0.00600294	Hypo-methylated	-0.23942	37	3	195914017	NA	NA	NA
cg07893474	0.0156387	Hyper-methylated	0.220618	37	3	196242287	C3orf43	TSS200	NA
cg02067535	0.01166	Hypo-methylated	-0.244579	37	3	196366191	LRRC33	TSS1500	N_Shore
cg17172980	0.0180843	Hypo-methylated	-0.202764	37	3	196755973	MFI2;MFI2	Body;Body	Island
cg02882530	0.0303268	Hypo-methylated	-0.200652	37	4	776504	NA	NA	S_Shore
cg12792086	0.000483671	Hypo-methylated	-0.312211	37	4	789505	CPLX1	Body	Island
cg20948258	0.0206787	Hypo-methylated	-0.211507	37	4	789807	CPLX1	Body	S_Shore
cg03687345	0.0108555	Hypo-methylated	-0.212427	37	4	1165559	SPON2;SPON2	Body;Body	Island
cg03250742	0.000543019	Hypo-methylated	-0.369455	37	4	1165751	SPON2;LOC100130872-SPON2;SPON2	Body;Body;Body	Island
cg14652131	0.0109436	Hypo-methylated	-0.271294	37	4	1166531	LOC100130872-SPON2;SPON2;SPON2;SPON2	Body;5'UTR;1stExon;5'UTR	Island
cg13653809	0.0122802	Hyper-methylated	0.311143	37	4	1167714	LOC100130872-SPON2;SPON2;SPON2	Body;TSS1500;TSS1500	S_Shore
cg22728629	0.00662825	Hyper-methylated	0.202588	37	4	1562625	NA	NA	NA
cg23855319	0.0157339	Hypo-methylated	-0.240242	37	4	2062392	NAT8L	Body	Island
cg10432947	0.0258788	Hypo-methylated	-0.23821	37	4	2062441	NAT8L	Body	Island
cg14712262	0.00398962	Hyper-methylated	0.209383	37	4	2299172	ZFYVE28	Body	NA
cg10219157	0.0212228	Hypo-methylated	-0.212321	37	4	2395549	ZFYVE28	Body	NA
cg21043481	0.0134541	Hyper-methylated	0.256402	37	4	3250722	C4orf44;C4orf44	TSS200;TSS200	Island
cg15813460	0.0286861	Hyper-methylated	0.292336	37	4	3250921	C4orf44;C4orf44;C4orf44;C4orf44	5'UTR;5'UTR;1stExon;1stExon	Island
cg12918895	0.00110648	Hypo-methylated	-0.213469	37	4	3464870	DOK7;DOK7	TSS200;TSS200	Island
cg05571820	0.00425035	Hypo-methylated	-0.251885	37	4	5709858	EVC2;EVC2	5'UTR;Body	N_Shore
cg06426416	0.0100435	Hypo-methylated	-0.251058	37	4	5710403	EVC2;EVC2	5'UTR;TSS200	Island
cg01834022	0.0243501	Hypo-methylated	-0.215485	37	4	5710411	EVC2;EVC2	5'UTR;TSS200	Island
cg26514578	7.67629e-06	Hypo-methylated	-0.336339	37	4	5892628	CRMP1	Body	N_Shore
cg12773394	0.0126991	Hypo-methylated	-0.295594	37	4	5892965	CRMP1	Body	N_Shore
cg18784435	0.0360937	Hypo-methylated	-0.256152	37	4	5893789	CRMP1	Body	N_Shore
cg02369820	0.00109407	Hypo-methylated	-0.314093	37	4	6200609	JAKMIP1;JAKMIP1	5'UTR;5'UTR	N_Shore
cg10049708	2.11918e-05	Hypo-methylated	-0.301545	37	4	6201080	JAKMIP1;JAKMIP1	5'UTR;5'UTR	Island
cg25542878	0.0139507	Hypo-methylated	-0.257635	37	4	6474782	PPP2R2C	TSS1500	S_Shore
cg12864912	0.000270768	Hypo-methylated	-0.222197	37	4	6988209	TBC1D14;TBC1D14;TBC1D14	Body;TSS1500;Body	N_Shore
cg18400079	0.0290342	Hypo-methylated	-0.203512	37	4	7813911	AFAP1;AFAP1	Body;Body	NA
cg18085176	0.000900765	Hypo-methylated	-0.302558	37	4	7939940	AFAP1;AFAP1	5'UTR;5'UTR	N_Shore
cg14692106	0.00936593	Hypo-methylated	-0.204432	37	4	7940389	AFAP1;AFAP1	5'UTR;5'UTR	N_Shore
cg20708173	0.00214004	Hypo-methylated	-0.252887	37	4	7940426	AFAP1;AFAP1	5'UTR;5'UTR	N_Shore
cg17972100	0.0335958	Hypo-methylated	-0.218209	37	4	8046547	ABLIM2;ABLIM2;ABLIM2;ABLIM2;ABLIM2;ABLIM2;ABLIM2	Body;Body;Body;Body;Body;Body;Body	NA
cg22654055	0.00110544	Hypo-methylated	-0.273464	37	4	8046793	ABLIM2;ABLIM2;ABLIM2;ABLIM2;ABLIM2;ABLIM2;ABLIM2	Body;Body;Body;Body;Body;Body;Body	NA
cg03640465	0.0111612	Hyper-methylated	0.242364	37	4	10042842	SLC2A9	TSS1500	NA
cg10242279	0.00860877	Hyper-methylated	0.210687	37	4	10666415	CLNK	Body	NA
cg07260927	0.025221	Hypo-methylated	-0.21844	37	4	11428822	HS3ST1	5'UTR	N_Shore
cg23452220	0.00652265	Hyper-methylated	0.24763	37	4	16846297	LDB2;LDB2	Body;Body	NA
cg02810967	0.00446981	Hypo-methylated	-0.228136	37	4	17813558	NCAPG;DCAF16	Body;TSS1500	S_Shore
cg12401640	0.0391417	Hypo-methylated	-0.204323	37	4	20335836	SLIT2	Body	NA
cg04436083	0.0313869	Hypo-methylated	-0.211081	37	4	24567220	DHX15	Body	NA
cg27177983	0.00221152	Hypo-methylated	-0.23867	37	4	25033126	LGI2	TSS1500	S_Shore
cg05844193	0.0420653	Hypo-methylated	-0.221215	37	4	25033206	LGI2	TSS1500	S_Shore
cg08845028	0.00480014	Hypo-methylated	-0.260799	37	4	26491963	CCKAR;CCKAR	1stExon;5'UTR	NA
cg14396758	0.0302415	Hypo-methylated	-0.245138	37	4	37689379	RELL1;RELL1	TSS1500;TSS1500	S_Shore
cg19786733	0.0125431	Hypo-methylated	-0.277424	37	4	39449130	KLB	Body	S_Shore
cg01492656	0.0476831	Hypo-methylated	-0.267337	37	4	40057241	N4BP2;LOC344967	TSS1500;Body	N_Shore
cg00511464	0.0316532	Hypo-methylated	-0.219548	37	4	40518041	RBM47;RBM47	5'UTR;TSS200	NA
cg22601421	0.000645001	Hypo-methylated	-0.317105	37	4	40632299	RBM47	TSS1500	Island
cg16565913	0.00422474	Hypo-methylated	-0.273763	37	4	40632362	RBM47	TSS1500	Island
cg27076223	0.0169541	Hypo-methylated	-0.228186	37	4	40632858	RBM47	TSS1500	S_Shore
cg14426001	0.00586966	Hypo-methylated	-0.209367	37	4	40751717	NSUN7	TSS200	N_Shore
cg12812233	0.0213064	Hypo-methylated	-0.211417	37	4	40752838	NSUN7	Body	Island
cg16854876	0.00234167	Hypo-methylated	-0.300587	37	4	40752947	NSUN7	Body	S_Shore
cg07657463	0.00415505	Hypo-methylated	-0.203246	37	4	40753247	NSUN7	Body	S_Shore
cg06663149	0.0367097	Hypo-methylated	-0.204567	37	4	41457558	LIMCH1;LIMCH1;LIMCH1	Body;Body;Body	NA
cg02951847	0.00640379	Hypo-methylated	-0.226958	37	4	41614490	LIMCH1;LIMCH1;LIMCH1;LIMCH1;LIMCH1	Body;Body;Body;TSS1500;TSS1500	NA
cg22659049	0.0182439	Hypo-methylated	-0.215381	37	4	41646672	LIMCH1;LIMCH1;LIMCH1;LIMCH1;LIMCH1	Body;Body;Body;Body;Body	S_Shore
cg10469791	0.0111262	Hyper-methylated	0.206941	37	4	42895240	GRXCR1	TSS200	NA
cg00220737	0.0375751	Hypo-methylated	-0.206521	37	4	44448469	KCTD8	Body	N_Shore
cg02553486	0.0421695	Hypo-methylated	-0.240614	37	4	47840095	CORIN	TSS200	S_Shore
cg22852065	0.00454923	Hypo-methylated	-0.290698	37	4	52942997	SPATA18	Body	Island
cg08718490	0.0119142	Hypo-methylated	-0.232242	37	4	52943099	SPATA18	Body	Island
cg16149077	0.0307324	Hyper-methylated	0.216829	37	4	54017750	SCFD2	Body	NA
cg00048697	0.00622188	Hyper-methylated	0.207507	37	4	56459255	PDCL2	TSS1500	NA
cg04638014	0.00317149	Hypo-methylated	-0.230275	37	4	57371368	ARL9	TSS200	N_Shore
cg06922635	0.00384755	Hypo-methylated	-0.251719	37	4	57371607	ARL9;ARL9	5'UTR;1stExon	Island
cg14196225	0.0493811	Hypo-methylated	-0.224132	37	4	57522762	HOPX;HOPX;HOPX;HOPX;HOPX	5'UTR;Body;Body;TSS200;TSS200	S_Shore
cg27305383	0.0425157	Hypo-methylated	-0.206144	37	4	57522795	HOPX;HOPX;HOPX;HOPX;HOPX	5'UTR;Body;Body;TSS200;TSS200	S_Shore
cg13939978	0.0288325	Hypo-methylated	-0.216506	37	4	57522881	HOPX;HOPX;HOPX;HOPX;HOPX	5'UTR;Body;Body;TSS200;TSS200	S_Shore
cg25313468	0.0183685	Hypo-methylated	-0.216678	37	4	57773308	REST	TSS1500	N_Shore
cg13580758	0.0376439	Hypo-methylated	-0.256196	37	4	57824450	NA	NA	NA
cg17724147	0.019555	Hypo-methylated	-0.204681	37	4	58290751	NA	NA	NA
cg26342535	0.00153357	Hyper-methylated	0.2082	37	4	69052173	LOC100130017	Body	S_Shelf
cg15621697	0.00445456	Hyper-methylated	0.210737	37	4	72166462	SLC4A4;SLC4A4	Body;Body	NA
cg19874421	0.00768105	Hyper-methylated	0.203933	37	4	72203901	SLC4A4;SLC4A4;SLC4A4	Body;TSS1500;Body	NA
cg09428766	0.00427304	Hyper-methylated	0.249227	37	4	73941755	ANKRD17;ANKRD17	3'UTR;3'UTR	NA
cg15106030	0.0036993	Hyper-methylated	0.2657	37	4	74528435	NA	NA	NA
cg03487269	0.0110991	Hyper-methylated	0.247212	37	4	74813739	NA	NA	S_Shelf
cg23421166	0.0138887	Hypo-methylated	-0.241006	37	4	76976499	ART3	5'UTR	NA
cg06216640	0.00256605	Hypo-methylated	-0.232122	37	4	77640141	SHROOM3	Body	NA
cg13338454	0.0141834	Hypo-methylated	-0.217299	37	4	77659228	SHROOM3	Body	N_Shelf
cg17080371	0.00652265	Hypo-methylated	-0.249275	37	4	77994145	CCNI	5'UTR	N_Shelf
cg11574620	0.0133507	Hyper-methylated	0.200172	37	4	80246899	NAA11	1stExon	NA
cg03164800	0.00497457	Hyper-methylated	0.221101	37	4	80836552	ANTXR2	Body	NA
cg13497089	0.0264758	Hypo-methylated	-0.203769	37	4	83718406	SCD5;SCD5	Body;Body	N_Shore
cg20740157	0.0388519	Hypo-methylated	-0.240674	37	4	83720629	SCD5;SCD5	TSS1500;TSS1500	S_Shore
cg23793104	0.0289567	Hypo-methylated	-0.223912	37	4	85401758	NA	NA	N_Shore
cg03470772	0.0437951	Hypo-methylated	-0.203499	37	4	85503328	CDS1	TSS1500	N_Shore
cg17146731	0.0187181	Hypo-methylated	-0.209681	37	4	87517859	PTPN13;PTPN13;PTPN13;PTPN13	5'UTR;5'UTR;5'UTR;5'UTR	S_Shelf
cg10685359	0.00350552	Hypo-methylated	-0.246496	37	4	87814065	C4orf36	TSS1500	S_Shore
cg07889938	0.0019786	Hypo-methylated	-0.290918	37	4	87855377	AFF1	TSS1500	N_Shore
cg13929988	0.00241008	Hypo-methylated	-0.211311	37	4	88140436	KLHL8	5'UTR	N_Shore
cg15906675	0.00312204	Hypo-methylated	-0.291666	37	4	90171420	GPRIN3	5'UTR	NA
cg02931225	0.0257011	Hyper-methylated	0.210705	37	4	96446177	UNC5C	Body	NA
cg08979352	0.00174717	Hypo-methylated	-0.299297	37	4	99580530	TSPAN5	TSS1500	S_Shore
cg22490722	0.00592014	Hyper-methylated	0.264416	37	4	101210430	NA	NA	NA
cg02360560	0.00820287	Hyper-methylated	0.203524	37	4	101229924	NA	NA	NA
cg08497917	0.00200487	Hyper-methylated	0.239457	37	4	101880285	NA	NA	NA
cg24706564	0.0446995	Hyper-methylated	0.222403	37	4	103679638	MANBA	Body	N_Shelf
cg14020824	0.0491039	Hypo-methylated	-0.204082	37	4	106473040	FLJ20184	TSS1500	NA
cg01421943	0.00699081	Hyper-methylated	0.231796	37	4	107843676	DKK2	3'UTR	NA
cg09191232	0.00546037	Hypo-methylated	-0.267818	37	4	108642411	PAPSS1	TSS1500	S_Shore
cg08746653	0.0134968	Hypo-methylated	-0.26342	37	4	108913443	HADH	Body	S_Shelf
cg00462316	0.0134171	Hyper-methylated	0.208584	37	4	109095229	LOC641518;LOC641518	Body;Body	S_Shore
cg23888238	0.00652265	Hyper-methylated	0.226732	37	4	109192755	NA	NA	NA
cg13745678	0.00474794	Hyper-methylated	0.259862	37	4	109253949	NA	NA	NA
cg27190654	0.000700402	Hyper-methylated	0.248681	37	4	109387521	NA	NA	NA
cg16253629	0.00487158	Hyper-methylated	0.203249	37	4	113776216	ANK2	5'UTR	NA
cg11950778	0.0269136	Hypo-methylated	-0.218655	37	4	115519006	UGT8	TSS1500	N_Shore
cg08287903	3.29565e-05	Hypo-methylated	-0.476579	37	4	115524813	UGT8	5'UTR	S_Shelf
cg18157353	0.0156655	Hyper-methylated	0.210297	37	4	116840074	NA	NA	NA
cg10416963	0.00453591	Hypo-methylated	-0.304456	37	4	121844401	PRDM5	TSS1500	S_Shore
cg06259050	0.04149	Hypo-methylated	-0.202305	37	4	122790713	BBS7;BBS7	Body;Body	N_Shore
cg19123095	0.0227776	Hypo-methylated	-0.227275	37	4	124320837	SPRY1;SPRY1;SPRY1	1stExon;5'UTR;5'UTR	S_Shore
cg03543314	0.038916	Hypo-methylated	-0.231876	37	4	124321007	SPRY1;SPRY1	5'UTR;5'UTR	S_Shore
cg19922435	0.0172553	Hypo-methylated	-0.232992	37	4	124694178	LOC285419;LOC285419	Body;TSS1500	NA
cg22325606	0.00856693	Hyper-methylated	0.228167	37	4	125100156	NA	NA	NA
cg04525852	0.010628	Hypo-methylated	-0.256396	37	4	125632538	ANKRD50;ANKRD50	5'UTR;5'UTR	N_Shore
cg00574819	0.00490799	Hypo-methylated	-0.266205	37	4	128981252	LARP1B;LARP1B;LARP1B	TSS1500;TSS1500;TSS1500	N_Shore
cg06329684	0.00905663	Hypo-methylated	-0.316389	37	4	140187743	C4orf49	3'UTR	NA
cg01347682	0.0117422	Hypo-methylated	-0.250041	37	4	140656794	MAML3	Body	Island
cg16596440	0.0113846	Hypo-methylated	-0.260934	37	4	140684596	MAML3	Body	NA
cg11967108	0.0145379	Hypo-methylated	-0.231795	37	4	140704455	MAML3	Body	NA
cg10136560	0.00730952	Hypo-methylated	-0.341357	37	4	140737518	MAML3	Body	NA
cg11615395	0.00435059	Hypo-methylated	-0.279528	37	4	140925869	MAML3	Body	NA
cg03652336	0.00742846	Hypo-methylated	-0.311682	37	4	141017399	MAML3	Body	NA
cg04822456	0.00640213	Hyper-methylated	0.211588	37	4	142297721	NA	NA	NA
cg06855485	0.00955698	Hypo-methylated	-0.203754	37	4	144303008	GAB1;GAB1	Body;Body	NA
cg07701757	0.00212341	Hypo-methylated	-0.206607	37	4	147164858	NA	NA	NA
cg04181032	0.00124583	Hypo-methylated	-0.221377	37	4	147165097	NA	NA	NA
cg05701706	0.0262927	Hyper-methylated	0.295256	37	4	147187180	SLC10A7	Body	NA
cg17195103	0.0177523	Hyper-methylated	0.226881	37	4	150535862	NA	NA	NA
cg20073358	0.00182772	Hyper-methylated	0.281255	37	4	150714071	NA	NA	NA
cg06588841	0.0166016	Hyper-methylated	0.230402	37	4	150737126	NA	NA	NA
cg04042828	0.0070763	Hypo-methylated	-0.246482	37	4	152328900	FAM160A1	TSS1500	N_Shore
cg11239720	0.0209166	Hypo-methylated	-0.201797	37	4	152967415	NA	NA	NA
cg07324172	0.00242855	Hypo-methylated	-0.245355	37	4	153303509	FBXW7;FBXW7;FBXW7	5'UTR;Body;1stExon	NA
cg17808823	0.00435059	Hypo-methylated	-0.25915	37	4	153600942	TMEM154	Body	NA
cg11392885	0.0020854	Hypo-methylated	-0.319027	37	4	153601123	TMEM154;TMEM154	1stExon;5'UTR	NA
cg18284089	0.0326175	Hypo-methylated	-0.242493	37	4	153601384	TMEM154	TSS200	NA
cg01488159	0.00781272	Hypo-methylated	-0.227294	37	4	153856503	NA	NA	N_Shore
cg24510494	0.0161103	Hypo-methylated	-0.221836	37	4	154144462	TRIM2;TRIM2	Body;5'UTR	Island
cg15410675	0.00722785	Hypo-methylated	-0.307239	37	4	154144800	TRIM2;TRIM2	Body;5'UTR	S_Shore
cg18566555	0.00290738	Hypo-methylated	-0.334826	37	4	154155288	TRIM2;TRIM2	Body;5'UTR	NA
cg25837904	0.0157256	Hypo-methylated	-0.243345	37	4	154167187	TRIM2;TRIM2	Body;5'UTR	N_Shelf
cg07954414	0.000788374	Hypo-methylated	-0.293285	37	4	154389148	KIAA0922;KIAA0922	Body;Body	S_Shore
cg13432241	0.00210112	Hypo-methylated	-0.325902	37	4	154389285	KIAA0922;KIAA0922	Body;Body	S_Shore
cg02830749	0.0244075	Hypo-methylated	-0.200423	37	4	154451068	KIAA0922;KIAA0922	Body;Body	NA
cg06702880	0.000849438	Hypo-methylated	-0.334468	37	4	155663094	NA	NA	N_Shore
cg21266502	0.00106833	Hypo-methylated	-0.397854	37	4	155663225	NA	NA	N_Shore
cg21713473	0.00466007	Hypo-methylated	-0.326199	37	4	155663311	NA	NA	N_Shore
cg08227526	0.00544618	Hypo-methylated	-0.258999	37	4	155663529	NA	NA	N_Shore
cg16358044	0.0123782	Hyper-methylated	0.219145	37	4	164245970	NPY1R	3'UTR	NA
cg15584084	0.000916533	Hyper-methylated	0.28803	37	4	164337795	NA	NA	NA
cg02324432	0.00245516	Hypo-methylated	-0.30056	37	4	166130172	KLHL2;KLHL2;KLHL2	TSS1500;TSS1500;Body	S_Shore
cg03822639	0.00214267	Hypo-methylated	-0.215085	37	4	169552346	PALLD;PALLD;PALLD	Body;TSS1500;Body	N_Shore
cg27640794	0.00187577	Hypo-methylated	-0.218873	37	4	169555699	PALLD;PALLD;PALLD	5'UTR;Body;Body	S_Shelf
cg19780352	0.00330885	Hypo-methylated	-0.247588	37	4	169798931	PALLD;PALLD;PALLD;PALLD	5'UTR;Body;Body;Body	N_Shore
cg16551732	0.000416313	Hypo-methylated	-0.391075	37	4	169799087	PALLD;PALLD;PALLD;PALLD	Body;Body;Body;Body	Island
cg05477457	0.00556342	Hypo-methylated	-0.261754	37	4	169799308	PALLD;PALLD;PALLD;PALLD	Body;Body;Body;Body	Island
cg16737770	0.00195891	Hypo-methylated	-0.358604	37	4	169799624	PALLD;PALLD;PALLD;PALLD	Body;Body;Body;Body	Island
cg00033165	0.0228159	Hypo-methylated	-0.225919	37	4	169952114	NA	NA	NA
cg21739530	3.75449e-06	Hypo-methylated	-0.26099	37	4	174186068	GALNT7	Body	NA
cg26481739	0.00562223	Hyper-methylated	0.201862	37	4	175302153	NA	NA	NA
cg22658311	0.000287286	Hypo-methylated	-0.245363	37	4	177640279	VEGFC	Body	NA
cg27393277	0.0350704	Hypo-methylated	-0.200384	37	4	177673704	VEGFC	Body	NA
cg10606620	0.0204378	Hypo-methylated	-0.229415	37	4	177824114	NA	NA	NA
cg27162122	0.0322566	Hypo-methylated	-0.220956	37	4	184091799	WWC2	Body	NA
cg02882785	0.0149812	Hyper-methylated	0.20849	37	4	184242105	CLDN22	TSS200	NA
cg14577707	0.00150825	Hypo-methylated	-0.317136	37	4	184797463	NA	NA	NA
cg05986067	0.00784152	Hypo-methylated	-0.253023	37	4	184908573	STOX2	Body	NA
cg18628646	0.0315911	Hypo-methylated	-0.253015	37	4	184908739	STOX2	Body	NA
cg00058887	0.027864	Hypo-methylated	-0.265129	37	4	184909018	STOX2	Body	NA
cg01594125	0.0126424	Hypo-methylated	-0.238963	37	4	185905070	NA	NA	NA
cg03466031	0.0126424	Hypo-methylated	-0.204536	37	4	186050298	NA	NA	S_Shore
cg18625630	0.00844468	Hypo-methylated	-0.210999	37	4	186600724	SORBS2;SORBS2;SORBS2;SORBS2;SORBS2;SORBS2	Body;5'UTR;Body;Body;Body;5'UTR	NA
cg11076487	0.0101818	Hypo-methylated	-0.286976	37	4	186709238	SORBS2;SORBS2;SORBS2;SORBS2;SORBS2	5'UTR;5'UTR;5'UTR;5'UTR;5'UTR	NA
cg07965335	0.0129883	Hypo-methylated	-0.290215	37	4	186709261	SORBS2;SORBS2;SORBS2;SORBS2;SORBS2	5'UTR;5'UTR;5'UTR;5'UTR;5'UTR	NA
cg21437561	0.000135029	Hypo-methylated	-0.216045	37	4	187026872	NA	NA	Island
cg18281723	0.0401515	Hypo-methylated	-0.20866	37	4	187039516	NA	NA	NA
cg17401179	0.00189492	Hypo-methylated	-0.20668	37	5	400517	AHRR	Body	NA
cg24090911	0.0120304	Hypo-methylated	-0.202138	37	5	400732	AHRR	Body	NA
cg11100933	0.0370038	Hypo-methylated	-0.211337	37	5	1174646	NA	NA	S_Shelf
cg05213661	0.0382708	Hypo-methylated	-0.241852	37	5	1227968	SLC6A18	Body	S_Shore
cg21741223	0.0205148	Hyper-methylated	0.201845	37	5	1257903	TERT;TERT	Body;Body	S_Shore
cg05934984	0.0011698	Hyper-methylated	0.24599	37	5	1258644	TERT;TERT	Body;Body	S_Shore
cg24931138	0.0164842	Hyper-methylated	0.204344	37	5	1258916	TERT;TERT	Body;Body	S_Shore
cg08295072	0.0056012	Hyper-methylated	0.206285	37	5	1260335	TERT;TERT	Body;Body	S_Shelf
cg06942978	0.000271644	Hyper-methylated	0.204524	37	5	1266595	TERT;TERT	Body;Body	NA
cg25939350	0.00339671	Hyper-methylated	0.228731	37	5	1269270	TERT;TERT	Body;Body	N_Shore
cg24131141	0.0324206	Hyper-methylated	0.226586	37	5	1270787	TERT;TERT	Body;Body	Island
cg27298526	0.00769559	Hyper-methylated	0.201437	37	5	1273939	TERT;TERT	Body;Body	N_Shelf
cg11666982	0.00535935	Hyper-methylated	0.245408	37	5	1293871	TERT;TERT	Body;Body	Island
cg27580375	0.00113021	Hyper-methylated	0.241497	37	5	1438391	SLC6A3	Body	NA
cg05209493	0.00597592	Hypo-methylated	-0.226715	37	5	1645577	NA	NA	Island
cg01072076	0.0311125	Hypo-methylated	-0.221016	37	5	1930801	NA	NA	Island
cg00089823	0.0188348	Hypo-methylated	-0.205758	37	5	1932098	NA	NA	S_Shore
cg05919044	0.0188248	Hypo-methylated	-0.223303	37	5	2279429	NA	NA	NA
cg12478032	0.0233522	Hypo-methylated	-0.200045	37	5	2634227	NA	NA	NA
cg06584218	0.00220562	Hypo-methylated	-0.254715	37	5	2643172	NA	NA	Island
cg11424776	0.00722195	Hypo-methylated	-0.227473	37	5	2643177	NA	NA	Island
cg11341199	0.0277256	Hypo-methylated	-0.26858	37	5	2643534	NA	NA	S_Shore
cg06742021	0.00412123	Hypo-methylated	-0.255625	37	5	2659108	NA	NA	NA
cg19477706	0.00201591	Hypo-methylated	-0.284005	37	5	2686914	NA	NA	NA
cg04703620	0.0325641	Hypo-methylated	-0.253219	37	5	2703395	NA	NA	NA
cg00239657	0.0225202	Hypo-methylated	-0.235257	37	5	2703942	NA	NA	NA
cg11550550	0.021805	Hypo-methylated	-0.222595	37	5	2726103	NA	NA	NA
cg20972677	0.0476644	Hypo-methylated	-0.213149	37	5	2727645	NA	NA	NA
cg27345924	0.00832238	Hypo-methylated	-0.2894	37	5	2727758	NA	NA	NA
cg03075709	0.0327452	Hypo-methylated	-0.27922	37	5	2755820	NA	NA	Island
cg27355724	0.0458175	Hypo-methylated	-0.242948	37	5	2757457	NA	NA	S_Shore
cg17965712	0.024319	Hypo-methylated	-0.305621	37	5	2757802	NA	NA	S_Shore
cg21982455	0.01593	Hypo-methylated	-0.324352	37	5	2757976	NA	NA	S_Shore
cg24907814	0.012609	Hypo-methylated	-0.272125	37	5	2758088	NA	NA	S_Shore
cg10427452	0.044831	Hypo-methylated	-0.22555	37	5	3122030	NA	NA	NA
cg11490805	0.0159743	Hypo-methylated	-0.216777	37	5	3226466	NA	NA	NA
cg04675246	0.00682297	Hypo-methylated	-0.242083	37	5	3326539	NA	NA	Island
cg18443437	0.0215705	Hypo-methylated	-0.219224	37	5	3326731	NA	NA	S_Shore
cg24955824	0.000746446	Hypo-methylated	-0.244369	37	5	3394109	NA	NA	NA
cg10613707	0.00422474	Hypo-methylated	-0.249373	37	5	3394463	NA	NA	NA
cg15037541	0.0113046	Hypo-methylated	-0.22724	37	5	3394498	NA	NA	NA
cg22983282	0.00587338	Hypo-methylated	-0.245361	37	5	3428598	NA	NA	NA
cg07273051	0.0112647	Hypo-methylated	-0.220405	37	5	3428639	NA	NA	NA
cg17210933	0.00124331	Hypo-methylated	-0.353305	37	5	3428696	NA	NA	NA
cg01549315	0.0418595	Hypo-methylated	-0.241336	37	5	3589702	NA	NA	N_Shore
cg03834286	0.00633129	Hypo-methylated	-0.285221	37	5	3590482	NA	NA	N_Shore
cg04980590	0.00233203	Hypo-methylated	-0.30282	37	5	3590820	NA	NA	Island
cg25308742	0.000600247	Hypo-methylated	-0.236888	37	5	3590983	NA	NA	Island
cg04201750	0.00100222	Hypo-methylated	-0.294778	37	5	3591012	NA	NA	Island
cg22762492	0.00320259	Hypo-methylated	-0.226953	37	5	3591171	NA	NA	Island
cg11857997	0.00108536	Hypo-methylated	-0.231015	37	5	3591992	NA	NA	Island
cg19814981	0.00151215	Hypo-methylated	-0.30939	37	5	3592435	NA	NA	Island
cg09703679	0.00537931	Hypo-methylated	-0.317548	37	5	3592464	NA	NA	Island
cg09382127	0.00575263	Hypo-methylated	-0.333976	37	5	3592466	NA	NA	Island
cg25308508	0.0222773	Hypo-methylated	-0.261554	37	5	3592638	NA	NA	Island
cg14836602	0.0098478	Hypo-methylated	-0.30442	37	5	3592718	NA	NA	N_Shore
cg02610486	0.00519464	Hypo-methylated	-0.344527	37	5	3593809	NA	NA	N_Shore
cg04144394	0.0101232	Hypo-methylated	-0.291006	37	5	3594178	NA	NA	N_Shore
cg05007442	0.0135378	Hypo-methylated	-0.271116	37	5	3594275	NA	NA	N_Shore
cg08466792	0.0248105	Hypo-methylated	-0.226529	37	5	3603227	NA	NA	S_Shore
cg16227623	0.0027628	Hypo-methylated	-0.232899	37	5	3605783	NA	NA	N_Shore
cg24139639	0.00391592	Hypo-methylated	-0.290222	37	5	3605884	NA	NA	N_Shore
cg03285577	0.0019018	Hypo-methylated	-0.277809	37	5	3605905	NA	NA	N_Shore
cg03828874	0.00338494	Hypo-methylated	-0.262625	37	5	3605954	NA	NA	N_Shore
cg17054060	0.00357476	Hypo-methylated	-0.309326	37	5	3606081	NA	NA	N_Shore
cg20406460	0.00901356	Hypo-methylated	-0.287159	37	5	3606489	NA	NA	Island
cg15416279	0.0125513	Hypo-methylated	-0.231505	37	5	3606795	NA	NA	Island
cg18298920	0.00662343	Hypo-methylated	-0.276845	37	5	3607033	NA	NA	Island
cg18275316	0.00617528	Hypo-methylated	-0.214735	37	5	3607063	NA	NA	Island
cg25923609	0.00299302	Hypo-methylated	-0.332594	37	5	3607092	NA	NA	Island
cg04907257	0.0169075	Hypo-methylated	-0.210589	37	5	7395318	ADCY2	TSS1500	Island
cg16021428	0.0240602	Hypo-methylated	-0.206721	37	5	7395395	ADCY2	TSS1500	Island
cg26377880	0.0073059	Hypo-methylated	-0.249044	37	5	7851487	C5orf49	TSS1500	S_Shore
cg00855685	0.0304159	Hypo-methylated	-0.229067	37	5	9543363	SEMA5A	5'UTR	N_Shore
cg04451736	0.012865	Hypo-methylated	-0.216743	37	5	10333413	NA	NA	Island
cg16051561	0.0209844	Hypo-methylated	-0.236341	37	5	11529629	CTNND2	Body	NA
cg09457131	0.00893901	Hypo-methylated	-0.235713	37	5	14108369	NA	NA	NA
cg10179300	0.0144035	Hypo-methylated	-0.26697	37	5	14147618	TRIO	Body	S_Shelf
cg26207568	6.79768e-06	Hypo-methylated	-0.347048	37	5	14173773	TRIO	Body	NA
cg09526469	0.0244101	Hypo-methylated	-0.272267	37	5	14277668	TRIO	Body	NA
cg21215929	0.0233915	Hypo-methylated	-0.234907	37	5	14873039	ANKH	TSS1500	S_Shore
cg23041295	0.00908198	Hypo-methylated	-0.280167	37	5	15502456	FBXL7	Body	S_Shore
cg06618298	0.0212108	Hyper-methylated	0.208437	37	5	16913076	MYO10	Body	NA
cg06697455	0.0387736	Hypo-methylated	-0.218986	37	5	27039965	CDH9	TSS1500	NA
cg02194684	0.0151882	Hypo-methylated	-0.240102	37	5	31853945	PDZD2	Body	N_Shore
cg20566450	0.00266052	Hypo-methylated	-0.340362	37	5	31854651	PDZD2	Body	N_Shore
cg02346970	0.0032255	Hypo-methylated	-0.319634	37	5	31855088	PDZD2	Body	Island
cg26880493	0.00296192	Hypo-methylated	-0.330678	37	5	31855185	PDZD2	Body	Island
cg06799721	0.00106833	Hyper-methylated	0.204401	37	5	33446800	TARS	Body	NA
cg00227578	3.87041e-05	Hypo-methylated	-0.26787	37	5	34657676	RAI14;RAI14;RAI14	5'UTR;5'UTR;5'UTR	S_Shore
cg06772654	0.023754	Hyper-methylated	0.203083	37	5	38048847	NA	NA	NA
cg24549912	0.0177774	Hypo-methylated	-0.234448	37	5	50692281	NA	NA	N_Shelf
cg15814504	0.00615076	Hypo-methylated	-0.318446	37	5	50694985	NA	NA	Island
cg00569447	0.0038363	Hypo-methylated	-0.274121	37	5	50695224	NA	NA	Island
cg09899185	0.00656065	Hypo-methylated	-0.279673	37	5	50695720	NA	NA	S_Shore
cg16619991	0.00424153	Hypo-methylated	-0.211923	37	5	52096811	ITGA1;PELO	Body;Body	S_Shore
cg27023524	0.0048211	Hyper-methylated	0.207989	37	5	54010481	NA	NA	NA
cg05602356	0.0237163	Hypo-methylated	-0.223361	37	5	58334856	PDE4D;PDE4D;PDE4D	Body;Body;Body	Island
cg27543403	0.00109407	Hypo-methylated	-0.275593	37	5	58335880	PDE4D;PDE4D;PDE4D	Body;Body;Body	Island
cg09092093	0.00146089	Hypo-methylated	-0.263003	37	5	58335954	PDE4D;PDE4D;PDE4D	Body;Body;Body	S_Shore
cg15834202	0.00867777	Hypo-methylated	-0.204899	37	5	58865918	PDE4D;PDE4D;PDE4D	Body;Body;Body	NA
cg17035996	0.000657801	Hypo-methylated	-0.207724	37	5	63985489	FAM159B	TSS1500	N_Shore
cg16664523	0.0312914	Hypo-methylated	-0.238718	37	5	67586170	PIK3R1;PIK3R1;PIK3R1	Body;TSS1500;Body	S_Shore
cg25008444	0.0196701	Hypo-methylated	-0.261438	37	5	67586258	PIK3R1;PIK3R1;PIK3R1	Body;TSS1500;Body	S_Shore
cg16153168	0.0193403	Hyper-methylated	0.213549	37	5	68114337	NA	NA	NA
cg25578176	0.0308726	Hypo-methylated	-0.263695	37	5	71505573	NA	NA	NA
cg05192452	0.00011126	Hypo-methylated	-0.321695	37	5	71852759	NA	NA	NA
cg14661148	0.000158474	Hypo-methylated	-0.234674	37	5	71852862	NA	NA	NA
cg04720348	0.00211432	Hyper-methylated	0.286737	37	5	72922873	RGNEF	5'UTR	S_Shore
cg00081602	0.0347929	Hyper-methylated	0.248476	37	5	72922957	RGNEF	5'UTR	S_Shore
cg00415993	0.00504582	Hypo-methylated	-0.272964	37	5	75919188	F2RL2;F2RL2;IQGAP2	1stExon;5'UTR;Body	NA
cg22828110	0.00657023	Hypo-methylated	-0.24976	37	5	75919242	F2RL2;IQGAP2	TSS200;Body	NA
cg08241785	0.000537814	Hypo-methylated	-0.223621	37	5	75919281	F2RL2;IQGAP2	TSS200;Body	NA
cg13157757	0.00256706	Hypo-methylated	-0.23715	37	5	76250351	CRHBP	Body	Island
cg13777717	0.00868547	Hypo-methylated	-0.219007	37	5	76250527	CRHBP	Body	Island
cg09645993	0.0148946	Hypo-methylated	-0.204375	37	5	77289836	NA	NA	NA
cg26683259	0.000946434	Hypo-methylated	-0.30599	37	5	77943417	LHFPL2	5'UTR	N_Shore
cg22052143	0.0225489	Hypo-methylated	-0.241053	37	5	78067856	NA	NA	NA
cg19025234	0.012049	Hypo-methylated	-0.233196	37	5	79378772	THBS4	Body	NA
cg15871215	0.00395789	Hypo-methylated	-0.248281	37	5	81402204	ATG10;ATG10	Body;Body	NA
cg02416781	0.000552039	Hypo-methylated	-0.217843	37	5	82331856	NA	NA	NA
cg18343881	0.0228488	Hypo-methylated	-0.213742	37	5	83016717	HAPLN1;HAPLN1	1stExon;5'UTR	N_Shore
cg25541666	0.00559919	Hyper-methylated	0.214641	37	5	87848492	LOC645323	Body	NA
cg20938802	0.0071207	Hypo-methylated	-0.23855	37	5	89858378	GPR98;GPR98	Body;Body	S_Shelf
cg04551630	0.018267	Hypo-methylated	-0.229365	37	5	90334399	GPR98;GPR98	Body;Body	NA
cg17421417	0.0168038	Hyper-methylated	0.213198	37	5	92934644	NA	NA	S_Shelf
cg10607455	0.0358193	Hypo-methylated	-0.260834	37	5	95767550	PCSK1	Body	N_Shore
cg11348994	0.007051	Hypo-methylated	-0.27994	37	5	95769993	PCSK1	TSS1500	S_Shore
cg26671988	0.00455252	Hypo-methylated	-0.266816	37	5	102089760	NA	NA	N_Shore
cg12195238	0.0189033	Hypo-methylated	-0.21724	37	5	102090137	NA	NA	N_Shore
cg17407629	0.00308619	Hypo-methylated	-0.236836	37	5	102200701	PAM;PAM;PAM;PAM	TSS1500;TSS1500;TSS1500;TSS1500	N_Shore
cg18449021	0.0113846	Hypo-methylated	-0.292251	37	5	107004816	EFNA5	Body	N_Shore
cg21055684	0.000699913	Hypo-methylated	-0.322264	37	5	107005047	EFNA5	Body	N_Shore
cg14857493	0.0228488	Hypo-methylated	-0.243056	37	5	107135281	NA	NA	NA
cg19684151	0.0191146	Hypo-methylated	-0.239104	37	5	107145058	NA	NA	NA
cg15536663	0.0456369	Hypo-methylated	-0.204396	37	5	111665548	EPB41L4A	Body	NA
cg25542319	0.00124764	Hypo-methylated	-0.229436	37	5	112540429	MCC;MCC	Body;Body	NA
cg21611170	0.00834837	Hypo-methylated	-0.243646	37	5	114938389	TMED7-TICAM2;TICAM2;TMED7-TICAM2	Body;TSS1500;Body	S_Shore
cg15395441	0.00967314	Hypo-methylated	-0.260745	37	5	114938459	TMED7-TICAM2;TICAM2;TMED7-TICAM2	Body;TSS1500;Body	S_Shore
cg03820120	0.000782044	Hypo-methylated	-0.338159	37	5	115864207	SEMA6A	5'UTR	NA
cg11398794	0.0258778	Hyper-methylated	0.200963	37	5	118945798	NA	NA	NA
cg14591439	0.0222374	Hyper-methylated	0.211155	37	5	121190799	NA	NA	S_Shelf
cg16368670	0.00860115	Hyper-methylated	0.229544	37	5	122501738	PRDM6	Body	NA
cg25461775	0.0435862	Hypo-methylated	-0.219313	37	5	123995836	ZNF608	Body	NA
cg05917419	0.000438664	Hypo-methylated	-0.301454	37	5	124013536	ZNF608	Body	NA
cg12817840	2.0009e-05	Hypo-methylated	-0.42225	37	5	124070989	ZNF608	Body	NA
cg01610165	2.0009e-05	Hypo-methylated	-0.41309	37	5	124071029	ZNF608	Body	NA
cg05134426	0.00564385	Hypo-methylated	-0.25331	37	5	124080479	ZNF608	1stExon	NA
cg01901210	4.25692e-05	Hypo-methylated	-0.452041	37	5	125758791	GRAMD3;GRAMD3;GRAMD3;GRAMD3	Body;TSS200;TSS200;TSS200	N_Shore
cg08704509	2.65043e-05	Hypo-methylated	-0.472161	37	5	125758809	GRAMD3;GRAMD3;GRAMD3;GRAMD3	Body;TSS200;TSS200;TSS200	N_Shore
cg14732716	6.31752e-05	Hypo-methylated	-0.258251	37	5	125758822	GRAMD3;GRAMD3;GRAMD3;GRAMD3	Body;TSS200;TSS200;TSS200	N_Shore
cg15165084	0.000160747	Hypo-methylated	-0.385683	37	5	125759291	GRAMD3;GRAMD3;GRAMD3;GRAMD3;GRAMD3;GRAMD3;GRAMD3	5'UTR;1stExon;1stExon;1stExon;5'UTR;Body;5'UTR	Island
cg25476565	0.0427513	Hypo-methylated	-0.200332	37	5	125930017	ALDH7A1	Body	N_Shore
cg19767477	0.00942764	Hypo-methylated	-0.234753	37	5	127420684	SLC12A2	Body	S_Shore
cg09039506	0.00389696	Hyper-methylated	0.229189	37	5	130043590	NA	NA	NA
cg10958087	0.00433209	Hyper-methylated	0.244171	37	5	130310961	NA	NA	NA
cg12053009	0.0153831	Hyper-methylated	0.214687	37	5	130330877	NA	NA	Island
cg16087826	0.00231993	Hypo-methylated	-0.21838	37	5	131654574	SLC22A4	Body	NA
cg24027594	0.0325328	Hyper-methylated	0.233665	37	5	131841158	NA	NA	NA
cg17280299	0.00176493	Hypo-methylated	-0.239529	37	5	132082690	CCNI2	TSS1500	N_Shore
cg08979191	0.000459141	Hypo-methylated	-0.268131	37	5	132113734	SEPT8;SEPT8;SEPT8;SEPT8	TSS200;TSS1500;TSS1500;TSS1500	S_Shore
cg06941635	0.000193216	Hypo-methylated	-0.268034	37	5	132113776	SEPT8;SEPT8;SEPT8;SEPT8	TSS1500;TSS1500;TSS1500;TSS1500	S_Shore
cg01444808	0.00540829	Hypo-methylated	-0.205531	37	5	132113860	SEPT8;SEPT8;SEPT8;SEPT8	TSS1500;TSS1500;TSS1500;TSS1500	S_Shore
cg11427534	0.00120141	Hypo-methylated	-0.331256	37	5	132155233	NA	NA	N_Shore
cg18232861	0.0124118	Hypo-methylated	-0.263331	37	5	132155555	NA	NA	S_Shore
cg25461827	0.000454604	Hypo-methylated	-0.281126	37	5	133801682	NA	NA	Island
cg04261952	0.000321721	Hypo-methylated	-0.315228	37	5	133801741	NA	NA	Island
cg14069412	0.000235024	Hypo-methylated	-0.313106	37	5	134209415	TXNDC15	TSS200	N_Shore
cg04205034	0.00830627	Hypo-methylated	-0.212595	37	5	134824947	NA	NA	Island
cg06412777	0.0397236	Hypo-methylated	-0.217161	37	5	134825274	NA	NA	N_Shore
cg00513205	0.0156805	Hypo-methylated	-0.273562	37	5	134872649	NEUROG1	TSS1500	S_Shore
cg18362330	0.0104457	Hypo-methylated	-0.251063	37	5	134872659	NEUROG1	TSS1500	S_Shore
cg23932798	0.0237163	Hyper-methylated	0.208896	37	5	137142029	NPY6R	TSS1500	NA
cg25462751	0.0279216	Hyper-methylated	0.214019	37	5	138484340	SIL1;SIL1	5'UTR;5'UTR	NA
cg25391820	0.0265975	Hypo-methylated	-0.224682	37	5	138608519	MATR3;SNHG4	TSS1500;TSS1500	N_Shore
cg22160883	9.12239e-05	Hypo-methylated	-0.230693	37	5	138609222	MATR3;SNHG4	TSS1500;TSS1500	N_Shore
cg17668981	0.01166	Hypo-methylated	-0.200853	37	5	138617804	MATR3	5'UTR	NA
cg03992638	0.000835985	Hypo-methylated	-0.324244	37	5	139037323	CXXC5	5'UTR	N_Shelf
cg19628988	0.0144252	Hypo-methylated	-0.285692	37	5	139040928	CXXC5	5'UTR	Island
cg15165154	0.00870605	Hypo-methylated	-0.210703	37	5	139041014	CXXC5	5'UTR	Island
cg13707793	0.0208336	Hypo-methylated	-0.259401	37	5	139045301	CXXC5	5'UTR	N_Shelf
cg24119607	2.37715e-06	Hypo-methylated	-0.355717	37	5	139047739	CXXC5	5'UTR	N_Shore
cg05227215	0.0174393	Hypo-methylated	-0.242148	37	5	139057496	CXXC5	5'UTR	S_Shore
cg08819431	0.0164264	Hypo-methylated	-0.203197	37	5	139067293	NA	NA	NA
cg07564962	0.012381	Hypo-methylated	-0.304426	37	5	139076670	NA	NA	Island
cg13084536	0.00803104	Hypo-methylated	-0.276099	37	5	139076824	NA	NA	Island
cg04600466	0.0292528	Hypo-methylated	-0.228519	37	5	139076830	NA	NA	Island
cg06664433	0.000327938	Hypo-methylated	-0.400446	37	5	139077178	NA	NA	Island
cg24724630	0.0231193	Hyper-methylated	0.215561	37	5	139362307	NRG2;NRG2;NRG2;NRG2	Body;Body;Body;Body	NA
cg25939793	9.33154e-05	Hypo-methylated	-0.379843	37	5	139421649	NRG2;NRG2;NRG2;NRG2	Body;Body;Body;Body	N_Shore
cg00450651	0.010644	Hypo-methylated	-0.226578	37	5	139485902	NA	NA	N_Shore
cg16210842	0.0451987	Hypo-methylated	-0.205953	37	5	139511585	NA	NA	NA
cg08763705	0.00140551	Hypo-methylated	-0.349272	37	5	139525657	NA	NA	Island
cg19008097	0.012473	Hypo-methylated	-0.213705	37	5	140012986	CD14;CD14;CD14	1stExon;5'UTR;5'UTR	S_Shore
cg24066843	0.0216498	Hypo-methylated	-0.215053	37	5	140724720	PCDHGA2;PCDHGA3;PCDHGA3;PCDHGA1	Body;1stExon;1stExon;Body	N_Shore
cg14672084	0.0300844	Hypo-methylated	-0.217248	37	5	140857941	PCDHGA4;PCDHGA12;PCDHGA11;PCDHGA11;PCDHGA9;PCDHGA1;PCDHGB1;PCDHGB6;PCDHGC3;PCDHGB3;PCDHGB7;PCDHGA6;PCDHGA8;PCDHGA10;PCDHGA5;PCDHGB4;PCDHGA3;PCDHGA2;PCDHGA7;PCDHGB2;PCDHGB5;PCDHGC3;PCDHGC3	Body;Body;Body;Body;Body;Body;Body;Body;1stExon;Body;Body;Body;Body;Body;Body;Body;Body;Body;Body;Body;Body;1stExon;Body	Island
cg24024424	0.0281354	Hypo-methylated	-0.201091	37	5	140858046	PCDHGA4;PCDHGA12;PCDHGA11;PCDHGA11;PCDHGA9;PCDHGA1;PCDHGB1;PCDHGB6;PCDHGC3;PCDHGB3;PCDHGB7;PCDHGA6;PCDHGA8;PCDHGA10;PCDHGA5;PCDHGB4;PCDHGA3;PCDHGA2;PCDHGA7;PCDHGB2;PCDHGB5;PCDHGC3;PCDHGC3	Body;Body;Body;Body;Body;Body;Body;Body;1stExon;Body;Body;Body;Body;Body;Body;Body;Body;Body;Body;Body;Body;1stExon;Body	Island
cg19767205	0.01166	Hypo-methylated	-0.257521	37	5	141255282	PCDH1;PCDH1	Body;Body	N_Shore
cg22995692	0.0184506	Hypo-methylated	-0.233644	37	5	141263164	NA	NA	Island
cg24824178	0.00868425	Hypo-methylated	-0.270469	37	5	141263222	NA	NA	S_Shore
cg25781210	0.022269	Hypo-methylated	-0.273309	37	5	142610141	NA	NA	NA
cg18484679	0.0249045	Hypo-methylated	-0.216863	37	5	142740314	NR3C1;NR3C1;NR3C1;NR3C1;NR3C1;NR3C1;NR3C1	Body;Body;Body;Body;Body;Body;Body	NA
cg17342132	0.0182697	Hypo-methylated	-0.225156	37	5	142780254	NR3C1;NR3C1;NR3C1;NR3C1;NR3C1;NR3C1;NR3C1	Body;Body;Body;Body;Body;Body;Body	N_Shore
cg08845721	0.00519215	Hypo-methylated	-0.346004	37	5	142780693	NR3C1;NR3C1;NR3C1;NR3C1;NR3C1;NR3C1;NR3C1	5'UTR;5'UTR;5'UTR;5'UTR;5'UTR;5'UTR;5'UTR	N_Shore
cg19889580	0.00390482	Hypo-methylated	-0.284353	37	5	143584273	KCTD16	5'UTR	N_Shore
cg08416194	0.0324661	Hypo-methylated	-0.256417	37	5	145236139	NA	NA	NA
cg11668813	0.0379667	Hypo-methylated	-0.239621	37	5	145236262	NA	NA	NA
cg17427102	0.00214417	Hypo-methylated	-0.259365	37	5	145582568	RBM27	TSS1500	N_Shore
cg02204637	0.00424992	Hypo-methylated	-0.335818	37	5	146888445	NA	NA	N_Shore
cg24167372	0.00820287	Hypo-methylated	-0.216996	37	5	146888628	NA	NA	N_Shore
cg18604199	0.029631	Hypo-methylated	-0.225876	37	5	149111935	PPARGC1B	Body	S_Shore
cg23066414	0.011807	Hypo-methylated	-0.211677	37	5	149337641	NA	NA	N_Shelf
cg16492211	0.0275676	Hyper-methylated	0.217014	37	5	149487244	CSF1R	5'UTR	NA
cg17861277	0.00454294	Hypo-methylated	-0.260717	37	5	150385659	NA	NA	NA
cg15989436	0.00734627	Hypo-methylated	-0.203557	37	5	150465875	NA	NA	NA
cg20775840	0.000660578	Hypo-methylated	-0.271889	37	5	151150431	G3BP1;G3BP1	TSS1500;TSS1500	Island
cg11678864	0.00744367	Hypo-methylated	-0.2237	37	5	151154298	G3BP1;G3BP1	5'UTR;5'UTR	S_Shelf
cg11262850	0.0100647	Hypo-methylated	-0.270504	37	5	154071158	NA	NA	S_Shore
cg17263206	0.00445456	Hypo-methylated	-0.244301	37	5	154071247	NA	NA	S_Shore
cg05169312	0.0251897	Hypo-methylated	-0.218555	37	5	154316775	GEMIN5	Body	N_Shore
cg24859226	0.0415697	Hypo-methylated	-0.233058	37	5	155901557	SGCD;SGCD;SGCD	Body;Body;Body	NA
cg08972954	0.048707	Hypo-methylated	-0.248865	37	5	156680241	ITK	3'UTR	NA
cg17547295	0.00681449	Hypo-methylated	-0.206858	37	5	157282503	CLINT1	Body	N_Shelf
cg17328407	0.00796425	Hyper-methylated	0.238092	37	5	157288521	NA	NA	S_Shelf
cg16417447	0.00517284	Hypo-methylated	-0.288265	37	5	162931633	MAT2B;MAT2B	Body;TSS1500	N_Shore
cg17534070	0.0240955	Hyper-methylated	0.211195	37	5	168195355	SLIT3;MIR218-2	Body;TSS200	NA
cg09887953	0.00721745	Hyper-methylated	0.228443	37	5	168195460	SLIT3;MIR218-2	Body;TSS1500	NA
cg24141911	0.0012841	Hyper-methylated	0.230901	37	5	168196172	SLIT3;MIR218-2	Body;TSS1500	NA
cg04674568	0.0206807	Hyper-methylated	0.244704	37	5	168261086	SLIT3	Body	NA
cg25657457	0.0108771	Hyper-methylated	0.252403	37	5	169061692	NA	NA	N_Shelf
cg12989934	0.0113675	Hypo-methylated	-0.259297	37	5	170108187	KCNIP1;KCNIP1;KCNIP1	Body;Body;Body	NA
cg12364324	0.0151877	Hypo-methylated	-0.232242	37	5	170848039	FGF18	Body	Island
cg01392179	0.0337632	Hypo-methylated	-0.225348	37	5	170848123	FGF18	Body	Island
cg15717448	0.0460831	Hypo-methylated	-0.23277	37	5	171234429	NA	NA	NA
cg13656752	0.0256583	Hypo-methylated	-0.255275	37	5	171538334	STK10	Body	NA
cg25650256	0.0397639	Hypo-methylated	-0.251423	37	5	171538557	STK10	Body	NA
cg26371913	0.0426768	Hypo-methylated	-0.203147	37	5	172740954	NA	NA	NA
cg03846076	0.0133908	Hypo-methylated	-0.250908	37	5	172743837	STC2	3'UTR	NA
cg19728382	0.00197838	Hypo-methylated	-0.248684	37	5	172757276	STC2	TSS1500	S_Shore
cg04592144	0.00604948	Hypo-methylated	-0.221224	37	5	172899456	NA	NA	NA
cg05947699	0.016161	Hypo-methylated	-0.270174	37	5	173345670	CPEB4	Body	NA
cg19442769	0.0168772	Hyper-methylated	0.215606	37	5	174134737	NA	NA	NA
cg08670383	0.0258778	Hyper-methylated	0.280207	37	5	175257943	CPLX2	5'UTR	NA
cg06572420	0.000898536	Hypo-methylated	-0.235028	37	5	175621395	NA	NA	Island
cg12807330	0.000410757	Hypo-methylated	-0.22729	37	5	176004772	PCDH24	Body	NA
cg08369368	0.0039517	Hypo-methylated	-0.266848	37	5	176559881	NSD1;NSD1	TSS200;TSS1500	Island
cg18016826	0.00154221	Hypo-methylated	-0.277327	37	5	176560001	NSD1;NSD1	TSS200;TSS1500	Island
cg04885832	0.00109407	Hypo-methylated	-0.236865	37	5	176560265	NSD1;NSD1	TSS1500;5'UTR	Island
cg03993109	0.0158497	Hypo-methylated	-0.207546	37	5	178594649	ADAMTS2;ADAMTS2	Body;Body	Island
cg01231141	0.0344307	Hypo-methylated	-0.215967	37	5	178692691	ADAMTS2;ADAMTS2	Body;Body	NA
cg10213542	0.0240372	Hypo-methylated	-0.208202	37	5	178692728	ADAMTS2;ADAMTS2	Body;Body	NA
cg12080675	0.0159736	Hypo-methylated	-0.237435	37	5	179335223	TBC1D9B;TBC1D9B	TSS1500;TSS1500	S_Shore
cg10737521	0.0103309	Hypo-methylated	-0.213561	37	5	179335243	TBC1D9B;TBC1D9B	TSS1500;TSS1500	S_Shore
cg15916350	0.000134235	Hypo-methylated	-0.20903	37	5	179468715	RNF130	Body	NA
cg09569760	0.021248	Hypo-methylated	-0.245783	37	5	179475401	RNF130	Body	NA
cg16027343	0.00157544	Hypo-methylated	-0.213971	37	5	180632948	TRIM7;TRIM7	TSS1500;TSS1500	S_Shore
cg12303981	0.0134894	Hypo-methylated	-0.214161	37	6	2244766	GMDS	Body	N_Shore
cg23321524	0.000507458	Hypo-methylated	-0.332953	37	6	2875654	NA	NA	Island
cg07844977	0.0208413	Hypo-methylated	-0.243393	37	6	2903699	SERPINB9	TSS200	Island
cg22336806	0.021089	Hypo-methylated	-0.250305	37	6	2903704	SERPINB9	TSS200	Island
cg11587950	0.0434939	Hypo-methylated	-0.226233	37	6	3136887	BPHL;BPHL;BPHL;BPHL	Body;Body;Body;Body	N_Shelf
cg00661855	0.00612877	Hypo-methylated	-0.2122	37	6	3152428	BPHL;BPHL;BPHL;BPHL	Body;Body;Body;Body	N_Shore
cg00231644	0.000971351	Hypo-methylated	-0.226315	37	6	3158512	TUBB2A	TSS1500	S_Shore
cg20410114	0.0221969	Hypo-methylated	-0.272026	37	6	3160502	NA	NA	N_Shelf
cg21136544	0.0107027	Hypo-methylated	-0.311525	37	6	3160547	NA	NA	N_Shelf
cg09391066	0.00251571	Hypo-methylated	-0.265826	37	6	3163814	NA	NA	S_Shore
cg13470504	0.000782044	Hypo-methylated	-0.253414	37	6	6546375	LOC285780	Body	Island
cg03475293	0.0200705	Hypo-methylated	-0.229243	37	6	7051303	NA	NA	N_Shore
cg07207043	0.00977275	Hypo-methylated	-0.224602	37	6	7051497	NA	NA	Island
cg23726566	0.00041547	Hypo-methylated	-0.212263	37	6	7051754	NA	NA	Island
cg19696794	0.0135485	Hypo-methylated	-0.243739	37	6	7106952	RREB1;RREB1;RREB1;RREB1	TSS1500;TSS1500;TSS1500;TSS1500	N_Shore
cg09633081	0.0345897	Hypo-methylated	-0.201274	37	6	7692342	NA	NA	NA
cg09548084	0.0454013	Hypo-methylated	-0.207173	37	6	8436218	SLC35B3;SLC35B3;SLC35B3	TSS1500;TSS1500;TSS1500	S_Shore
cg01799681	0.00389787	Hypo-methylated	-0.250912	37	6	11043368	ELOVL2	Body	N_Shore
cg00194146	0.00282219	Hypo-methylated	-0.235308	37	6	13488404	GFOD1	TSS1500	Island
cg15046123	0.0392578	Hypo-methylated	-0.20164	37	6	15421581	JARID2	Body	NA
cg00352218	0.0031306	Hypo-methylated	-0.349479	37	6	19691654	NA	NA	N_Shore
cg20504856	0.003883	Hypo-methylated	-0.222063	37	6	19692011	NA	NA	Island
cg20808234	0.00110722	Hypo-methylated	-0.274426	37	6	19692082	NA	NA	Island
cg05085500	0.000597905	Hypo-methylated	-0.319768	37	6	19692172	NA	NA	Island
cg19853936	0.000383906	Hypo-methylated	-0.337808	37	6	19692304	NA	NA	Island
cg04612055	0.00114516	Hypo-methylated	-0.353652	37	6	19692418	NA	NA	S_Shore
cg10254035	0.0129832	Hypo-methylated	-0.20703	37	6	21741635	FLJ22536	Body	NA
cg06374811	0.0276052	Hypo-methylated	-0.235823	37	6	22099667	FLJ22536	Body	NA
cg06880923	0.0283978	Hypo-methylated	-0.214421	37	6	22294829	PRL;PRL	Body;Body	NA
cg08817118	0.035019	Hyper-methylated	0.220077	37	6	23014356	NA	NA	NA
cg11784243	0.0211721	Hypo-methylated	-0.303067	37	6	25369563	LRRC16A	Body	NA
cg20373747	0.0270906	Hyper-methylated	0.20494	37	6	25930943	SLC17A2	TSS200	NA
cg26520678	2.91881e-05	Hypo-methylated	-0.260803	37	6	25992047	NA	NA	N_Shore
cg08320659	0.0011142	Hypo-methylated	-0.252174	37	6	26088202	HFE;HFE;HFE;HFE;HFE;HFE;HFE;HFE;HFE	Body;Body;Body;Body;Body;Body;Body;Body;Body	NA
cg15790214	0.00488496	Hypo-methylated	-0.238539	37	6	26522325	HCG11	Body	Island
cg18629334	0.0246047	Hypo-methylated	-0.200153	37	6	27101763	HIST1H2BJ	TSS1500	S_Shore
cg04424621	0.0178595	Hypo-methylated	-0.240852	37	6	27101941	HIST1H2BJ	TSS1500	S_Shore
cg12349884	0.00247411	Hypo-methylated	-0.250045	37	6	27106988	HIST1H2BK;HIST1H4I	3'UTR;TSS200	N_Shore
cg21269897	0.00432275	Hypo-methylated	-0.20271	37	6	27107002	HIST1H2BK;HIST1H4I	3'UTR;TSS200	N_Shore
cg16991515	0.00844934	Hypo-methylated	-0.261341	37	6	27107019	HIST1H2BK;HIST1H4I	3'UTR;TSS200	N_Shore
cg02599464	0.00189433	Hypo-methylated	-0.288453	37	6	27107097	HIST1H2BK;HIST1H4I	3'UTR;1stExon	N_Shore
cg07636194	0.0140176	Hypo-methylated	-0.214581	37	6	27107282	HIST1H2BK;HIST1H4I	3'UTR;1stExon	Island
cg10684686	0.00654643	Hypo-methylated	-0.304359	37	6	28557047	NA	NA	S_Shore
cg21800258	0.0201831	Hypo-methylated	-0.232194	37	6	28557080	NA	NA	S_Shore
cg20657849	0.0201098	Hypo-methylated	-0.233969	37	6	28557400	NA	NA	S_Shelf
cg03089717	0.00935654	Hypo-methylated	-0.287931	37	6	28557411	NA	NA	S_Shelf
cg15880846	0.0268954	Hypo-methylated	-0.212274	37	6	28557424	NA	NA	S_Shelf
cg06866163	0.0247489	Hypo-methylated	-0.204142	37	6	28557486	NA	NA	S_Shelf
cg24237397	0.0125067	Hyper-methylated	0.201458	37	6	29141678	OR2J2	1stExon	NA
cg03432955	0.0200536	Hypo-methylated	-0.204429	37	6	29795501	HLA-G	5'UTR	N_Shore
cg26287521	0.028958	Hyper-methylated	0.203811	37	6	30019655	NCRNA00171	Body	NA
cg04273431	0.000615189	Hypo-methylated	-0.228957	37	6	30523215	GNL1;PRR3;PRR3	Body;TSS1500;TSS1500	N_Shore
cg19984781	0.000255087	Hypo-methylated	-0.234003	37	6	30710898	FLOT1	TSS1500	Island
cg16717099	0.000327995	Hypo-methylated	-0.255436	37	6	30710901	FLOT1	TSS1500	Island
cg05937873	0.000106919	Hypo-methylated	-0.20671	37	6	30710952	FLOT1	TSS1500	Island
cg19033654	0.0459651	Hypo-methylated	-0.223721	37	6	30711138	IER3;FLOT1	3'UTR;TSS1500	Island
cg09235583	0.0381981	Hypo-methylated	-0.205436	37	6	30711141	IER3;FLOT1	3'UTR;TSS1500	Island
cg10047572	0.0280993	Hypo-methylated	-0.243803	37	6	30711399	IER3;FLOT1	3'UTR;TSS1500	Island
cg03124636	0.00727709	Hypo-methylated	-0.276915	37	6	30711426	IER3;FLOT1	3'UTR;TSS1500	Island
cg07858113	0.0154027	Hypo-methylated	-0.281232	37	6	30711561	IER3;FLOT1	3'UTR;TSS1500	Island
cg12232308	0.00232263	Hypo-methylated	-0.361996	37	6	30711580	IER3;FLOT1	3'UTR;TSS1500	Island
cg13337949	0.00946505	Hypo-methylated	-0.279195	37	6	30711586	IER3;FLOT1	3'UTR;TSS1500	Island
cg17389738	0.0241274	Hypo-methylated	-0.234698	37	6	30711642	IER3;FLOT1	3'UTR;TSS1500	Island
cg27545367	0.0158777	Hypo-methylated	-0.24953	37	6	30711644	IER3;FLOT1	3'UTR;TSS1500	Island
cg20178172	0.0202794	Hypo-methylated	-0.215191	37	6	30711655	IER3;FLOT1	3'UTR;TSS1500	Island
cg13804182	0.000170593	Hypo-methylated	-0.2154	37	6	30711796	FLOT1;IER3	TSS1500;Body	Island
cg16493531	0.00444036	Hypo-methylated	-0.237296	37	6	30711802	FLOT1;IER3	TSS1500;Body	Island
cg00011994	0.00339321	Hypo-methylated	-0.238883	37	6	30711904	FLOT1;IER3	TSS1500;Body	Island
cg20650802	0.0167097	Hypo-methylated	-0.218023	37	6	30712307	IER3;IER3	5'UTR;1stExon	Island
cg02872545	0.0227863	Hypo-methylated	-0.229595	37	6	30923697	NA	NA	S_Shore
cg02909694	0.00126564	Hypo-methylated	-0.223959	37	6	31126832	CCHCR1;CCHCR1;TCF19;TCF19;CCHCR1	TSS1500;TSS1500;5'UTR;5'UTR;TSS1500	S_Shore
cg13979602	0.029914	Hypo-methylated	-0.210826	37	6	31127004	CCHCR1;CCHCR1;TCF19;TCF19;CCHCR1	TSS1500;TSS1500;5'UTR;5'UTR;TSS1500	S_Shore
cg23679615	0.00734944	Hypo-methylated	-0.249407	37	6	31127159	TCF19;TCF19;CCHCR1	5'UTR;5'UTR;TSS1500	S_Shore
cg21863888	0.0107046	Hypo-methylated	-0.23401	37	6	31127173	TCF19;TCF19;CCHCR1	5'UTR;5'UTR;TSS1500	S_Shore
cg09045681	0.00273159	Hypo-methylated	-0.255036	37	6	31127178	TCF19;TCF19;CCHCR1	5'UTR;5'UTR;TSS1500	S_Shore
cg13704497	0.000965795	Hypo-methylated	-0.251191	37	6	31590622	SNORA38;BAT2	TSS1500;Body	S_Shore
cg09295695	0.00088563	Hypo-methylated	-0.209973	37	6	31649093	LY6G5C	TSS1500	Island
cg22404450	4.75305e-05	Hypo-methylated	-0.227936	37	6	31649291	LY6G5C	TSS1500	Island
cg02683578	0.00280321	Hypo-methylated	-0.216744	37	6	31649432	LY6G5C	TSS1500	N_Shore
cg25095032	0.0257657	Hypo-methylated	-0.210106	37	6	31696423	DDAH2	Body	Island
cg16704889	0.0107136	Hypo-methylated	-0.212752	37	6	31696729	DDAH2	Body	Island
cg06023661	0.00020226	Hypo-methylated	-0.335315	37	6	32164801	NOTCH4	Body	S_Shore
cg06815976	8.30703e-05	Hypo-methylated	-0.249379	37	6	32164816	NOTCH4	Body	S_Shore
cg01502872	0.000279137	Hypo-methylated	-0.22413	37	6	33173119	HSD17B8	Body	S_Shore
cg26668919	0.0265975	Hypo-methylated	-0.201154	37	6	35311534	PPARD;PPARD	5'UTR;5'UTR	S_Shore
cg03030757	0.00159926	Hypo-methylated	-0.325414	37	6	35420754	FANCE	Body	Island
cg19164296	0.00474105	Hyper-methylated	0.21179	37	6	35838516	SRPK1	Body	NA
cg17702736	0.0274389	Hyper-methylated	0.271272	37	6	35941709	SLC26A8;SLC26A8	Body;Body	NA
cg02964385	0.0122487	Hypo-methylated	-0.256203	37	6	36515676	STK38	TSS1500	S_Shore
cg17602167	8.30703e-05	Hypo-methylated	-0.204011	37	6	36561558	SFRS3	TSS1500	N_Shore
cg01955533	0.0229796	Hypo-methylated	-0.219492	37	6	36650733	CDKN1A;CDKN1A	5'UTR;5'UTR	N_Shore
cg24148817	0.0393324	Hypo-methylated	-0.215065	37	6	37461033	C6orf129	Body	NA
cg22987116	0.00226438	Hypo-methylated	-0.24229	37	6	37461296	C6orf129	Body	NA
cg16332927	0.0225202	Hypo-methylated	-0.209334	37	6	37461350	C6orf129	Body	NA
cg09496915	2.25744e-05	Hypo-methylated	-0.224954	37	6	37751619	NA	NA	NA
cg22772896	0.00144157	Hypo-methylated	-0.311353	37	6	37752073	NA	NA	NA
cg01504030	0.0154012	Hyper-methylated	0.263983	37	6	38141879	BTBD9;BTBD9;BTBD9	3'UTR;3'UTR;3'UTR	NA
cg17598358	0.0275225	Hyper-methylated	0.233751	37	6	38275383	BTBD9;BTBD9;BTBD9	Body;Body;Body	NA
cg19391675	0.00680933	Hyper-methylated	0.208525	37	6	40345594	TDRG1	TSS1500	NA
cg05808372	0.00652265	Hyper-methylated	0.273498	37	6	40512466	LRFN2	5'UTR	NA
cg17548735	0.0233836	Hypo-methylated	-0.215438	37	6	41020969	APOBEC2;APOBEC2	5'UTR;1stExon	NA
cg07637015	0.0240372	Hypo-methylated	-0.214506	37	6	41337219	NA	NA	N_Shelf
cg13868106	0.0264026	Hypo-methylated	-0.20724	37	6	41342944	NA	NA	S_Shore
cg11359543	2.2856e-05	Hypo-methylated	-0.279245	37	6	41396384	NA	NA	S_Shore
cg02940714	0.00317843	Hypo-methylated	-0.286632	37	6	41438063	NA	NA	Island
cg22218573	0.00259069	Hypo-methylated	-0.239786	37	6	41438307	NA	NA	Island
cg08666707	0.00487011	Hypo-methylated	-0.207068	37	6	41456441	NA	NA	NA
cg07798131	0.00974246	Hypo-methylated	-0.204773	37	6	41471673	NA	NA	N_Shore
cg07797853	0.00906023	Hypo-methylated	-0.21613	37	6	41472032	NA	NA	N_Shore
cg06061086	0.0199193	Hypo-methylated	-0.241001	37	6	41499640	NA	NA	NA
cg20893203	0.00277416	Hypo-methylated	-0.294702	37	6	41499799	NA	NA	NA
cg03431741	0.00606563	Hypo-methylated	-0.202039	37	6	41528502	FOXP4;FOXP4;FOXP4	5'UTR;5'UTR;5'UTR	Island
cg01916088	0.000259072	Hypo-methylated	-0.393462	37	6	41528531	FOXP4;FOXP4;FOXP4	5'UTR;5'UTR;5'UTR	Island
cg18912520	0.000379139	Hypo-methylated	-0.261461	37	6	41528623	FOXP4;FOXP4;FOXP4	5'UTR;5'UTR;5'UTR	Island
cg20046343	0.00245928	Hypo-methylated	-0.250822	37	6	41528785	FOXP4;FOXP4;FOXP4	5'UTR;5'UTR;5'UTR	Island
cg06688989	0.0162028	Hypo-methylated	-0.209764	37	6	41606869	MDFI	Body	N_Shore
cg01506917	0.0110124	Hypo-methylated	-0.258146	37	6	42417086	TRERF1	5'UTR	N_Shelf
cg27370104	0.00692478	Hypo-methylated	-0.203824	37	6	42417938	TRERF1	5'UTR	N_Shore
cg13097407	0.0183801	Hypo-methylated	-0.265467	37	6	43276658	CRIP3	TSS200	Island
cg18120259	0.0135485	Hypo-methylated	-0.226295	37	6	43894639	LOC100132354	Body	NA
cg19930737	0.00037355	Hypo-methylated	-0.271004	37	6	44044325	NA	NA	S_Shelf
cg16088539	0.00120658	Hypo-methylated	-0.293872	37	6	44044443	NA	NA	S_Shelf
cg15123562	0.000345935	Hypo-methylated	-0.341394	37	6	44044507	NA	NA	S_Shelf
cg14774117	0.0154899	Hypo-methylated	-0.222487	37	6	44310005	SPATS1	TSS1500	NA
cg09101258	0.000793346	Hyper-methylated	0.25743	37	6	46713411	LOC100287718	TSS1500	NA
cg10156739	0.00707649	Hypo-methylated	-0.20161	37	6	46714674	LOC100287718	TSS200	NA
cg12174175	0.0432547	Hypo-methylated	-0.202944	37	6	53693227	LRRC1	Body	NA
cg24631428	0.0145151	Hypo-methylated	-0.209868	37	6	64281604	PTP4A1	TSS1500	N_Shore
cg01860271	0.00539317	Hyper-methylated	0.212573	37	6	64515007	EYS	Body	NA
cg22315844	0.0278912	Hypo-methylated	-0.217003	37	6	69342841	NA	NA	N_Shelf
cg08373169	0.0163208	Hypo-methylated	-0.232925	37	6	75934318	NA	NA	NA
cg01428071	1.35706e-05	Hypo-methylated	-0.330956	37	6	79785773	PHIP	Body	N_Shore
cg00265826	0.0438526	Hypo-methylated	-0.211856	37	6	82323837	NA	NA	NA
cg08836825	0.0174123	Hypo-methylated	-0.220399	37	6	82726757	NA	NA	NA
cg18674899	0.000988097	Hypo-methylated	-0.263262	37	6	83904319	PGM3;RWDD2A	TSS1500;Body	S_Shore
cg01354879	0.0005507	Hypo-methylated	-0.372826	37	6	84140050	ME1	Body	N_Shore
cg16457842	0.0163973	Hypo-methylated	-0.231826	37	6	84417445	SNAP91;SNAP91	Body;Body	N_Shore
cg05316627	0.00345615	Hypo-methylated	-0.254535	37	6	87861261	NA	NA	N_Shore
cg04132146	0.000777317	Hypo-methylated	-0.320589	37	6	87862158	NA	NA	Island
cg10393598	0.000349535	Hypo-methylated	-0.313697	37	6	87862264	NA	NA	Island
cg08176353	0.0113886	Hypo-methylated	-0.207554	37	6	90120165	RRAGD	Body	N_Shore
cg10675614	0.0179946	Hypo-methylated	-0.251468	37	6	90120254	RRAGD	Body	N_Shore
cg00099766	0.0394874	Hypo-methylated	-0.213309	37	6	90120705	RRAGD	Body	N_Shore
cg21058520	0.0265063	Hypo-methylated	-0.272561	37	6	100914733	NA	NA	N_Shore
cg27451362	0.0213441	Hypo-methylated	-0.28729	37	6	101846650	GRIK2;GRIK2;GRIK2	TSS1500;TSS1500;TSS1500	N_Shore
cg16009558	0.0428494	Hypo-methylated	-0.249347	37	6	101846707	GRIK2;GRIK2;GRIK2	TSS200;TSS200;TSS200	N_Shore
cg24753760	0.026515	Hypo-methylated	-0.298887	37	6	101846767	GRIK2;GRIK2;GRIK2	TSS200;TSS200;TSS200	Island
cg22541254	0.0219556	Hypo-methylated	-0.270665	37	6	101846779	GRIK2;GRIK2;GRIK2	TSS200;TSS200;TSS200	Island
cg06247406	0.0394171	Hypo-methylated	-0.283865	37	6	101846791	GRIK2;GRIK2;GRIK2	TSS200;TSS200;TSS200	Island
cg13080565	0.0221806	Hypo-methylated	-0.277895	37	6	101846797	GRIK2;GRIK2;GRIK2	TSS200;TSS200;TSS200	Island
cg05942459	0.0275023	Hypo-methylated	-0.293128	37	6	101846805	GRIK2;GRIK2;GRIK2	TSS200;TSS200;TSS200	Island
cg24301620	0.0494396	Hypo-methylated	-0.225565	37	6	101846872	GRIK2;GRIK2;GRIK2;GRIK2;GRIK2;GRIK2	1stExon;1stExon;5'UTR;1stExon;5'UTR;5'UTR	Island
cg26316946	0.0303053	Hypo-methylated	-0.269418	37	6	101846967	GRIK2;GRIK2;GRIK2;GRIK2;GRIK2;GRIK2	1stExon;1stExon;5'UTR;1stExon;5'UTR;5'UTR	Island
cg24432193	0.0074164	Hypo-methylated	-0.274706	37	6	102062733	GRIK2;GRIK2;GRIK2	Body;Body;Body	NA
cg14212412	0.00993673	Hyper-methylated	0.202149	37	6	105918992	NA	NA	NA
cg03942932	0.0394801	Hyper-methylated	0.200579	37	6	106441441	NA	NA	N_Shore
cg20796467	0.0206013	Hypo-methylated	-0.230315	37	6	106957995	NA	NA	N_Shore
cg11756518	0.000735485	Hypo-methylated	-0.272368	37	6	107809929	SOBP	TSS1500	N_Shore
cg05726239	0.0129951	Hypo-methylated	-0.271356	37	6	107816677	SOBP	Body	S_Shelf
cg20931973	0.00164636	Hypo-methylated	-0.281128	37	6	110679832	C6orf186	TSS1500	Island
cg01431340	0.0159891	Hypo-methylated	-0.236156	37	6	110680085	C6orf186	TSS1500	S_Shore
cg11002698	0.00276466	Hypo-methylated	-0.271212	37	6	111135096	CDK19	Body	N_Shore
cg12760508	0.0140434	Hypo-methylated	-0.256067	37	6	111200500	AMD1;AMD1	5'UTR;Body	S_Shelf
cg11572080	0.00184709	Hypo-methylated	-0.300633	37	6	111925158	TRAF3IP2;TRAF3IP2;TRAF3IP2	Body;5'UTR;5'UTR	NA
cg16044777	0.0249873	Hypo-methylated	-0.221299	37	6	112466086	LAMA4;LAMA4;LAMA4	Body;Body;Body	NA
cg23628721	0.0134716	Hypo-methylated	-0.281266	37	6	116332682	FRK	Body	NA
cg11481534	0.00925702	Hypo-methylated	-0.255211	37	6	116691863	DSE;DSE	TSS1500;5'UTR	Island
cg07643096	0.013668	Hypo-methylated	-0.261137	37	6	117802588	DCBLD1	TSS1500	N_Shore
cg25792410	0.0222836	Hypo-methylated	-0.206883	37	6	117802640	DCBLD1	TSS1500	N_Shore
cg27642470	0.0164507	Hypo-methylated	-0.247899	37	6	117802710	DCBLD1	TSS1500	N_Shore
cg11412288	0.0156168	Hypo-methylated	-0.246227	37	6	117802725	DCBLD1	TSS1500	N_Shore
cg14611402	0.00374065	Hypo-methylated	-0.243855	37	6	117803162	DCBLD1	TSS1500	N_Shore
cg25630384	0.0193588	Hypo-methylated	-0.204578	37	6	119630581	MAN1A1	Body	NA
cg18773597	0.0001884	Hypo-methylated	-0.287525	37	6	119854913	NA	NA	NA
cg24375465	0.0267206	Hyper-methylated	0.222398	37	6	121767882	GJA1	5'UTR	NA
cg02274366	0.00439345	Hypo-methylated	-0.24869	37	6	123154275	NA	NA	NA
cg20639396	0.0296713	Hypo-methylated	-0.218913	37	6	128839906	PTPRK;PTPRK	Body;Body	N_Shore
cg16503259	0.0172091	Hypo-methylated	-0.268561	37	6	131831544	NA	NA	NA
cg16178743	0.039629	Hyper-methylated	0.212181	37	6	131895275	ARG1;MED23	Body;3'UTR	NA
cg21018156	0.0083579	Hyper-methylated	0.208838	37	6	134061814	NA	NA	NA
cg16001689	0.0304059	Hypo-methylated	-0.245337	37	6	135042205	NA	NA	NA
cg23226631	0.0134968	Hyper-methylated	0.26939	37	6	135174920	NA	NA	NA
cg12549451	0.0126424	Hyper-methylated	0.268764	37	6	135224345	NA	NA	NA
cg11567608	0.0141238	Hypo-methylated	-0.224261	37	6	135271518	ALDH8A1;ALDH8A1	TSS1500;TSS1500	NA
cg17148503	0.0163624	Hyper-methylated	0.219572	37	6	136227579	PDE7B	Body	NA
cg18421949	0.0139026	Hypo-methylated	-0.24312	37	6	136847359	MAP7	Body	NA
cg18141830	0.0180908	Hypo-methylated	-0.225201	37	6	137242085	SLC35D3	TSS1500	N_Shore
cg22487322	0.0349498	Hypo-methylated	-0.213993	37	6	137366322	IL20RA	TSS200	S_Shore
cg15992935	0.0458677	Hypo-methylated	-0.221319	37	6	137366346	IL20RA	TSS200	S_Shore
cg26864905	0.0199155	Hypo-methylated	-0.307483	37	6	137366369	IL20RA	TSS200	S_Shore
cg25821223	0.00168435	Hypo-methylated	-0.262616	37	6	138426712	PERP	Body	N_Shore
cg15962969	0.0438893	Hypo-methylated	-0.210274	37	6	138866887	NHSL1	Body	NA
cg17353337	0.0256271	Hypo-methylated	-0.244117	37	6	138866898	NHSL1	Body	NA
cg03379797	0.00886169	Hypo-methylated	-0.253829	37	6	138892911	NHSL1	1stExon	NA
cg21543918	0.0172148	Hypo-methylated	-0.255119	37	6	138893159	NHSL1;NHSL1	1stExon;5'UTR	NA
cg10577216	0.00462916	Hypo-methylated	-0.212138	37	6	143265045	HIVEP2	5'UTR	N_Shore
cg04840930	0.000331821	Hypo-methylated	-0.211917	37	6	144329997	PLAGL1;PLAGL1;PLAGL1;PLAGL1;PLAGL1;PLAGL1;PLAGL1;HYMAI;PLAGL1	TSS1500;TSS1500;5'UTR;TSS1500;TSS1500;TSS1500;5'UTR;TSS200;TSS1500	S_Shore
cg25291978	0.0375669	Hypo-methylated	-0.204993	37	6	144386422	PLAGL1;PLAGL1	TSS1500;TSS1500	S_Shore
cg25535418	0.00587338	Hypo-methylated	-0.221083	37	6	144386474	PLAGL1;PLAGL1	TSS1500;TSS1500	S_Shore
cg21113768	0.00195386	Hypo-methylated	-0.306304	37	6	144386848	PLAGL1;PLAGL1	TSS1500;TSS1500	S_Shore
cg13001097	0.00166633	Hypo-methylated	-0.333256	37	6	144652488	UTRN	Body	NA
cg12121162	5.55478e-06	Hypo-methylated	-0.386549	37	6	144904561	UTRN	Body	NA
cg25531341	0.0422258	Hypo-methylated	-0.210757	37	6	144982324	UTRN	Body	NA
cg16671069	0.0129295	Hypo-methylated	-0.221433	37	6	146350969	GRM1;GRM1	Body;Body	S_Shore
cg04113075	0.00127984	Hypo-methylated	-0.217419	37	6	146865487	RAB32	Body	S_Shore
cg25858249	0.000751653	Hypo-methylated	-0.255563	37	6	150920485	PLEKHG1	TSS1500	N_Shore
cg00067414	0.00158988	Hypo-methylated	-0.219133	37	6	151188081	MTHFD1L	Body	Island
cg16336494	0.000301208	Hypo-methylated	-0.348428	37	6	151188259	MTHFD1L	Body	S_Shore
cg20407861	0.00374971	Hypo-methylated	-0.275191	37	6	151612965	AKAP12	Body	NA
cg15174906	0.018221	Hypo-methylated	-0.25298	37	6	156919703	NA	NA	NA
cg09381175	0.0155659	Hyper-methylated	0.234265	37	6	157746724	C6orf35	TSS1500	S_Shore
cg16373471	0.000164005	Hypo-methylated	-0.228878	37	6	158982071	TMEM181	Body	S_Shore
cg17298279	0.000158474	Hypo-methylated	-0.251962	37	6	158982078	TMEM181	Body	S_Shore
cg26166717	0.0415751	Hypo-methylated	-0.234495	37	6	161860203	PARK2;PARK2;PARK2	Body;Body;Body	NA
cg19737004	0.0137862	Hypo-methylated	-0.283181	37	6	161860359	PARK2;PARK2;PARK2	Body;Body;Body	NA
cg16210324	0.0215578	Hypo-methylated	-0.246025	37	6	161860561	PARK2;PARK2;PARK2	Body;Body;Body	NA
cg00040411	0.00956592	Hyper-methylated	0.202999	37	6	164393165	NA	NA	Island
cg14852603	0.00112327	Hyper-methylated	0.257933	37	6	164585948	NA	NA	NA
cg01269620	0.00361484	Hypo-methylated	-0.218075	37	6	166074191	PDE10A;PDE10A	Body;5'UTR	Island
cg01939453	0.00262939	Hypo-methylated	-0.303533	37	6	166077483	NA	NA	Island
cg22066180	0.00567579	Hypo-methylated	-0.295318	37	6	166078145	NA	NA	S_Shore
cg07126525	0.0212233	Hypo-methylated	-0.240754	37	6	166218519	NA	NA	Island
cg06545143	8.70702e-06	Hypo-methylated	-0.306524	37	6	166402638	LOC441177;C6orf176;C6orf176	Body;TSS1500;TSS1500	Island
cg04387240	5.08573e-05	Hypo-methylated	-0.350545	37	6	166402699	LOC441177;C6orf176;C6orf176	Body;TSS1500;TSS1500	S_Shore
cg17508039	0.00754392	Hyper-methylated	0.203352	37	6	166865159	RPS6KA2;RPS6KA2	Body;Body	N_Shelf
cg10921277	0.00733147	Hypo-methylated	-0.21304	37	6	167763758	NA	NA	N_Shore
cg23136799	0.00346616	Hypo-methylated	-0.24793	37	6	167763819	NA	NA	N_Shore
cg08066917	0.00365897	Hypo-methylated	-0.2159	37	6	167764146	NA	NA	N_Shore
cg21686812	0.0206787	Hypo-methylated	-0.282486	37	6	168078911	NA	NA	N_Shore
cg04060366	0.0298572	Hypo-methylated	-0.202171	37	6	168079025	NA	NA	Island
cg09086442	0.0153583	Hypo-methylated	-0.206295	37	6	168079212	NA	NA	Island
cg03873264	0.0430587	Hyper-methylated	0.21161	37	6	168418371	KIF25;KIF25	TSS200;TSS200	NA
cg20779334	0.000170278	Hypo-methylated	-0.24375	37	6	168593168	NA	NA	S_Shore
cg15682101	0.048862	Hypo-methylated	-0.208374	37	6	168773765	NA	NA	S_Shelf
cg12388541	0.00485058	Hypo-methylated	-0.268078	37	6	168773775	NA	NA	S_Shelf
cg08250108	0.00256185	Hyper-methylated	0.21224	37	6	170425832	NA	NA	Island
cg01157470	0.0313525	Hyper-methylated	0.202322	37	6	170562328	NA	NA	N_Shelf
cg19353431	0.0154027	Hypo-methylated	-0.222919	37	6	170578785	NA	NA	S_Shore
cg17586256	0.027981	Hypo-methylated	-0.272449	37	6	170598215	DLL1	Body	Island
cg26446009	0.00242855	Hypo-methylated	-0.211326	37	6	170604454	NA	NA	Island
cg26575057	0.00337134	Hypo-methylated	-0.276199	37	6	170606506	NA	NA	S_Shore
cg16078597	0.00328773	Hyper-methylated	0.286273	37	6	170844404	PSMB1	Body	NA
cg11265749	0.00518315	Hypo-methylated	-0.228934	37	7	560499	PDGFA;PDGFA	TSS1500;TSS1500	Island
cg23605961	0.013541	Hypo-methylated	-0.207087	37	7	751331	PRKAR1B;PRKAR1B;PRKAR1B;PRKAR1B;PRKAR1B;PRKAR1B	5'UTR;5'UTR;5'UTR;5'UTR;5'UTR;5'UTR	N_Shore
cg20776543	0.00914813	Hypo-methylated	-0.231583	37	7	921156	C7orf20	Body	S_Shelf
cg20705627	0.000190617	Hypo-methylated	-0.267651	37	7	993216	ADAP1	Body	N_Shore
cg04206484	0.0475955	Hypo-methylated	-0.223236	37	7	1121657	C7orf50;C7orf50;C7orf50	Body;Body;Body	S_Shore
cg23519637	0.0245529	Hypo-methylated	-0.232715	37	7	1121738	C7orf50;C7orf50;C7orf50	Body;Body;Body	S_Shore
cg09160231	0.00640121	Hypo-methylated	-0.226192	37	7	1765313	ELFN1	5'UTR	NA
cg16269488	0.0201825	Hypo-methylated	-0.232152	37	7	1858639	MAD1L1;MAD1L1;MAD1L1	Body;Body;Body	NA
cg00815484	0.0232018	Hypo-methylated	-0.238728	37	7	1878297	MAD1L1;MAD1L1;MAD1L1	Body;Body;Body	N_Shelf
cg22550943	0.0441455	Hypo-methylated	-0.221024	37	7	2122577	MAD1L1;MAD1L1;MAD1L1	Body;Body;Body	NA
cg25588389	0.00506038	Hypo-methylated	-0.248568	37	7	2654420	NA	NA	NA
cg15934804	5.19378e-05	Hypo-methylated	-0.348291	37	7	2672400	TTYH3	Body	S_Shore
cg23694492	0.00100222	Hypo-methylated	-0.276005	37	7	2672929	TTYH3	Body	S_Shore
cg09956615	0.000389072	Hypo-methylated	-0.365135	37	7	2672989	TTYH3	Body	S_Shore
cg09055236	0.000443612	Hypo-methylated	-0.404787	37	7	2673197	TTYH3	Body	S_Shore
cg01827726	0.00740042	Hypo-methylated	-0.26022	37	7	2673408	TTYH3	Body	S_Shore
cg02888971	0.0142578	Hypo-methylated	-0.228508	37	7	3227332	NA	NA	NA
cg22703520	0.0335283	Hypo-methylated	-0.201216	37	7	3762272	SDK1	Body	NA
cg17045452	0.00561555	Hypo-methylated	-0.256674	37	7	4456131	NA	NA	NA
cg05117982	0.00754113	Hypo-methylated	-0.265504	37	7	4764845	FOXK1	Body	Island
cg20349812	0.000869327	Hypo-methylated	-0.336242	37	7	4764941	FOXK1	Body	Island
cg25266895	0.0258949	Hypo-methylated	-0.236727	37	7	4921975	RADIL	5'UTR	N_Shore
cg10884288	0.0353993	Hypo-methylated	-0.282144	37	7	4922196	RADIL	5'UTR	N_Shore
cg00232092	0.0107503	Hypo-methylated	-0.253049	37	7	5518887	FBXL18	3'UTR	N_Shelf
cg01196268	0.0227521	Hyper-methylated	0.230476	37	7	6370185	C7orf70	Body	NA
cg06488150	0.00808848	Hypo-methylated	-0.288144	37	7	6476003	DAGLB;DAGLB	Body;Body	NA
cg07107420	0.0282272	Hypo-methylated	-0.229201	37	7	8010894	GLCCI1	Body	S_Shore
cg21380380	0.0085549	Hypo-methylated	-0.288739	37	7	8011838	GLCCI1	Body	S_Shelf
cg17808910	0.0339453	Hypo-methylated	-0.227721	37	7	8012104	GLCCI1	Body	S_Shelf
cg26909613	0.00405676	Hypo-methylated	-0.279901	37	7	8124545	GLCCI1	Body	NA
cg17212127	0.00515594	Hypo-methylated	-0.210593	37	7	8383356	NA	NA	NA
cg25778479	0.00629432	Hypo-methylated	-0.249337	37	7	16686771	BZW2;BZW2;ANKMY2;BZW2	Body;5'UTR;TSS1500;5'UTR	S_Shore
cg09494378	0.000843466	Hypo-methylated	-0.350801	37	7	18127503	NA	NA	S_Shore
cg17447514	0.0072775	Hyper-methylated	0.285678	37	7	19063431	NA	NA	NA
cg09777042	0.00292604	Hypo-methylated	-0.254147	37	7	20363626	NA	NA	NA
cg09734394	0.00707649	Hyper-methylated	0.230108	37	7	20818887	NA	NA	S_Shore
cg05337594	0.0247331	Hyper-methylated	0.206933	37	7	21081930	NA	NA	NA
cg21958642	0.00495123	Hyper-methylated	0.228182	37	7	22592804	NA	NA	S_Shelf
cg17344321	0.0460479	Hyper-methylated	0.211895	37	7	22617382	NA	NA	NA
cg10410483	0.00383536	Hyper-methylated	0.205309	37	7	22652368	NA	NA	NA
cg18553677	0.0133577	Hyper-methylated	0.2578	37	7	22701635	NA	NA	N_Shelf
cg25351003	0.0214536	Hyper-methylated	0.224099	37	7	22705607	NA	NA	S_Shore
cg25835568	0.0134716	Hyper-methylated	0.248261	37	7	22708272	NA	NA	S_Shelf
cg04917860	0.0178509	Hyper-methylated	0.201297	37	7	22757135	NA	NA	NA
cg02201050	0.0140643	Hyper-methylated	0.228899	37	7	22759083	NA	NA	NA
cg02463988	0.00636181	Hyper-methylated	0.222683	37	7	22817223	NA	NA	NA
cg04313733	0.000641601	Hyper-methylated	0.258081	37	7	22935344	NA	NA	NA
cg15735157	0.0325534	Hyper-methylated	0.228072	37	7	22974608	NA	NA	NA
cg05227844	0.00807756	Hyper-methylated	0.211221	37	7	23061725	NA	NA	NA
cg20396393	0.00845741	Hypo-methylated	-0.208533	37	7	23720838	C7orf46;C7orf46;C7orf46	Body;Body;Body	S_Shore
cg03167521	0.0261549	Hyper-methylated	0.212014	37	7	24065498	NA	NA	NA
cg02754321	0.0287865	Hypo-methylated	-0.208141	37	7	24446995	NA	NA	NA
cg14536372	0.0481133	Hypo-methylated	-0.214682	37	7	25992501	NA	NA	S_Shore
cg00328376	0.00863036	Hypo-methylated	-0.202379	37	7	26902685	SKAP2	Body	N_Shore
cg23876203	0.00454294	Hyper-methylated	0.222238	37	7	27159889	HOXA3;HOXA3	5'UTR;TSS1500	N_Shelf
cg08575233	0.0121075	Hyper-methylated	0.207877	37	7	27220983	HOXA11;HOXA10	3'UTR;TSS1500	S_Shore
cg08093568	0.00347912	Hypo-methylated	-0.295756	37	7	27626595	HIBADH	Body	NA
cg22888958	0.00428888	Hypo-methylated	-0.235557	37	7	28369855	CREB5	5'UTR	NA
cg13798825	0.012179	Hypo-methylated	-0.240943	37	7	28725358	CREB5;CREB5;CREB5;CREB5	Body;Body;Body;TSS1500	NA
cg11967592	0.00220843	Hypo-methylated	-0.35323	37	7	28725406	CREB5;CREB5;CREB5;CREB5	Body;Body;Body;TSS1500	NA
cg17818220	0.00973017	Hypo-methylated	-0.279831	37	7	28725466	CREB5;CREB5;CREB5;CREB5	Body;Body;Body;TSS1500	NA
cg05277054	0.00397257	Hypo-methylated	-0.281437	37	7	28725646	CREB5;CREB5;CREB5;CREB5	TSS200;Body;Body;Body	NA
cg00576774	0.0134509	Hypo-methylated	-0.290727	37	7	28725676	CREB5;CREB5;CREB5;CREB5	TSS200;Body;Body;Body	NA
cg21572621	0.00801069	Hypo-methylated	-0.215606	37	7	28998069	TRIL	TSS200	Island
cg19929126	0.0279765	Hypo-methylated	-0.261127	37	7	28998195	TRIL	TSS200	Island
cg07702750	0.0366343	Hypo-methylated	-0.213566	37	7	28998214	TRIL	TSS200	Island
cg13323756	0.00812863	Hypo-methylated	-0.257142	37	7	29847108	NA	NA	S_Shore
cg27527630	0.03651	Hypo-methylated	-0.211639	37	7	29923538	WIPF3	Body	N_Shore
cg27070397	0.00562223	Hypo-methylated	-0.234444	37	7	30810504	FAM188B	TSS1500	N_Shore
cg14116056	0.0289716	Hypo-methylated	-0.206074	37	7	35043782	DPY19L1	Body	NA
cg08837626	0.0482706	Hypo-methylated	-0.237565	37	7	36011406	NA	NA	Island
cg05423018	0.00429912	Hypo-methylated	-0.225149	37	7	36193854	EEPD1	5'UTR	S_Shore
cg12334013	0.00106816	Hypo-methylated	-0.366092	37	7	36195786	EEPD1	Body	S_Shelf
cg23092449	0.00041547	Hypo-methylated	-0.347864	37	7	38669789	AMPH;AMPH	Body;Body	N_Shore
cg21403759	0.0414888	Hypo-methylated	-0.20851	37	7	38739258	NA	NA	NA
cg07600548	0.034115	Hypo-methylated	-0.213194	37	7	38903039	VPS41;VPS41	Body;Body	NA
cg27071152	0.0428867	Hypo-methylated	-0.232125	37	7	39649443	LOC646999	Body	Island
cg16415646	0.0130118	Hypo-methylated	-0.222047	37	7	41743001	LOC285954;LOC285954;INHBA	Body;Body;TSS1500	N_Shelf
cg00560277	0.00262939	Hypo-methylated	-0.287754	37	7	42267269	GLI3	5'UTR	N_Shore
cg23367392	0.0186665	Hypo-methylated	-0.218457	37	7	42267337	GLI3	5'UTR	N_Shore
cg15751116	0.00650589	Hypo-methylated	-0.268765	37	7	42267383	GLI3	5'UTR	N_Shore
cg16216907	0.00906764	Hypo-methylated	-0.236663	37	7	42267430	GLI3	5'UTR	N_Shore
cg11366849	0.00187577	Hypo-methylated	-0.343882	37	7	42267547	GLI3	5'UTR	Island
cg06310816	0.000740204	Hypo-methylated	-0.301276	37	7	42267719	GLI3	5'UTR	Island
cg17390350	3.37768e-05	Hypo-methylated	-0.371332	37	7	42267747	GLI3	5'UTR	Island
cg25726664	0.0225211	Hypo-methylated	-0.223332	37	7	42277807	GLI3	TSS1500	Island
cg04284140	0.00454294	Hypo-methylated	-0.273608	37	7	44163975	POLD2;POLD2	TSS1500;TSS1500	S_Shore
cg03755177	0.000716402	Hypo-methylated	-0.306547	37	7	44349389	CAMK2B;CAMK2B;CAMK2B;CAMK2B;CAMK2B;CAMK2B;CAMK2B;CAMK2B	Body;Body;Body;Body;Body;Body;Body;Body	Island
cg18044572	0.00136051	Hypo-methylated	-0.355448	37	7	44349715	CAMK2B;CAMK2B;CAMK2B;CAMK2B;CAMK2B;CAMK2B;CAMK2B;CAMK2B	Body;Body;Body;Body;Body;Body;Body;Body	Island
cg06104408	0.00318154	Hypo-methylated	-0.230932	37	7	44349955	CAMK2B;CAMK2B;CAMK2B;CAMK2B;CAMK2B;CAMK2B;CAMK2B;CAMK2B	Body;Body;Body;Body;Body;Body;Body;Body	S_Shore
cg13998945	0.0237175	Hyper-methylated	0.258978	37	7	45035665	NA	NA	N_Shelf
cg11468898	0.0284627	Hypo-methylated	-0.219297	37	7	46574387	NA	NA	NA
cg17858880	0.000468403	Hypo-methylated	-0.25008	37	7	47576860	TNS3	5'UTR	Island
cg15105359	0.000134235	Hypo-methylated	-0.29066	37	7	47576957	TNS3	5'UTR	Island
cg06588645	0.000190617	Hypo-methylated	-0.268401	37	7	47577090	TNS3	5'UTR	Island
cg10731848	0.00285715	Hyper-methylated	0.368527	37	7	47814633	PKD1L1	3'UTR	NA
cg02937158	0.00880858	Hypo-methylated	-0.218688	37	7	50630083	DDC;DDC	5'UTR;TSS1500	NA
cg10046101	0.00926968	Hyper-methylated	0.235681	37	7	51096721	COBL	Body	NA
cg04037970	0.0170087	Hypo-methylated	-0.203735	37	7	54955965	NA	NA	N_Shore
cg13860281	0.0314495	Hypo-methylated	-0.23614	37	7	55638724	VOPP1	Body	N_Shore
cg14289228	0.0134509	Hypo-methylated	-0.217357	37	7	56183578	LOC389493	3'UTR	Island
cg13335691	0.0226854	Hypo-methylated	-0.233599	37	7	56242142	NA	NA	N_Shore
cg19127138	0.00327532	Hypo-methylated	-0.229326	37	7	65196881	NA	NA	NA
cg01544728	0.0246047	Hyper-methylated	0.268884	37	7	65420240	NA	NA	NA
cg07509240	0.00445456	Hyper-methylated	0.255508	37	7	65420297	NA	NA	NA
cg24972876	0.0063513	Hyper-methylated	0.244964	37	7	65420302	NA	NA	NA
cg02423318	0.000238648	Hypo-methylated	-0.290207	37	7	65509125	NA	NA	Island
cg04601228	0.0350787	Hypo-methylated	-0.206357	37	7	70096029	AUTS2;AUTS2	Body;Body	N_Shore
cg25404758	0.0340273	Hyper-methylated	0.266406	37	7	70139561	AUTS2;AUTS2	Body;Body	NA
cg06480942	0.00809609	Hypo-methylated	-0.267736	37	7	73116029	STX1A;STX1A	Body;Body	N_Shelf
cg04956949	0.00636245	Hypo-methylated	-0.234558	37	7	73119262	STX1A;STX1A	Body;Body	S_Shore
cg23933095	0.0406189	Hypo-methylated	-0.243164	37	7	73786526	CLIP2;CLIP2	Body;Body	N_Shelf
cg04115680	0.000229888	Hypo-methylated	-0.4141	37	7	75889229	SRRM3	Body	Island
cg11881754	0.00109407	Hypo-methylated	-0.276392	37	7	75889293	SRRM3	Body	Island
cg24863536	0.00259211	Hypo-methylated	-0.238902	37	7	75889570	SRRM3	Body	Island
cg15198101	0.0305807	Hypo-methylated	-0.222788	37	7	75912102	SRRM3	Body	Island
cg12223582	0.0492329	Hypo-methylated	-0.21085	37	7	75912349	SRRM3	Body	Island
cg04085585	0.0335371	Hypo-methylated	-0.200095	37	7	77648378	MAGI2	3'UTR	N_Shore
cg02857074	0.00186855	Hyper-methylated	0.2562	37	7	81746161	CACNA2D1	Body	NA
cg07535316	0.00169357	Hyper-methylated	0.325919	37	7	81752694	CACNA2D1	Body	NA
cg10369665	0.000185337	Hypo-methylated	-0.365836	37	7	82071752	CACNA2D1	Body	N_Shore
cg24232083	0.0295928	Hypo-methylated	-0.235264	37	7	82307046	NA	NA	NA
cg19865375	0.0218756	Hypo-methylated	-0.216361	37	7	86629801	KIAA1324L;KIAA1324L	Body;Body	NA
cg24310667	0.00226438	Hypo-methylated	-0.24223	37	7	86634072	KIAA1324L;KIAA1324L	Body;Body	NA
cg06315606	0.000745941	Hypo-methylated	-0.237919	37	7	87564812	ADAM22;ADAM22;ADAM22;ADAM22;ADAM22	Body;Body;Body;Body;Body	S_Shore
cg27055759	0.00217357	Hyper-methylated	0.211654	37	7	89792956	STEAP1	Body	NA
cg14884160	0.00274504	Hypo-methylated	-0.247775	37	7	89840396	STEAP2;STEAP2	TSS1500;TSS1500	N_Shore
cg27626102	0.000385551	Hypo-methylated	-0.216467	37	7	89840731	STEAP2;STEAP2	TSS1500;TSS1500	N_Shore
cg19412295	0.0142646	Hypo-methylated	-0.246992	37	7	90224594	NA	NA	N_Shore
cg17206555	1.95848e-05	Hypo-methylated	-0.403613	37	7	90227371	NA	NA	S_Shore
cg03112433	0.0472849	Hypo-methylated	-0.23923	37	7	90338555	CDK14	TSS200	NA
cg15798153	0.047325	Hypo-methylated	-0.232556	37	7	90338861	CDK14	1stExon	NA
cg26749833	0.0186545	Hyper-methylated	0.221258	37	7	93113264	MIR489;CALCR;MIR653;CALCR;CALCR	Body;Body;TSS1500;Body;Body	NA
cg10763891	0.00297686	Hyper-methylated	0.220503	37	7	93300578	NA	NA	NA
cg02395581	0.0119414	Hypo-methylated	-0.215025	37	7	95114680	ASB4;ASB4	TSS1500;TSS1500	NA
cg03603062	0.044732	Hyper-methylated	0.232955	37	7	95224434	PDK4	Body	N_Shore
cg19643442	0.0123979	Hypo-methylated	-0.220425	37	7	95705636	DYNC1I1;DYNC1I1;DYNC1I1	Body;Body;Body	NA
cg20782117	0.0164736	Hypo-methylated	-0.24266	37	7	95865631	SLC25A13;SLC25A13;SLC25A13	Body;Body;Body	NA
cg07800208	0.0248105	Hyper-methylated	0.223969	37	7	97157869	NA	NA	NA
cg06524039	0.00628305	Hypo-methylated	-0.237208	37	7	97912149	BRI3;BRI3	Body;Body	S_Shore
cg26460483	0.000745941	Hypo-methylated	-0.228528	37	7	97914016	BRI3;BRI3	Body;Body	S_Shelf
cg08684580	0.00439761	Hypo-methylated	-0.26682	37	7	98029266	BAIAP2L1	Body	N_Shore
cg06915202	0.00981192	Hypo-methylated	-0.251451	37	7	98029285	BAIAP2L1	Body	N_Shore
cg27156041	0.0295781	Hypo-methylated	-0.201453	37	7	98199360	NA	NA	NA
cg01613455	0.0011698	Hypo-methylated	-0.344057	37	7	98248852	NPTX2	Body	S_Shore
cg20314490	0.000835985	Hypo-methylated	-0.362258	37	7	98248879	NPTX2	Body	S_Shore
cg07666532	0.0230258	Hypo-methylated	-0.2149	37	7	98249051	NPTX2	Body	S_Shore
cg15750986	0.0213897	Hypo-methylated	-0.223255	37	7	98249103	NPTX2	Body	S_Shore
cg09278695	0.0100592	Hypo-methylated	-0.200999	37	7	98438683	NA	NA	NA
cg13202523	0.0047461	Hypo-methylated	-0.23867	37	7	99588273	NA	NA	NA
cg20180843	0.00152395	Hypo-methylated	-0.213414	37	7	100091181	C7orf51	Body	Island
cg24525457	0.00834837	Hypo-methylated	-0.290078	37	7	100091255	C7orf51	Body	Island
cg03113878	0.0073602	Hypo-methylated	-0.266626	37	7	100091364	C7orf51	Body	Island
cg02327530	0.00920196	Hypo-methylated	-0.29914	37	7	100091786	C7orf51	3'UTR	S_Shore
cg15575433	0.000460591	Hypo-methylated	-0.210593	37	7	100488705	UFSP1;ACHE;ACHE	TSS1500;Body;Body	N_Shore
cg15649045	0.00566782	Hypo-methylated	-0.311486	37	7	100611501	MUC12	TSS1500	S_Shore
cg16692494	0.0223149	Hypo-methylated	-0.212936	37	7	100739617	NA	NA	NA
cg08053846	0.00400183	Hypo-methylated	-0.204796	37	7	100769605	SERPINE1;SERPINE1	TSS1500;TSS1500	NA
cg25826546	0.0445323	Hypo-methylated	-0.208776	37	7	100770060	SERPINE1;SERPINE1	TSS1500;TSS1500	NA
cg00260116	0.0339327	Hypo-methylated	-0.227646	37	7	100813838	C7orf52	3'UTR	N_Shore
cg06644051	0.00241514	Hypo-methylated	-0.202387	37	7	100816459	C7orf52	Body	Island
cg22158923	0.00811979	Hypo-methylated	-0.202452	37	7	100824169	C7orf52	TSS1500	S_Shore
cg15127702	0.00186822	Hypo-methylated	-0.366974	37	7	101079617	EMID2	Body	NA
cg19247005	0.00790913	Hypo-methylated	-0.275013	37	7	101132009	EMID2	Body	NA
cg13035268	0.0196758	Hypo-methylated	-0.218675	37	7	103085736	SLC26A5;SLC26A5;SLC26A5;SLC26A5;SLC26A5	5'UTR;5'UTR;5'UTR;5'UTR;5'UTR	Island
cg09492887	0.00303271	Hypo-methylated	-0.252139	37	7	103085978	SLC26A5;SLC26A5;SLC26A5;SLC26A5;SLC26A5	5'UTR;5'UTR;5'UTR;5'UTR;5'UTR	Island
cg03997145	0.00940365	Hypo-methylated	-0.202885	37	7	104619961	NA	NA	NA
cg25883405	0.00011177	Hypo-methylated	-0.310478	37	7	104865796	SRPK2;SRPK2	Body;Body	NA
cg20821442	0.00401737	Hypo-methylated	-0.212168	37	7	105279882	ATXN7L1;ATXN7L1	Body;Body	NA
cg11617006	0.0497571	Hypo-methylated	-0.235237	37	7	105653810	FLJ23834	Body	S_Shelf
cg21322654	0.045214	Hypo-methylated	-0.223857	37	7	107301048	SLC26A4;LOC286002	TSS200;Body	N_Shore
cg16793755	0.0114042	Hyper-methylated	0.217058	37	7	107334138	SLC26A4	Body	NA
cg09561125	0.000287286	Hypo-methylated	-0.307977	37	7	108097477	NRCAM;NRCAM	TSS1500;TSS1500	S_Shore
cg15531930	0.0011698	Hypo-methylated	-0.240419	37	7	108097606	NRCAM;NRCAM	TSS1500;TSS1500	S_Shore
cg02787120	0.00382972	Hypo-methylated	-0.236414	37	7	111200944	IMMP2L	5'UTR	N_Shore
cg14400718	0.00507308	Hyper-methylated	0.230526	37	7	112434498	NA	NA	S_Shelf
cg06946838	0.0125561	Hypo-methylated	-0.288389	37	7	114563609	MDFIC;MDFIC;MDFIC	3'UTR;Body;Body	S_Shore
cg22897659	0.00107654	Hypo-methylated	-0.233376	37	7	116659986	ST7;ST7	Body;Body	NA
cg10649897	0.00279872	Hyper-methylated	0.356463	37	7	117517248	NA	NA	S_Shelf
cg04953582	0.0385041	Hypo-methylated	-0.214904	37	7	120472955	TSPAN12	Body	NA
cg10687420	0.00809282	Hyper-methylated	0.229182	37	7	120935804	C7orf58	3'UTR	NA
cg20947377	0.0171198	Hypo-methylated	-0.213255	37	7	121512781	PTPRZ1	TSS1500	N_Shore
cg21184711	0.0459651	Hyper-methylated	0.226316	37	7	122488330	CADPS2;CADPS2;CADPS2	Body;Body;Body	NA
cg15731053	0.0216029	Hypo-methylated	-0.209183	37	7	123673910	TMEM229A	TSS1500	S_Shore
cg18356974	0.00588153	Hypo-methylated	-0.214323	37	7	128809100	NA	NA	Island
cg15835396	0.000730122	Hypo-methylated	-0.315993	37	7	128809228	NA	NA	Island
cg27079118	0.000563093	Hypo-methylated	-0.310122	37	7	128809298	NA	NA	Island
cg26393015	0.00100222	Hypo-methylated	-0.310418	37	7	128809301	NA	NA	Island
cg03575641	0.00305271	Hypo-methylated	-0.33387	37	7	128809442	NA	NA	S_Shore
cg16141056	0.000935011	Hypo-methylated	-0.240223	37	7	129143037	NA	NA	Island
cg15942185	0.0263303	Hypo-methylated	-0.227912	37	7	129912487	CPA2	Body	NA
cg18179075	0.00186023	Hypo-methylated	-0.220602	37	7	129913008	CPA2	Body	NA
cg10473158	0.0160077	Hypo-methylated	-0.204209	37	7	130130122	MESTIT1;MEST;MEST	Body;5'UTR;TSS1500	N_Shore
cg22544881	0.00979402	Hypo-methylated	-0.213267	37	7	130712346	FLJ43663;FLJ43663	Body;Body	NA
cg00984009	0.0462976	Hyper-methylated	0.200883	37	7	131657233	NA	NA	NA
cg16652347	0.00999969	Hyper-methylated	0.249553	37	7	132170652	PLXNA4;PLXNA4;PLXNA4	Body;Body;Body	NA
cg17271223	0.0102792	Hyper-methylated	0.290412	37	7	132957775	EXOC4;EXOC4	Body;Body	NA
cg11294551	0.019857	Hyper-methylated	0.200917	37	7	133874162	LRGUK	Body	NA
cg04012523	0.0041803	Hyper-methylated	0.239898	37	7	134667479	NA	NA	N_Shelf
cg08016257	0.0400555	Hypo-methylated	-0.231841	37	7	134833166	TMEM140	5'UTR	NA
cg00415389	0.0144267	Hyper-methylated	0.238478	37	7	138162679	TRIM24;TRIM24	Body;Body	NA
cg00871706	0.000175232	Hypo-methylated	-0.243611	37	7	138666696	KIAA1549;KIAA1549	TSS1500;TSS1500	Island
cg13877801	5.08573e-05	Hypo-methylated	-0.292125	37	7	138666834	KIAA1549;KIAA1549	TSS1500;TSS1500	Island
cg24251035	0.00841709	Hypo-methylated	-0.211387	37	7	138721065	ZC3HAV1L	TSS1500	S_Shore
cg05660884	0.0161758	Hypo-methylated	-0.220122	37	7	138817676	TTC26;TTC26;TTC26	TSS1500;TSS1500;TSS1500	N_Shore
cg23999318	0.000360695	Hypo-methylated	-0.336048	37	7	139333352	HIPK2;HIPK2	Body;Body	NA
cg23646343	0.00730382	Hypo-methylated	-0.229993	37	7	139333410	HIPK2;HIPK2	Body;Body	NA
cg22459664	0.00818242	Hypo-methylated	-0.258017	37	7	139929764	NA	NA	N_Shore
cg16063989	0.00105507	Hypo-methylated	-0.22761	37	7	139929855	NA	NA	N_Shore
cg09478396	0.022042	Hypo-methylated	-0.233405	37	7	140339480	NA	NA	N_Shore
cg26458452	0.00640096	Hypo-methylated	-0.25589	37	7	140341135	NA	NA	Island
cg09920605	0.0358774	Hypo-methylated	-0.222555	37	7	140341335	NA	NA	S_Shore
cg17381426	0.00173326	Hypo-methylated	-0.205819	37	7	140374125	ADCK2	Body	S_Shore
cg06331595	0.000751644	Hypo-methylated	-0.299262	37	7	141211956	NA	NA	NA
cg14153740	0.0387928	Hyper-methylated	0.20704	37	7	141957702	TRYX3	5'UTR	NA
cg07010617	0.00861116	Hyper-methylated	0.203021	37	7	142458190	PRSS1	Body	NA
cg09671837	0.0181417	Hypo-methylated	-0.312509	37	7	143582308	FAM115A	5'UTR	Island
cg22280402	0.00802295	Hypo-methylated	-0.213619	37	7	143596849	FAM115A	5'UTR	N_Shelf
cg15972370	0.0182123	Hypo-methylated	-0.214032	37	7	144422234	TPK1;TPK1	Body;Body	NA
cg26866014	0.0356158	Hypo-methylated	-0.210572	37	7	148287712	C7orf33;C7orf33	1stExon;5'UTR	NA
cg03789645	0.00221091	Hypo-methylated	-0.335572	37	7	148394842	CUL1	TSS1500	N_Shore
cg11109845	0.000225057	Hypo-methylated	-0.322936	37	7	148394888	CUL1	TSS1500	N_Shore
cg06899186	0.000326235	Hypo-methylated	-0.240476	37	7	148394994	CUL1	TSS1500	N_Shore
cg05636131	0.000332364	Hypo-methylated	-0.309667	37	7	148844053	ZNF398;ZNF398	5'UTR;TSS1500	N_Shore
cg06640763	0.00864668	Hypo-methylated	-0.217391	37	7	149473097	SSPO	TSS200	S_Shelf
cg24474409	0.000123993	Hypo-methylated	-0.323751	37	7	150021518	ACTR3C;LRRC61;LRRC61	TSS1500;5'UTR;5'UTR	S_Shore
cg01234517	0.00126373	Hypo-methylated	-0.267331	37	7	150021553	ACTR3C;LRRC61;LRRC61	TSS1500;5'UTR;5'UTR	S_Shore
cg01360119	0.000171682	Hypo-methylated	-0.301755	37	7	150101760	LOC728743	TSS1500	N_Shore
cg08450280	3.98832e-05	Hypo-methylated	-0.220042	37	7	150101933	LOC728743	TSS1500	Island
cg03801183	0.0137931	Hypo-methylated	-0.265548	37	7	150212873	GIMAP7	5'UTR	NA
cg14711997	0.0458541	Hypo-methylated	-0.247663	37	7	150652864	KCNH2;KCNH2;KCNH2;KCNH2	5'UTR;Body;Body;1stExon	Island
cg05951573	0.00549273	Hypo-methylated	-0.220535	37	7	150812282	AGAP3;AGAP3	Body;Body	NA
cg16419361	0.0130064	Hypo-methylated	-0.204347	37	7	150828577	AGAP3	Body	NA
cg09929930	0.0128181	Hypo-methylated	-0.20296	37	7	150828583	AGAP3	Body	NA
cg11567001	0.00686848	Hypo-methylated	-0.249518	37	7	150942958	SMARCD3;SMARCD3;SMARCD3	Body;Body;Body	Island
cg21134096	0.000147585	Hypo-methylated	-0.310676	37	7	151217883	RHEB	TSS1500	Island
cg24531520	3.01511e-05	Hypo-methylated	-0.36276	37	7	151217947	RHEB	TSS1500	S_Shore
cg06603923	2.16086e-05	Hypo-methylated	-0.381968	37	7	151217961	RHEB	TSS1500	S_Shore
cg01108370	0.000261056	Hypo-methylated	-0.240812	37	7	151330008	PRKAG2;PRKAG2;PRKAG2	Body;TSS1500;Body	NA
cg20972917	0.000115726	Hypo-methylated	-0.279879	37	7	151330066	PRKAG2;PRKAG2;PRKAG2	Body;TSS1500;Body	NA
cg12889538	0.000395546	Hypo-methylated	-0.350363	37	7	151330217	PRKAG2;PRKAG2;PRKAG2	Body;TSS1500;Body	NA
cg20716058	0.00131967	Hypo-methylated	-0.270535	37	7	151330230	PRKAG2;PRKAG2;PRKAG2	Body;TSS1500;Body	NA
cg07571734	0.000622891	Hypo-methylated	-0.321285	37	7	151479894	PRKAG2;PRKAG2	Body;Body	N_Shore
cg00913360	0.0221672	Hypo-methylated	-0.214388	37	7	151594392	NA	NA	NA
cg26993105	0.00230157	Hypo-methylated	-0.203012	37	7	152457606	ACTR3B;ACTR3B	Body;Body	S_Shore
cg18883476	0.044678	Hypo-methylated	-0.21026	37	7	153952268	DPP6;DPP6	Body;Body	NA
cg20703790	0.00194979	Hypo-methylated	-0.304676	37	7	154708774	NA	NA	S_Shelf
cg05140806	0.0358713	Hypo-methylated	-0.207613	37	7	155597344	SHH	Body	Island
cg04513912	0.0228916	Hypo-methylated	-0.214721	37	7	156409788	NA	NA	Island
cg27576576	0.0182437	Hypo-methylated	-0.23024	37	7	156786077	NA	NA	NA
cg02890194	0.000961114	Hypo-methylated	-0.276725	37	7	156791845	NA	NA	N_Shore
cg07981013	0.0245867	Hypo-methylated	-0.278189	37	7	156795767	NA	NA	Island
cg18845377	0.0250755	Hypo-methylated	-0.248336	37	7	156795892	NA	NA	Island
cg16283362	0.0245717	Hypo-methylated	-0.288794	37	7	156795914	NA	NA	Island
cg08927016	0.0431983	Hypo-methylated	-0.229372	37	7	156796145	NA	NA	Island
cg07209634	0.017448	Hypo-methylated	-0.29601	37	7	156796550	NA	NA	Island
cg13345957	0.0198455	Hypo-methylated	-0.289139	37	7	156797242	NA	NA	Island
cg07916589	0.0257976	Hypo-methylated	-0.319536	37	7	156797346	NA	NA	Island
cg11631523	0.0277424	Hypo-methylated	-0.311159	37	7	156797390	NA	NA	Island
cg08309529	0.0245429	Hypo-methylated	-0.291645	37	7	156797833	MNX1;MNX1	3'UTR;3'UTR	Island
cg27651243	0.02927	Hypo-methylated	-0.238671	37	7	156799148	MNX1;MNX1	Body;Body	Island
cg12164596	0.0344307	Hypo-methylated	-0.218063	37	7	156799224	MNX1;MNX1	Body;Body	Island
cg05744332	0.0107202	Hypo-methylated	-0.288087	37	7	156799873	MNX1;MNX1	Body;Body	N_Shore
cg20842326	0.00640121	Hypo-methylated	-0.342544	37	7	157476887	PTPRN2;PTPRN2;PTPRN2	Body;Body;Body	Island
cg02030008	0.00265579	Hypo-methylated	-0.375761	37	7	157476930	PTPRN2;PTPRN2;PTPRN2	Body;Body;Body	Island
cg15771432	0.00563263	Hypo-methylated	-0.204472	37	7	157477308	PTPRN2;PTPRN2;PTPRN2	Body;Body;Body	Island
cg04207084	0.00715586	Hypo-methylated	-0.230487	37	7	157477846	PTPRN2;PTPRN2;PTPRN2	Body;Body;Body	Island
cg09194449	0.02103	Hypo-methylated	-0.279695	37	7	157482914	PTPRN2;PTPRN2;PTPRN2	Body;Body;Body	Island
cg14001157	0.0130064	Hypo-methylated	-0.279602	37	7	157483006	PTPRN2;PTPRN2;PTPRN2	Body;Body;Body	Island
cg14419740	0.00464901	Hypo-methylated	-0.343298	37	7	157483335	PTPRN2;PTPRN2;PTPRN2	Body;Body;Body	Island
cg11889808	0.00698105	Hypo-methylated	-0.285403	37	7	157483448	PTPRN2;PTPRN2;PTPRN2	Body;Body;Body	Island
cg22623223	0.0397012	Hypo-methylated	-0.236252	37	7	157484045	PTPRN2;PTPRN2;PTPRN2	Body;Body;Body	Island
cg15921461	0.0259885	Hyper-methylated	0.23036	37	7	158373792	PTPRN2;PTPRN2;PTPRN2	Body;Body;Body	NA
cg00538212	0.00680899	Hypo-methylated	-0.229448	37	7	158751591	NA	NA	N_Shore
cg02467382	0.0186515	Hyper-methylated	0.200623	37	8	581851	NA	NA	NA
cg06167730	0.00809609	Hyper-methylated	0.201575	37	8	991533	NA	NA	Island
cg07011029	0.00545818	Hypo-methylated	-0.216593	37	8	1848040	ARHGEF10	Body	NA
cg04636166	0.00845784	Hyper-methylated	0.201832	37	8	6914420	DEFA5	TSS200	NA
cg27280535	0.00192395	Hypo-methylated	-0.297434	37	8	8746679	MFHAS1	Body	N_Shore
cg05572751	0.00701891	Hyper-methylated	0.229741	37	8	9842043	NA	NA	NA
cg05759166	0.0307427	Hyper-methylated	0.205247	37	8	10452896	NA	NA	NA
cg23885809	0.00329013	Hyper-methylated	0.201732	37	8	10469370	RP1L1	Body	N_Shore
cg20858107	0.0145653	Hypo-methylated	-0.225609	37	8	10823238	XKR6	Body	NA
cg12569013	0.0467543	Hypo-methylated	-0.238634	37	8	11549572	NA	NA	N_Shore
cg13559439	0.0113755	Hypo-methylated	-0.246161	37	8	12989237	DLC1;DLC1	Body;Body	N_Shore
cg00328075	0.00993374	Hypo-methylated	-0.232118	37	8	12989417	DLC1;DLC1	Body;Body	Island
cg04982401	0.000190617	Hypo-methylated	-0.294869	37	8	12989601	DLC1;DLC1	Body;Body	Island
cg15846556	0.00368823	Hypo-methylated	-0.25171	37	8	13735387	NA	NA	NA
cg12068916	0.00253108	Hypo-methylated	-0.236858	37	8	17267342	MTMR7	Body	N_Shelf
cg22276811	0.011808	Hypo-methylated	-0.259171	37	8	18541627	PSD3;PSD3	Body;Body	NA
cg11303988	0.0248877	Hypo-methylated	-0.236492	37	8	19266685	CSGALNACT1;CSGALNACT1;CSGALNACT1	Body;Body;Body	NA
cg23328404	0.00011126	Hypo-methylated	-0.279614	37	8	19539991	CSGALNACT1;CSGALNACT1;CSGALNACT1	Body;5'UTR;1stExon	NA
cg07485417	0.0126812	Hypo-methylated	-0.232062	37	8	21882851	NPM2	Body	Island
cg14374799	0.00453419	Hypo-methylated	-0.21938	37	8	21882942	NPM2	Body	S_Shore
cg03021802	5.05061e-05	Hypo-methylated	-0.383211	37	8	21923841	EPB49;EPB49;EPB49;EPB49;EPB49;EPB49	5'UTR;5'UTR;5'UTR;5'UTR;5'UTR;5'UTR	Island
cg19216211	0.0257436	Hypo-methylated	-0.207439	37	8	22455986	C8orf58	TSS1500	N_Shore
cg02227867	0.000127803	Hypo-methylated	-0.283521	37	8	22457446	C8orf58	Body	Island
cg11847597	0.0112692	Hypo-methylated	-0.248658	37	8	22673141	PEBP4	Body	NA
cg10170774	0.0165146	Hyper-methylated	0.202984	37	8	23700335	STC1	3'UTR	NA
cg20272884	0.0341377	Hyper-methylated	0.201954	37	8	23712762	STC1	TSS1500	NA
cg11890659	0.0246602	Hyper-methylated	0.203308	37	8	23964970	NA	NA	NA
cg21656925	0.0236987	Hyper-methylated	0.22345	37	8	24049786	NA	NA	NA
cg14976447	0.00967652	Hyper-methylated	0.205315	37	8	24151874	ADAM28;ADAM28	Body;Body	NA
cg20433580	0.0214845	Hyper-methylated	0.212944	37	8	24333346	ADAM7	Body	NA
cg03530168	0.00346616	Hyper-methylated	0.20011	37	8	24855226	NA	NA	N_Shelf
cg08625482	0.0111563	Hyper-methylated	0.209157	37	8	24855264	NA	NA	N_Shelf
cg13126875	0.0280756	Hyper-methylated	0.205495	37	8	24856364	NA	NA	N_Shore
cg00924265	0.0147928	Hypo-methylated	-0.22722	37	8	28258117	NA	NA	N_Shore
cg22688072	0.00545844	Hypo-methylated	-0.255759	37	8	28272953	NA	NA	S_Shelf
cg00328219	0.00804439	Hyper-methylated	0.225173	37	8	29033680	KIF13B	Body	NA
cg02152631	0.00538501	Hypo-methylated	-0.337764	37	8	29133647	NA	NA	NA
cg03364486	0.00257777	Hypo-methylated	-0.339689	37	8	29172968	NA	NA	NA
cg17375585	0.0123544	Hypo-methylated	-0.267577	37	8	29172998	NA	NA	NA
cg13600477	0.0221198	Hypo-methylated	-0.238488	37	8	29387633	NA	NA	NA
cg01772663	0.0153167	Hyper-methylated	0.244782	37	8	30027362	DCTN6	Body	NA
[truncated: 2,046 more rows]

## Sheet: Supp Data_4_T2_vs_T3
Supplementary Data 4. Probes differentially methylated between sub-groups T2 and T3. A Total of 3,586 out of 411,159 probes were differentially methylated (adjusted p value<0.05 and average beta-value beteen groups≥0.20)
Probe_name	Adj_pvalue	Status	Delta_change	Genome_Build	CHR	MAPINFO	UCSC_RefGene_Name	UCSC_RefGene_Group	Relation_to_UCSC_CpG_Island
cg00014998	0.000320823	Hyper-methylated	0.254694	37	2	177014962	HOXD4;MIR10B	TSS1500;TSS200	Island
cg00035197	0.00029205	Hyper-methylated	0.227755	37	16	88962986	CBFA2T3;CBFA2T3	Body;Body	Island
cg00042263	0.00574828	Hypo-methylated	-0.208653	37	2	118503396	NA	NA	NA
cg00044372	0.0099443	Hypo-methylated	-0.275931	37	16	85070825	KIAA0513	5'UTR	NA
cg00046156	0.00914105	Hypo-methylated	-0.212246	37	5	2109785	NA	NA	N_Shelf
cg00049047	0.000426838	Hyper-methylated	0.259751	37	5	37838425	GDNF	5'UTR	Island
cg00053755	0.000436309	Hypo-methylated	-0.210029	37	5	139728711	NA	NA	S_Shelf
cg00058413	4.28207e-05	Hypo-methylated	-0.209594	37	5	118271271	DTWD2	Body	NA
cg00058887	0.000715159	Hypo-methylated	-0.325208	37	4	184909018	STOX2	Body	NA
cg00059652	0.000508969	Hypo-methylated	-0.219512	37	17	67605498	NA	NA	NA
cg00067742	0.00454886	Hypo-methylated	-0.227018	37	2	1926888	MYT1L	Body	NA
cg00067884	0.0074559	Hypo-methylated	-0.200843	37	15	63970198	HERC1	Body	NA
cg00073010	0.000459609	Hypo-methylated	-0.320185	37	17	17627194	RAI1	5'UTR	Island
cg00075103	0.00112411	Hypo-methylated	-0.202737	37	3	176295392	NA	NA	NA
cg00083223	0.000204723	Hypo-methylated	-0.211007	37	13	112606342	NA	NA	NA
cg00089695	0.000511126	Hypo-methylated	-0.225628	37	9	101746445	COL15A1	Body	N_Shore
cg00090674	0.00719884	Hypo-methylated	-0.238723	37	22	50446678	IL17REL	5'UTR	N_Shore
cg00093643	0.00224761	Hypo-methylated	-0.204209	37	15	44579510	CASC4;CASC4	TSS1500;TSS1500	N_Shore
cg00102093	0.0027808	Hypo-methylated	-0.224849	37	1	232345923	NA	NA	NA
cg00116838	0.000240992	Hypo-methylated	-0.240697	37	19	46001746	RTN2;FLJ40125;RTN2	TSS1500;1stExon;TSS1500	N_Shore
cg00117237	5.67577e-05	Hypo-methylated	-0.27383	37	8	67318804	NA	NA	NA
cg00124175	0.000165788	Hypo-methylated	-0.20081	37	20	17950611	SNX5;C20orf72;SNX5	TSS1500;Body;TSS1500	S_Shore
cg00133624	0.000119554	Hypo-methylated	-0.226937	37	12	3756130	EFCAB4B;EFCAB4B	Body;Body	NA
cg00137840	0.000346551	Hypo-methylated	-0.231545	37	4	124301236	NA	NA	NA
cg00157012	0.0027873	Hyper-methylated	0.238246	37	8	25059252	DOCK5	Body	NA
cg00167158	0.00103979	Hypo-methylated	-0.262768	37	2	157909644	NA	NA	NA
cg00178249	0.00190303	Hyper-methylated	0.263653	37	8	77589908	LOC100192378	Body	N_Shore
cg00182893	0.0119758	Hypo-methylated	-0.212284	37	6	139861189	NA	NA	NA
cg00184457	0.00404223	Hypo-methylated	-0.209448	37	8	8946301	NA	NA	NA
cg00186909	0.000612323	Hypo-methylated	-0.208502	37	12	93129288	PLEKHG7	TSS1500	NA
cg00199047	5.54182e-05	Hypo-methylated	-0.210477	37	8	1648314	DLGAP2	Body	N_Shore
cg00204748	0.00247883	Hypo-methylated	-0.201265	37	12	29376779	FAR2;FAR2	1stExon;5'UTR	NA
cg00207428	0.000271334	Hypo-methylated	-0.215653	37	16	2031785	NOXO1;NOXO1;NOXO1	TSS1500;TSS1500;TSS1500	N_Shore
cg00208967	0.00216045	Hyper-methylated	0.246289	37	19	10047924	OLFM2	TSS1500	S_Shore
cg00218409	0.000245297	Hypo-methylated	-0.219486	37	2	74963008	NA	NA	NA
cg00219626	0.0165349	Hypo-methylated	-0.224546	37	6	28983835	NA	NA	N_Shore
cg00224471	2.04214e-05	Hypo-methylated	-0.287469	37	5	169918864	KCNIP1	Body	NA
cg00225623	0.000310567	Hypo-methylated	-0.290854	37	13	24845891	SPATA13;SPATA13	Body;Body	NA
cg00248828	0.000601495	Hypo-methylated	-0.206316	37	17	34087579	C17orf50	TSS1500	N_Shelf
cg00269606	0.0230199	Hyper-methylated	0.224629	37	8	67090928	CRH	TSS1500	S_Shore
cg00277165	0.000932783	Hypo-methylated	-0.284892	37	5	912383	TRIP13	Body	N_Shore
cg00280812	0.000234126	Hypo-methylated	-0.345149	37	12	52585844	KRT80;KRT80	TSS200;TSS200	NA
cg00281100	0.000392493	Hypo-methylated	-0.252002	37	10	90041434	RNLS	Body	NA
cg00282195	0.00279039	Hypo-methylated	-0.202083	37	2	168674769	B3GALT1	TSS1500	NA
cg00289254	0.000889248	Hypo-methylated	-0.264737	37	11	65197783	NA	NA	NA
cg00300794	0.000776888	Hypo-methylated	-0.235755	37	16	1231723	CACNA1H;CACNA1H	Body;Body	S_Shore
cg00303982	0.000182179	Hypo-methylated	-0.346976	37	8	145556952	SCRT1	Body	Island
cg00316800	0.000166228	Hypo-methylated	-0.221645	37	2	10406539	NA	NA	NA
cg00320513	0.000419098	Hyper-methylated	0.202959	37	3	8720135	NA	NA	NA
cg00324097	0.000466087	Hypo-methylated	-0.23671	37	17	75446549	SEPT9;SEPT9;SEPT9;SEPT9;SEPT9;SEPT9	TSS200;Body;Body;Body;Body;Body	N_Shore
cg00347856	0.000896499	Hypo-methylated	-0.242687	37	7	53879253	NA	NA	NA
cg00352218	0.000448725	Hypo-methylated	-0.33176	37	6	19691654	NA	NA	N_Shore
cg00353923	0.00241564	Hypo-methylated	-0.240436	37	7	127671044	LRRC4;SND1	TSS200;Body	N_Shore
cg00382740	0.00187647	Hypo-methylated	-0.204418	37	1	237168688	NA	NA	NA
cg00382999	0.00163892	Hypo-methylated	-0.248659	37	3	136649333	NCK1	Body	NA
cg00393837	0.00347117	Hyper-methylated	0.225089	37	2	105470050	NA	NA	Island
cg00394261	0.00174609	Hypo-methylated	-0.253648	37	5	42483732	GHR	5'UTR	NA
cg00396667	0.00222885	Hyper-methylated	0.227429	37	5	134364387	PITX1	3'UTR	Island
cg00424467	2.25825e-05	Hypo-methylated	-0.243254	37	20	1377284	NA	NA	S_Shelf
cg00426486	8.64927e-05	Hyper-methylated	0.21065	37	16	86605100	NA	NA	S_Shelf
cg00426659	0.00238518	Hypo-methylated	-0.238046	37	12	99548329	ANKS1B;ANKS1B;ANKS1B;ANKS1B;ANKS1B	1stExon;5'UTR;5'UTR;Body;1stExon	NA
cg00430036	0.000216506	Hyper-methylated	0.217655	37	9	99145401	SLC35D2	Body	N_Shore
cg00432328	0.00136813	Hyper-methylated	0.244977	37	10	76589109	MYST4	5'UTR	S_Shelf
cg00445405	0.0155628	Hyper-methylated	0.211486	37	2	63281844	OTX1	Body	N_Shore
cg00446213	5.00194e-06	Hypo-methylated	-0.267455	37	7	63766189	NA	NA	N_Shore
cg00447052	0.000167648	Hypo-methylated	-0.288039	37	8	145556707	SCRT1	3'UTR	Island
cg00450164	0.000337131	Hypo-methylated	-0.203891	37	1	209930127	TRAF3IP3	5'UTR	NA
cg00454770	0.00178673	Hypo-methylated	-0.274416	37	10	116286974	ABLIM1;ABLIM1;ABLIM1;ABLIM1	Body;Body;TSS1500;Body	NA
cg00456651	0.00043594	Hypo-methylated	-0.260902	37	1	31380425	SDC3	Body	N_Shore
cg00465413	3.71132e-05	Hyper-methylated	0.227023	37	20	61288142	SLCO4A1	Body	Island
cg00468320	0.00254342	Hyper-methylated	0.221944	37	8	109800379	TMEM74	TSS1500	S_Shore
cg00481159	0.00114884	Hypo-methylated	-0.209979	37	12	96353086	AMDHD1	Body	S_Shelf
cg00484358	0.000147783	Hyper-methylated	0.24552	37	1	110610995	ALX3	Body	Island
cg00489401	0.000776493	Hyper-methylated	0.238761	37	5	180075875	FLT4;FLT4	Body;Body	Island
cg00493363	0.00092347	Hypo-methylated	-0.226349	37	7	106619774	NA	NA	NA
cg00494337	0.00129863	Hypo-methylated	-0.300166	37	20	30194024	ID1;ID1;ID1	3'UTR;3'UTR;1stExon	Island
cg00495775	0.00111345	Hyper-methylated	0.213106	37	2	176972041	HOXD11	TSS200	Island
cg00502885	0.00182738	Hypo-methylated	-0.241123	37	5	1211660	SLC6A19	Body	N_Shore
cg00502926	4.29239e-05	Hypo-methylated	-0.294943	37	14	21510056	RNASE7	TSS1500	NA
cg00513208	0.0176504	Hyper-methylated	0.236231	37	10	12085641	UPF2;UPF2	TSS1500;TSS1500	S_Shore
cg00513941	0.000810376	Hypo-methylated	-0.217208	37	19	42437245	NA	NA	Island
cg00515437	0.000262455	Hyper-methylated	0.234568	37	15	83422206	NA	NA	S_Shelf
cg00515954	0.000515178	Hypo-methylated	-0.291705	37	12	99548504	ANKS1B;ANKS1B;ANKS1B	TSS200;TSS200;Body	NA
cg00518468	0.00300185	Hypo-methylated	-0.214655	37	9	139588064	NA	NA	N_Shore
cg00518857	0.0016607	Hypo-methylated	-0.247723	37	13	112292532	NA	NA	NA
cg00520441	3.45994e-05	Hypo-methylated	-0.292645	37	12	103486047	NA	NA	NA
cg00532802	0.00140183	Hypo-methylated	-0.210206	37	11	121594220	NA	NA	NA
cg00536939	6.60704e-05	Hypo-methylated	-0.278217	37	11	47279352	NR1H3;NR1H3;NR1H3	TSS200;TSS200;5'UTR	NA
cg00540769	0.00090796	Hyper-methylated	0.214314	37	5	80689492	RNU5E;RNU5D;ACOT12	Body;Body;Body	N_Shore
cg00553610	0.00279081	Hypo-methylated	-0.206263	37	4	82521620	NA	NA	NA
cg00558500	0.00123292	Hypo-methylated	-0.223197	37	7	63772811	LOC728927	TSS1500	NA
cg00568910	0.00564143	Hypo-methylated	-0.231152	37	1	43429380	NA	NA	NA
cg00574819	0.0231696	Hypo-methylated	-0.203495	37	4	128981252	LARP1B;LARP1B;LARP1B	TSS1500;TSS1500;TSS1500	N_Shore
cg00575003	0.00016188	Hypo-methylated	-0.322015	37	1	217261949	ESRRG;ESRRG;ESRRG	5'UTR;5'UTR;5'UTR	N_Shore
cg00576774	2.2321e-05	Hypo-methylated	-0.355237	37	7	28725676	CREB5;CREB5;CREB5;CREB5	TSS200;Body;Body;Body	NA
cg00581334	0.00401476	Hypo-methylated	-0.200517	37	3	137904059	NA	NA	N_Shore
cg00591406	0.00735207	Hypo-methylated	-0.253362	37	2	214014920	IKZF2;IKZF2;IKZF2	1stExon;5'UTR;5'UTR	N_Shore
cg00598394	0.00111964	Hypo-methylated	-0.207185	37	12	93960818	NA	NA	N_Shelf
cg00607609	0.00143661	Hypo-methylated	-0.203621	37	4	119962922	SYNPO2	Body	NA
cg00613284	0.0125807	Hypo-methylated	-0.2079	37	8	67419936	C8orf46	Body	S_Shelf
cg00615377	0.00423731	Hypo-methylated	-0.20962	37	22	36236649	RBM9;RBM9;RBM9;RBM9;RBM9;RBM9	Body;Body;TSS200;TSS200;TSS200;TSS200	NA
cg00630794	4.55231e-05	Hyper-methylated	0.271362	37	19	7746957	TRAPPC5;TRAPPC5;TRAPPC5	5'UTR;5'UTR;5'UTR	Island
cg00632853	0.000466903	Hyper-methylated	0.211784	37	9	132403257	ASB6;ASB6	Body;Body	N_Shore
cg00641679	0.00269447	Hypo-methylated	-0.269282	37	8	94230311	NA	NA	NA
cg00658440	0.0108687	Hypo-methylated	-0.213743	37	12	91774944	NA	NA	NA
cg00664697	0.00512268	Hypo-methylated	-0.204997	37	16	80061290	NA	NA	NA
cg00677334	1.53836e-05	Hypo-methylated	-0.305763	37	16	68765982	NA	NA	NA
cg00689612	0.000373371	Hypo-methylated	-0.301321	37	17	76899627	TIMP2	Body	S_Shelf
cg00693253	0.00181952	Hypo-methylated	-0.237883	37	12	57559808	LRP1	Body	NA
cg00694315	0.000419462	Hypo-methylated	-0.244424	37	7	142918234	TAS2R40	TSS1500	NA
cg00702719	0.00561707	Hyper-methylated	0.213163	37	6	74025019	NA	NA	Island
cg00714725	0.00925073	Hyper-methylated	0.242115	37	10	94825576	CYP26C1	Body	Island
cg00719767	0.00544635	Hypo-methylated	-0.209171	37	7	64027686	NA	NA	N_Shelf
cg00741695	0.00131188	Hypo-methylated	-0.235859	37	6	961559	LOC285768;LOC285768	Body;Body	NA
cg00743094	0.000522748	Hyper-methylated	0.287217	37	13	100547968	CLYBL	3'UTR	Island
cg00748226	0.000827606	Hypo-methylated	-0.226327	37	19	50970203	FAM71E1	3'UTR	NA
cg00755063	0.00315327	Hypo-methylated	-0.212793	37	19	13275288	NA	NA	S_Shore
cg00763743	0.00178673	Hypo-methylated	-0.217469	37	7	137352173	DGKI	Body	NA
cg00767503	0.0124839	Hyper-methylated	0.218739	37	16	85881907	NA	NA	S_Shelf
cg00768487	0.00434999	Hypo-methylated	-0.260993	37	1	26611311	UBXN11;UBXN11;UBXN11	Body;Body;Body	NA
cg00771217	0.00064474	Hypo-methylated	-0.222382	37	4	68699819	TMPRSS11D	Body	NA
cg00773902	0.00242397	Hypo-methylated	-0.250064	37	19	19007324	GDF1;LASS1;LASS1	TSS1500;TSS1500;TSS1500	Island
cg00785738	0.00109793	Hypo-methylated	-0.206354	37	9	35617323	CD72	Body	Island
cg00790395	0.00559172	Hyper-methylated	0.205138	37	10	94822172	CYP26C1	Body	Island
cg00804078	0.00115669	Hypo-methylated	-0.211212	37	6	110736941	DDO;DDO	TSS200;TSS200	NA
cg00808170	0.000978089	Hyper-methylated	0.233854	37	5	140807787	PCDHGA4;PCDHGA11;PCDHGA11;PCDHGA9;PCDHGA1;PCDHGB1;PCDHGB8P;PCDHGB6;PCDHGB3;PCDHGB7;PCDHGA6;PCDHGA8;PCDHGA10;PCDHGA5;PCDHGB4;PCDHGA3;PCDHGA2;PCDHGB2;PCDHGA7;PCDHGB5	Body;Body;Body;Body;Body;Body;Body;Body;Body;Body;Body;Body;Body;Body;Body;Body;Body;Body;Body;Body	Island
cg00814898	0.00176913	Hyper-methylated	0.23622	37	6	474297	NA	NA	NA
cg00815832	0.00233893	Hyper-methylated	0.202532	37	1	228658973	NA	NA	Island
cg00821051	0.000269251	Hypo-methylated	-0.208976	37	10	131592591	NA	NA	Island
cg00834755	1.08335e-05	Hyper-methylated	0.272742	37	20	61674675	NA	NA	N_Shore
cg00839579	0.00279039	Hyper-methylated	0.2308	37	7	15727441	MEOX2	TSS1500	NA
cg00846121	0.00879619	Hypo-methylated	-0.206445	37	19	49118114	FAM83E	TSS1500	S_Shore
cg00847221	0.00887321	Hypo-methylated	-0.213531	37	17	64948442	NA	NA	NA
cg00849148	0.00721196	Hypo-methylated	-0.212811	37	4	186951273	NA	NA	NA
cg00852051	0.000718981	Hypo-methylated	-0.256589	37	1	214006138	NA	NA	NA
cg00852595	0.000430189	Hypo-methylated	-0.309748	37	12	99548437	ANKS1B;ANKS1B;ANKS1B;ANKS1B;ANKS1B	1stExon;5'UTR;5'UTR;Body;1stExon	NA
cg00852846	1.41228e-06	Hypo-methylated	-0.305245	37	2	85664713	NA	NA	Island
cg00855901	3.05323e-05	Hypo-methylated	-0.298302	37	1	79085765	IFI44L	TSS1500	NA
cg00861695	0.00590063	Hypo-methylated	-0.205199	37	13	24736455	SPATA13;MIR2276;SPATA13	5'UTR;TSS200;5'UTR	S_Shore
cg00870778	0.0014536	Hyper-methylated	0.205178	37	7	97598492	MGC72080	Body	N_Shelf
cg00872683	0.0131715	Hypo-methylated	-0.204692	37	4	40398005	NA	NA	NA
cg00895836	0.00506416	Hyper-methylated	0.213456	37	13	25643450	NA	NA	Island
cg00903932	0.0026648	Hyper-methylated	0.236783	37	1	101258727	NA	NA	NA
cg00904483	0.000891338	Hypo-methylated	-0.267382	37	10	131354873	MGMT	Body	NA
cg00930615	0.0140425	Hypo-methylated	-0.234335	37	15	60690667	ANXA2;ANXA2;ANXA2;ANXA2	TSS1500;TSS1500;TSS1500;TSS1500	N_Shore
cg00937742	0.0017109	Hypo-methylated	-0.216144	37	2	133429299	LYPD1;LYPD1	TSS1500;TSS1500	S_Shore
cg00947324	0.000360634	Hypo-methylated	-0.20409	37	14	96887456	AK7	Body	N_Shelf
cg00950718	0.00100254	Hypo-methylated	-0.242172	37	1	159859904	CCDC19	Body	NA
cg00957580	8.00702e-05	Hypo-methylated	-0.222283	37	14	21484976	NDRG2;NDRG2;NDRG2;NDRG2;NDRG2;NDRG2;NDRG2;NDRG2	3'UTR;3'UTR;3'UTR;3'UTR;3'UTR;3'UTR;3'UTR;3'UTR	NA
cg00972761	0.000452313	Hypo-methylated	-0.238705	37	1	216348212	USH2A;USH2A	Body;3'UTR	NA
cg00978570	0.0104653	Hypo-methylated	-0.229645	37	1	16303299	ZBTB17	TSS1500	S_Shore
cg00980622	0.00494371	Hypo-methylated	-0.211811	37	14	75884845	NA	NA	NA
cg00986203	0.0119736	Hypo-methylated	-0.20659	37	1	80366403	NA	NA	NA
cg00986742	0.000752036	Hypo-methylated	-0.211882	37	1	165513318	LOC400794;LRRC52	Body;TSS200	NA
cg00987461	0.00632778	Hypo-methylated	-0.239592	37	12	104444006	GLT8D2	TSS200	NA
cg00997853	0.00615544	Hypo-methylated	-0.201216	37	12	26844579	ITPR2	Body	NA
cg01004457	0.000535281	Hypo-methylated	-0.249799	37	19	15851571	OR10H3	TSS1500	NA
cg01014224	0.000433263	Hypo-methylated	-0.266659	37	13	44379186	NA	NA	NA
cg01015395	0.0140392	Hypo-methylated	-0.210088	37	5	167332342	ODZ2	Body	NA
cg01019971	0.000181008	Hypo-methylated	-0.255913	37	1	214159610	NA	NA	N_Shore
cg01049674	0.0053957	Hypo-methylated	-0.231473	37	19	41073425	SPTBN4	Body	N_Shore
cg01055099	0.000324039	Hyper-methylated	0.249599	37	16	3516099	NAT15;NAT15;NAT15	5'UTR;5'UTR;5'UTR	NA
cg01066189	0.000840005	Hypo-methylated	-0.229709	37	4	158493216	LOC340017	TSS1500	NA
cg01068601	9.59938e-05	Hypo-methylated	-0.270008	37	16	67918699	NRN1L	TSS200	Island
cg01079118	0.000140481	Hypo-methylated	-0.214838	37	10	131567828	NA	NA	NA
cg01085165	2.77963e-07	Hypo-methylated	-0.235678	37	16	4426401	VASN;CORO7	5'UTR;Body	NA
cg01085803	0.000733576	Hypo-methylated	-0.219856	37	6	11233545	NEDD9;NEDD9;NEDD9	TSS1500;Body;TSS1500	NA
cg01088404	6.60704e-05	Hypo-methylated	-0.263057	37	12	48214523	HDAC7;HDAC7	TSS1500;TSS1500	S_Shore
cg01088658	0.000188861	Hypo-methylated	-0.231235	37	4	71511557	ENAM	3'UTR	NA
cg01092108	0.00318794	Hypo-methylated	-0.216554	37	5	33362853	NA	NA	NA
cg01104724	0.00102642	Hypo-methylated	-0.248204	37	7	56297564	NA	NA	Island
cg01109574	0.00520432	Hyper-methylated	0.20114	37	2	36824259	FEZ2;FEZ2	Body;Body	N_Shore
cg01122167	0.00108677	Hypo-methylated	-0.208446	37	5	149650243	CAMK2A;CAMK2A	Body;Body	NA
cg01127412	2.10263e-05	Hypo-methylated	-0.26605	37	3	39232857	XIRP1	5'UTR	NA
cg01135464	0.0141432	Hypo-methylated	-0.206721	37	17	48971001	NA	NA	NA
cg01142438	2.56392e-05	Hypo-methylated	-0.279546	37	5	178489987	ZNF354C	Body	S_Shelf
cg01147665	0.0125435	Hypo-methylated	-0.236581	37	3	32146075	NA	NA	N_Shore
cg01174441	7.17389e-05	Hypo-methylated	-0.249362	37	18	52262555	C18orf26	Body	NA
cg01181009	0.00149774	Hyper-methylated	0.205326	37	3	62305213	C3orf14	TSS200	S_Shore
cg01182076	0.00444584	Hypo-methylated	-0.218357	37	4	183601697	ODZ3	Body	NA
cg01211763	6.29814e-05	Hypo-methylated	-0.277555	37	11	131790806	NTM;NTM;NTM;NTM	Body;Body;Body;Body	NA
cg01214458	0.00625559	Hyper-methylated	0.211222	37	22	28193996	MN1	1stExon	Island
cg01224715	0.0219406	Hyper-methylated	0.204643	37	5	140811520	PCDHGA4;PCDHGA11;PCDHGA11;PCDHGA9;PCDHGA1;PCDHGB1;PCDHGB6;PCDHGA12;PCDHGB3;PCDHGB7;PCDHGA6;PCDHGA8;PCDHGA10;PCDHGA12;PCDHGA5;PCDHGB4;PCDHGA3;PCDHGA2;PCDHGA7;PCDHGB2;PCDHGB5	Body;Body;Body;Body;Body;Body;Body;1stExon;Body;Body;Body;Body;Body;1stExon;Body;Body;Body;Body;Body;Body;Body	Island
cg01228271	0.00211636	Hypo-methylated	-0.200778	37	3	142663294	NA	NA	N_Shelf
cg01234420	0.00447449	Hypo-methylated	-0.203045	37	22	46453808	LOC150381	Body	N_Shelf
cg01235820	8.32165e-05	Hypo-methylated	-0.306962	37	20	642782	SCRT2	3'UTR	Island
cg01236132	0.000725513	Hyper-methylated	0.212617	37	13	112723581	SOX1;SOX1	1stExon;3'UTR	Island
cg01237333	0.000118878	Hyper-methylated	0.217189	37	9	113530	NA	NA	Island
cg01237501	0.000336167	Hyper-methylated	0.213622	37	16	87079313	NA	NA	NA
cg01240724	0.000625064	Hypo-methylated	-0.201096	37	10	123298577	FGFR2;FGFR2;FGFR2;FGFR2;FGFR2;FGFR2;FGFR2;FGFR2;FGFR2	Body;Body;Body;Body;Body;Body;Body;Body;Body	NA
cg01246520	0.00154393	Hypo-methylated	-0.289175	37	17	17644344	RAI1	5'UTR	NA
cg01252526	0.00120278	Hypo-methylated	-0.301759	37	16	711033	WDR90	Body	N_Shore
cg01254505	0.000155011	Hypo-methylated	-0.232424	37	19	17516470	BST2	TSS200	NA
cg01256444	0.000146107	Hypo-methylated	-0.256927	37	17	12550226	NA	NA	NA
cg01264126	6.48444e-06	Hyper-methylated	0.209146	37	6	159653488	FNDC1	Body	Island
cg01264705	0.000579057	Hypo-methylated	-0.24546	37	12	116848341	NA	NA	NA
cg01272599	0.00786428	Hyper-methylated	0.200772	37	19	9879855	ZNF846	TSS1500	S_Shore
cg01272707	0.00770327	Hypo-methylated	-0.209718	37	6	26172185	NA	NA	Island
cg01273232	0.000213816	Hyper-methylated	0.242068	37	15	93652756	NA	NA	Island
cg01288724	0.000164893	Hypo-methylated	-0.229278	37	5	142575122	ARHGAP26;ARHGAP26	Body;Body	NA
cg01291854	0.000241885	Hypo-methylated	-0.20299	37	12	96613911	ELK3	5'UTR	NA
cg01294808	0.00301231	Hyper-methylated	0.22729	37	5	3599686	IRX1	Body	Island
cg01295399	0.00028517	Hyper-methylated	0.209413	37	10	50820278	SLC18A3;CHAT;CHAT;CHAT	1stExon;TSS1500;5'UTR;TSS1500	Island
cg01298374	0.000397559	Hypo-methylated	-0.230463	37	12	27768965	PPFIBP1;PPFIBP1	5'UTR;5'UTR	NA
cg01303055	1.55955e-05	Hypo-methylated	-0.246371	37	11	11265429	NA	NA	NA
cg01305625	0.0046302	Hypo-methylated	-0.200115	37	5	131593812	PDLIM4;PDLIM4	Body;Body	Island
cg01310473	0.00246974	Hypo-methylated	-0.252796	37	7	76829168	CCDC146;FGL2	Body;TSS200	NA
cg01311222	0.000314287	Hypo-methylated	-0.204756	37	3	124776153	HEG1	TSS1500	S_Shore
cg01311955	0.000710711	Hypo-methylated	-0.260517	37	11	132965250	OPCML	Body	NA
cg01312265	0.00811381	Hypo-methylated	-0.216057	37	10	132930452	TCERG1L	Body	NA
cg01312394	1.07264e-05	Hypo-methylated	-0.359974	37	2	47109380	NA	NA	NA
cg01314439	0.00116432	Hypo-methylated	-0.217626	37	11	123034487	ASAM	Body	NA
cg01330991	1.06944e-05	Hypo-methylated	-0.223808	37	17	7648108	DNAH2	Body	S_Shelf
cg01332534	2.99014e-05	Hypo-methylated	-0.23096	37	2	42066091	NA	NA	N_Shore
cg01340542	0.016475	Hypo-methylated	-0.204353	37	1	65468273	NA	NA	Island
cg01351315	0.00411622	Hyper-methylated	0.227559	37	17	46667737	LOC404266;LOC404266	TSS200;TSS200	N_Shore
cg01355392	0.000261449	Hypo-methylated	-0.268154	37	20	62679255	SOX18	3'UTR	N_Shore
cg01363324	0.000936213	Hyper-methylated	0.223769	37	9	124979353	LHX6;LHX6	Body;Body	Island
cg01374266	4.64562e-06	Hyper-methylated	0.215155	37	3	13895994	WNT7A	Body	Island
cg01387771	8.91039e-05	Hyper-methylated	0.226388	37	16	1036944	SOX8	3'UTR	Island
cg01414687	0.000866529	Hypo-methylated	-0.226462	37	1	31846873	FABP3	TSS1500	NA
cg01416657	0.00488714	Hypo-methylated	-0.289221	37	1	205392241	LEMD1	TSS1500	NA
cg01422262	0.0452838	Hypo-methylated	-0.214018	37	1	108506291	VAV3	Body	N_Shore
cg01424624	0.00902452	Hypo-methylated	-0.200481	37	11	128463348	NA	NA	NA
cg01425762	8.91039e-05	Hypo-methylated	-0.2769	37	16	81666633	CMIP;CMIP	Body;Body	NA
cg01428953	3.28339e-05	Hypo-methylated	-0.3168	37	1	155177237	THBS3;MTX1;MTX1	Body;TSS1500;TSS1500	N_Shore
cg01429039	0.00204742	Hyper-methylated	0.233319	37	4	52918065	SPATA18	Body	Island
cg01429333	0.0253909	Hyper-methylated	0.201801	37	7	1152615	C7orf50;C7orf50;C7orf50	Body;Body;Body	N_Shelf
cg01433297	3.99816e-05	Hypo-methylated	-0.283775	37	20	4151816	SMOX;SMOX;SMOX;SMOX	5'UTR;5'UTR;5'UTR;5'UTR	N_Shore
cg01439119	6.70902e-05	Hypo-methylated	-0.260449	37	12	106740490	TCP11L2	3'UTR	NA
cg01439568	3.11272e-05	Hyper-methylated	0.240438	37	3	51429919	RBM15B	1stExon	N_Shore
cg01448863	8.18838e-05	Hypo-methylated	-0.208502	37	14	70264043	SLC10A1	TSS200	NA
cg01450725	0.00397537	Hyper-methylated	0.221758	37	4	154714852	NA	NA	S_Shore
cg01454936	0.00474913	Hyper-methylated	0.233414	37	4	187628125	FAT1	Body	NA
cg01454951	0.0030168	Hypo-methylated	-0.209544	37	3	71730677	EIF4E3;EIF4E3;EIF4E3;EIF4E3	3'UTR;3'UTR;3'UTR;3'UTR	NA
cg01465429	2.01184e-05	Hypo-methylated	-0.200641	37	11	131799701	NTM;NTM;NTM;NTM	Body;Body;Body;Body	NA
cg01478179	0.000392449	Hyper-methylated	0.261111	37	4	187630905	FAT1	Body	NA
cg01489756	0.00088649	Hyper-methylated	0.234046	37	8	142654089	NA	NA	NA
cg01491071	8.55836e-05	Hypo-methylated	-0.24678	37	2	206789816	NA	NA	N_Shore
cg01492656	0.00633341	Hypo-methylated	-0.277264	37	4	40057241	N4BP2;LOC344967	TSS1500;Body	N_Shore
cg01493678	0.015626	Hypo-methylated	-0.229001	37	6	32784825	HLA-DOB	TSS200	NA
cg01503065	3.01656e-05	Hyper-methylated	0.242369	37	4	155411806	DCHS2;DCHS2	1stExon;1stExon	Island
cg01522820	0.00016458	Hypo-methylated	-0.280832	37	1	182694922	NA	NA	NA
cg01529637	0.000119684	Hyper-methylated	0.206386	37	20	50721911	ZFP64	Body	Island
cg01533082	0.000245297	Hypo-methylated	-0.21494	37	14	58567637	C14orf37	Body	NA
cg01544903	9.74758e-05	Hypo-methylated	-0.264945	37	16	56697229	NA	NA	Island
cg01553231	9.88659e-05	Hypo-methylated	-0.220227	37	5	141072866	NA	NA	S_Shore
cg01556706	0.00105559	Hypo-methylated	-0.382894	37	3	59804435	FHIT;FHIT	Body;Body	NA
cg01558403	0.000487185	Hypo-methylated	-0.210554	37	5	40309379	NA	NA	NA
cg01559356	0.00110189	Hypo-methylated	-0.238047	37	19	2282568	C19orf35	TSS1500	S_Shelf
cg01572694	0.000150778	Hyper-methylated	0.266674	37	17	46657555	MIR10A	TSS1500	N_Shore
cg01576459	0.000221947	Hypo-methylated	-0.214122	37	1	227686895	NA	NA	S_Shelf
cg01577755	0.00149358	Hypo-methylated	-0.278897	37	5	912433	TRIP13	Body	N_Shore
cg01585180	0.00653071	Hyper-methylated	0.201707	37	4	187628026	FAT1	Body	NA
cg01586768	0.000107378	Hyper-methylated	0.219722	37	16	67910872	EDC4	Body	S_Shelf
cg01598596	0.00350548	Hypo-methylated	-0.223587	37	3	187464648	BCL6	TSS1500	S_Shelf
cg01601050	0.000433324	Hypo-methylated	-0.212171	37	14	25519778	STXBP6	TSS1500	S_Shore
cg01609268	0.000120431	Hypo-methylated	-0.315033	37	13	112236854	NA	NA	N_Shore
cg01613455	0.000438676	Hypo-methylated	-0.333325	37	7	98248852	NPTX2	Body	S_Shore
cg01623879	0.0131147	Hypo-methylated	-0.203101	37	13	107559229	NA	NA	NA
cg01625621	0.00124511	Hypo-methylated	-0.209171	37	15	34260433	AVEN;CHRM5	Body;TSS1500	NA
cg01646289	0.000188828	Hyper-methylated	0.223325	37	10	134733735	NA	NA	Island
cg01647561	0.0249005	Hypo-methylated	-0.201812	37	2	238199815	NA	NA	NA
cg01649611	0.00015624	Hypo-methylated	-0.32366	37	2	43521066	THADA;THADA	Body;Body	NA
cg01654327	0.000483791	Hyper-methylated	0.259071	37	12	130976260	RIMBP2	5'UTR	NA
cg01656168	0.000907286	Hypo-methylated	-0.210319	37	16	69141437	HAS3;HAS3	5'UTR;TSS200	Island
cg01664864	7.49273e-06	Hyper-methylated	0.202704	37	14	102027677	DIO3;MIR1247	TSS200;TSS1500	Island
cg01678321	0.000544247	Hypo-methylated	-0.256316	37	5	150683530	SLC36A3;SLC36A3	TSS200;TSS200	NA
cg01684881	1.10549e-05	Hyper-methylated	0.23174	37	17	42635419	FZD2	1stExon	Island
cg01693305	0.0115011	Hyper-methylated	0.210719	37	1	19813311	CAPZB	TSS1500	S_Shore
cg01697623	0.000169926	Hyper-methylated	0.206908	37	20	61286344	SLCO4A1	5'UTR	N_Shore
cg01703780	0.00251147	Hypo-methylated	-0.22673	37	2	192353242	NA	NA	NA
cg01722450	0.000988128	Hypo-methylated	-0.272635	37	18	61816636	C18orf20	TSS1500	NA
cg01727686	0.00425579	Hypo-methylated	-0.218758	37	11	63997306	NUDT22;NUDT22;NUDT22;DNAJC4	Body;Body;Body;TSS1500	N_Shore
cg01738022	0.00202029	Hypo-methylated	-0.248454	37	16	4012936	ADCY9	3'UTR	N_Shelf
cg01740282	3.35081e-05	Hypo-methylated	-0.200618	37	11	72946227	P2RY2;P2RY2;P2RY2	Body;Body;Body	Island
cg01745437	0.000777856	Hypo-methylated	-0.262107	37	14	45247593	NA	NA	NA
cg01754267	0.000334456	Hypo-methylated	-0.217554	37	12	57629240	NDUFA4L2	3'UTR	N_Shore
cg01759870	0.0218045	Hypo-methylated	-0.217799	37	14	105936409	MTA1	Body	Island
cg01762827	0.000385482	Hypo-methylated	-0.275543	37	16	69141442	HAS3;HAS3;HAS3	5'UTR;5'UTR;1stExon	Island
cg01764954	6.44753e-05	Hypo-methylated	-0.200391	37	15	72476792	GRAMD2	Body	Island
cg01766699	0.000616843	Hypo-methylated	-0.236813	37	2	196602679	DNAH7	Body	NA
cg01771850	0.0102342	Hypo-methylated	-0.258201	37	17	80847137	TBCD	Body	NA
cg01791778	0.00204672	Hyper-methylated	0.213986	37	2	583901	NA	NA	S_Shore
cg01797450	0.00473767	Hypo-methylated	-0.252564	37	6	168134760	NA	NA	N_Shore
cg01807131	3.5855e-06	Hypo-methylated	-0.252074	37	7	73856280	NA	NA	NA
cg01807946	0.00193943	Hypo-methylated	-0.222264	37	17	80205481	CSNK1D;CSNK1D	Body;Body	N_Shore
cg01811325	6.21969e-06	Hyper-methylated	0.20377	37	10	131757672	EBF3	Body	Island
cg01818369	0.000580747	Hyper-methylated	0.261984	37	15	48741995	FBN1	Body	NA
cg01827098	0.00109376	Hypo-methylated	-0.204515	37	7	150211152	GIMAP7	TSS1500	NA
cg01827726	0.000668876	Hypo-methylated	-0.236308	37	7	2673408	TTYH3	Body	S_Shore
cg01827761	0.000580386	Hypo-methylated	-0.259318	37	1	18806854	KLHDC7A	TSS1500	N_Shelf
cg01832012	1.35549e-05	Hypo-methylated	-0.231994	37	7	144437395	TPK1;TPK1	Body;Body	NA
cg01833196	0.00230436	Hypo-methylated	-0.265931	37	10	105453229	SH3PXD2A	Body	Island
cg01847380	0.0079688	Hypo-methylated	-0.201208	37	1	40366596	MYCL1;MYCL1;MYCL1	Body;Body;Body	Island
cg01869058	0.00287738	Hyper-methylated	0.219692	37	6	31926196	RDBP;SKIV2L;MIR1236	Body;TSS1500;TSS1500	N_Shore
cg01874562	0.00285985	Hypo-methylated	-0.214065	37	19	18873037	CRTC1;CRTC1	Body;Body	Island
cg01875106	0.00705065	Hypo-methylated	-0.235921	37	11	132287342	OPCML;OPCML	3'UTR;3'UTR	NA
cg01878963	0.00024066	Hypo-methylated	-0.230721	37	1	112147900	NA	NA	NA
cg01880399	0.0151903	Hypo-methylated	-0.254437	37	4	187590579	FAT1	Body	NA
cg01881761	0.00162656	Hypo-methylated	-0.235893	37	2	170366961	KBTBD10	1stExon	NA
cg01886855	0.000276589	Hypo-methylated	-0.300654	37	21	43786997	TFF1	TSS1500	NA
cg01901210	0.0173673	Hypo-methylated	-0.239417	37	5	125758791	GRAMD3;GRAMD3;GRAMD3;GRAMD3	Body;TSS200;TSS200;TSS200	N_Shore
cg01912379	0.000614856	Hyper-methylated	0.206435	37	18	44260450	ST8SIA5	Body	Island
cg01925521	0.000762472	Hypo-methylated	-0.221802	37	4	166299123	CPE	TSS1500	N_Shore
cg01933079	0.000134919	Hypo-methylated	-0.23525	37	5	65929713	MAST4;MAST4	Body;Body	NA
cg01940425	0.00115951	Hyper-methylated	0.218614	37	2	63276565	OTX1	TSS1500	Island
cg01940810	0.00544898	Hypo-methylated	-0.222023	37	12	68551655	IFNG	Body	NA
cg01965552	0.000443383	Hypo-methylated	-0.250061	37	5	40478425	NA	NA	NA
cg01966891	0.00151729	Hyper-methylated	0.252495	37	15	95870990	NA	NA	S_Shore
cg01968619	1.29582e-05	Hyper-methylated	0.248777	37	16	88353117	NA	NA	N_Shelf
cg02006950	0.00695888	Hyper-methylated	0.202858	37	10	134791352	NA	NA	N_Shore
cg02009766	0.0189277	Hyper-methylated	0.207794	37	15	70384232	TLE3;TLE3;TLE3	Body;Body;Body	N_Shelf
cg02010342	0.00118228	Hypo-methylated	-0.20138	37	17	79485934	NA	NA	Island
cg02013018	0.000493681	Hypo-methylated	-0.240695	37	12	122355842	WDR66	TSS1500	N_Shore
cg02017323	0.00241564	Hypo-methylated	-0.217394	37	16	30411471	NA	NA	Island
cg02018076	5.08374e-06	Hyper-methylated	0.28902	37	16	51175381	SALL1;SALL1	Body;Body	NA
cg02036387	0.000454256	Hypo-methylated	-0.217743	37	11	65197533	NA	NA	NA
cg02057755	0.000613362	Hypo-methylated	-0.265935	37	1	48998823	AGBL4	3'UTR	NA
cg02058408	1.57893e-05	Hyper-methylated	0.236284	37	17	20687681	NA	NA	Island
cg02058870	0.010318	Hypo-methylated	-0.239893	37	14	72053146	SIPA1L1	5'UTR	NA
cg02079584	0.000364234	Hypo-methylated	-0.265244	37	15	74528719	CCDC33;CCDC33	1stExon;5'UTR	NA
cg02079645	0.000625057	Hypo-methylated	-0.220408	37	2	167744466	NA	NA	NA
cg02080909	0.000118878	Hypo-methylated	-0.290658	37	17	79058333	BAIAP2;BAIAP2;BAIAP2;BAIAP2	Body;Body;Body;Body	NA
cg02081019	0.00251289	Hyper-methylated	0.259628	37	5	92930813	NA	NA	Island
cg02086195	0.000226402	Hypo-methylated	-0.272569	37	1	12656232	DHRS3	Body	Island
cg02105211	1.60375e-05	Hypo-methylated	-0.226287	37	3	4625188	ITPR1;ITPR1;ITPR1	Body;Body;Body	NA
cg02115302	0.00107687	Hyper-methylated	0.218467	37	16	27237719	NSMCE1	Body	NA
cg02131967	0.000855457	Hypo-methylated	-0.231722	37	17	61554106	ACE	TSS1500	Island
cg02152631	0.00783433	Hypo-methylated	-0.27552	37	8	29133647	NA	NA	NA
cg02154585	0.0040348	Hyper-methylated	0.204149	37	8	41137578	SFRP1	Body	NA
cg02159731	0.0041166	Hypo-methylated	-0.207094	37	11	119613405	NA	NA	Island
cg02183170	0.0013418	Hypo-methylated	-0.230966	37	14	55595698	LGALS3	TSS200	Island
cg02204637	0.0407175	Hypo-methylated	-0.208024	37	5	146888445	NA	NA	N_Shore
cg02215611	0.000507326	Hypo-methylated	-0.260739	37	16	67918965	NRN1L	Body	S_Shore
cg02216032	0.000304553	Hyper-methylated	0.243312	37	16	88949367	CBFA2T3;CBFA2T3	Body;Body	N_Shore
cg02221520	0.000178608	Hypo-methylated	-0.208635	37	4	38859706	TLR6	TSS1500	NA
cg02234734	3.50044e-05	Hyper-methylated	0.208014	37	1	44882329	RNF220	Body	N_Shore
cg02239377	0.00275502	Hypo-methylated	-0.20342	37	11	110334097	FDX1	3'UTR	NA
cg02258201	2.5311e-05	Hypo-methylated	-0.225752	37	9	35906148	HRCT1	TSS200	NA
cg02258387	0.000515178	Hyper-methylated	0.25574	37	12	21807177	LDHB	Body	N_Shelf
cg02262553	0.00112064	Hypo-methylated	-0.237786	37	4	87849250	NA	NA	NA
cg02267483	0.000229907	Hyper-methylated	0.258701	37	5	140810404	PCDHGA4;PCDHGA11;PCDHGA11;PCDHGA9;PCDHGA1;PCDHGB1;PCDHGB6;PCDHGA12;PCDHGB3;PCDHGB7;PCDHGA6;PCDHGA8;PCDHGA10;PCDHGA12;PCDHGA5;PCDHGB4;PCDHGA3;PCDHGA2;PCDHGA7;PCDHGB2;PCDHGB5	Body;Body;Body;Body;Body;Body;Body;1stExon;Body;Body;Body;Body;Body;1stExon;Body;Body;Body;Body;Body;Body;Body	N_Shore
cg02273724	0.00404777	Hypo-methylated	-0.2069	37	5	11906843	NA	NA	S_Shelf
cg02274366	0.000168399	Hypo-methylated	-0.239084	37	6	123154275	NA	NA	NA
cg02276126	8.11766e-05	Hypo-methylated	-0.206375	37	14	96039754	NA	NA	NA
cg02297063	0.0167846	Hypo-methylated	-0.231064	37	19	1132389	SBNO2;SBNO2	Body;TSS200	NA
cg02300379	0.00179164	Hypo-methylated	-0.212458	37	10	95536738	LGI1	Body	NA
cg02303505	0.000130375	Hypo-methylated	-0.239456	37	8	91592157	NA	NA	NA
cg02303805	0.00676444	Hyper-methylated	0.204069	37	7	148582347	EZH2;EZH2	TSS1500;TSS1500	S_Shore
cg02304361	0.00436692	Hypo-methylated	-0.210006	37	2	127699673	NA	NA	NA
cg02305765	0.00215346	Hyper-methylated	0.229624	37	12	53107910	NA	NA	N_Shore
cg02309594	0.00182849	Hyper-methylated	0.22145	37	1	32084329	HCRTR1	5'UTR	S_Shore
cg02311364	0.00715019	Hyper-methylated	0.21316	37	3	13001256	IQSEC1;IQSEC1	Body;Body	NA
cg02312715	0.00117766	Hypo-methylated	-0.206411	37	5	7926692	NA	NA	NA
cg02312904	0.000170603	Hypo-methylated	-0.351813	37	17	59234870	BCAS3;BCAS3	Body;Body	NA
cg02319318	0.00133993	Hypo-methylated	-0.240093	37	8	81639711	ZNF704	Body	NA
cg02320862	0.0100298	Hypo-methylated	-0.211697	37	17	75370284	SEPT9;SEPT9;SEPT9;SEPT9	5'UTR;Body;Body;Body	Island
cg02322205	0.000408565	Hypo-methylated	-0.221948	37	12	52640110	KRT7	Body	S_Shore
cg02327530	0.00383384	Hypo-methylated	-0.255432	37	7	100091786	C7orf51	3'UTR	S_Shore
cg02331910	0.00269217	Hypo-methylated	-0.227609	37	1	153599831	S100A13;S100A13;S100A1;S100A13;S100A13;S100A13	5'UTR;5'UTR;TSS1500;TSS200;5'UTR;TSS1500	NA
cg02335141	0.000728649	Hypo-methylated	-0.211414	37	6	167551083	CCR6;CCR6	3'UTR;3'UTR	NA
cg02343604	0.0057234	Hypo-methylated	-0.226046	37	1	23884703	ID3	3'UTR	N_Shore
cg02344477	3.45994e-05	Hypo-methylated	-0.233143	37	3	155422971	PLCH1	TSS1500	NA
cg02345399	0.00869204	Hypo-methylated	-0.24601	37	11	65195039	NA	NA	S_Shelf
cg02363711	0.000238862	Hypo-methylated	-0.253068	37	4	159141096	TMEM144	Body	NA
cg02366856	0.00176146	Hyper-methylated	0.205482	37	15	37239205	MEIS2;MEIS2;MEIS2;MEIS2;MEIS2;MEIS2;MEIS2	Body;Body;Body;Body;Body;Body;Body	NA
cg02367160	0.012043	Hypo-methylated	-0.208641	37	5	166614884	NA	NA	NA
cg02384419	0.00882107	Hypo-methylated	-0.207802	37	7	104568180	LOC723809	TSS1500	NA
cg02385474	0.000165788	Hyper-methylated	0.241586	37	1	233394797	PCNXL2	Body	NA
cg02392813	2.43855e-05	Hypo-methylated	-0.250642	37	5	80594700	RNU5E;RNU5D	Body;Body	N_Shelf
cg02394249	0.000755281	Hypo-methylated	-0.221065	37	12	93140078	PLEKHG7	Body	NA
[truncated: 3,214 more rows]

## Sheet: Supp Data 5- Correlation Expr 
Supplementary Data 5. Correlation of differentially methylated sites and gene expression. Significant correlation was considered when adjusted p value<0.05 in at least ne comparison. Correlation were tested in the entire cohort or in the subgroups were probe were differentially methylated (significant correlation is shaded in blue)
[truncated: 12,817 more rows]

[truncated: 2 more sheets: Supp Data 6 - genes_5probes, Supp Data 7 ARX]
