# Supplementary material for: DNA methylation patterns identify subgroups of pancreatic neuroendocrine tumors with clinical association
Source: Commun Biol. 2021 Feb 3;4:155. doi: 10.1038/s42003-020-01469-0 (PMC7859232; doi:10.1038/s42003-020-01469-0)
Supplement: Supplementary file 4 — Supplementary Data 8 [file 42003_2020_1469_MOESM4_ESM.xlsx]

## Sheet: Figure1 A
Figure 1 A) Relationship of subgroups with genomic and clinical features
Methylation Subgroups	MEN1 Mutation	DAXX Mutation	ATRX Mutation	ALT Status	Telomere Ratio	Cellularity	Functional PanNETs	AJCC pT Stage	AJCC Stage	Grade WHO2019	Extra Pancreatic Spread	Perineural Invasion	Vascular Invasion	Surgical Margin	Age	Smoker
T1	none	none	none	ALT -ve	0.35-0.65	50%-59.99%	Yes	2	IV	G1	Absent	Present	Absent	Involved	41-50	Never
T1	none	none	none	ALT -ve	<0.35	80%-89.99%	No	2	IIB	G2	Present	Absent	Absent	Clear	61-70	Never
T1	none	none	SV	ALT -ve	0.35-0.65	70%-79.99%	No	3	IV	G2	Present	Present	Present	Involved	21-30	Never
T1	none	none	none	ALT -ve	0.35-0.65	90%-94.99%	No	3	IIB	G3	Present	Present	Absent	Clear	71-80	Never
T1	none	none	none	ALT -ve	0.35-0.65	80%-89.99%	Yes	2	IB	G1	Present	Present	Present	Involved	71-80	Never
T1	none	none	none	not tested	0.35-0.65	60%-69.99%	No	3	IV	G3	Present	Present	Present	Involved	61-70	Never
T1	none	none	none	ALT -ve	1-1.35	90%-94.99%	Yes	1	IA	G1	Absent	NA	NA	Clear	51-60	Stopped
T1	none	none	none	ALT -ve	0.35-0.65	80%-89.99%	Yes	2	IB	G1	Absent	Absent	Present	Clear	<=20	NotRecorded
T1	none	none	none	ALT -ve	1-1.35	80%-89.99%	Yes	2	IB	G1	Absent	Absent	Absent	Clear	61-70	Never
T1	none	none	none	ALT -ve	0.65-1	50%-59.99%	Yes	2	IB	G2	Absent	Absent	Absent	Clear	51-60	Never
T1	none	none	none	ALT +ve	1-1.35	80%-89.99%	Yes	3	IIA	G2	Present	Absent	Absent	Clear	31-40	Never
T1	none	none	none	ALT -ve	0.65-1	70%-79.99%	No	3	IIB	G2	Present	Absent	Present	Clear	61-70	Stopped
T1	none	none	none	ALT -ve	0.35-0.65	80%-89.99%	No	3	IIA	G2	Present	Present	Present	Clear	61-70	Stopped
T1	none	none	none	ALT -ve	<0.35	80%-89.99%	No	3	IIA	G1	Present	Absent	Absent	Involved	51-60	Never
T1	none	none	none	ALT -ve	0.35-0.65	80%-89.99%	No	2	IB	G2	Absent	Absent	Present	Clear	41-50	Stopped
T1	none	none	Frame_Shift_Del	not tested	>2	90%-94.99%	No	2	IB	G1	Present	Present	Present	Clear	41-50	Never
T1	none	none	none	ALT -ve	0.65-1	70%-79.99%	No	1	IA	G1	Absent	Present	Absent	Clear	61-70	Never
T1	none	none	none	ALT -ve	0.65-1	80%-89.99%	No	2	IB	G1	Absent	Absent	Absent	Clear	41-50	Never
T1	none	none	none	ALT -ve	0.35-0.65	80%-89.99%	No	3	IV	G2	Present	Present	Present	Clear	31-40	NotRecorded
T1	none	none	none	ALT -ve	0.65-1	50%-59.99%	No	3	IIB	G2	Present	NA	NA	Involved	51-60	Still
T1	none	Missense_Mutation	none	ALT +ve	1.35-2	60%-69.99%	No	3	IIA	G2	Present	NA	NA	Clear	71-80	Never
T1	Frame_Shift_Ins	Frame_Shift_Del	none	ALT +ve	1-1.35	50%-59.99%	No	2	IB	G2	Absent	Present	Present	Clear	51-60	Still
T2	none	none	none	ALT +ve	1-1.35	80%-89.99%	No	2	IB	G2	Absent	Absent	Present	Clear	51-60	Stopped
T2	Missense_Mutation	none	none	ALT +ve	1.35-2	80%-89.99%	No	3	IIA	G2	Present	Absent	Present	Clear	61-70	Still
T2	none	none	none	ALT +ve	1.35-2	90%-94.99%	No	3	IIA	G1	Present	Present	Present	Clear	41-50	Stopped
T2	Splice_Site	none	none	ALT +ve	>2	80%-89.99%	No	3	IIB	G2	Present	Absent	Present	Clear	61-70	Never
T2	none	none	none	ALT +ve	>2	90%-94.99%	No	2	IB	G1	Present	Present	Present	Clear	41-50	Never
T2	Nonsense_Mutation	none	none	ALT -ve	<0.35	80%-89.99%	No	3	IIA	G2	Present	Absent	Present	Clear	51-60	Never
T2	none	none	Frame_Shift_Del	ALT +ve	1-1.35	70%-79.99%	No	2	IV	G2	Present	Present	Present	Clear	31-40	Still
T2	Frame_Shift_Del	Frame_Shift_Del	none	ALT +ve	1.35-2	60%-69.99%	No	4	IV	G2	Present	Present	Present	NA	51-60	NotRecorded
T2	none	none	Frame_Shift_Ins	ALT -ve	1-1.35	70%-79.99%	No	3	IV	G2	Present	NA	Present	Clear	41-50	Never
T2	In_Frame_Del	none	none	ALT +ve	>2	80%-89.99%	No	3	IIB	G2	Present	Present	Present	Clear	71-80	Never
T2	none	Splice_Site	none	ALT +ve	1-1.35	90%-94.99%	No	3	IV	G2	Present	NA	Present	Clear	41-50	Never
T2	Missense_Mutation	Frame_Shift_Del	none	ALT +ve	1.35-2	>=95%	No	2	IV	G2	Absent	Present	Present	Clear	61-70	Still
T2	Missense_Mutation	Frame_Shift_Ins	none	ALT +ve	1.35-2	80%-89.99%	No	3	IIA	G2	Present	Absent	Present	Clear	61-70	Never
T2	none	Nonsense_Mutation	none	ALT +ve	0.65-1	90%-94.99%	No	2	IB	G2	Absent	Absent	Present	Clear	71-80	Never
T2	none	Nonsense_Mutation	none	ALT +ve	1.35-2	80%-89.99%	No	3	IIB	G2	Present	Present	Present	Clear	51-60	Still
T2	Frame_Shift_Del	Nonsense_Mutation	none	ALT +ve	>2	80%-89.99%	No	3	IIA	G2	Present	Absent	Present	Involved	51-60	Never
T2	Missense_Mutation	Frame_Shift_Del	none	ALT +ve	1.35-2	>=95%	No	3	IIB	G2	Present	Present	Present	Clear	71-80	Stopped
T2	none	Frame_Shift_Ins	none	ALT +ve	1.35-2	80%-89.99%	No	4	III	G2	Present	Present	Present	Clear	61-70	Never
T2	none	none	Frame_Shift_Del	ALT -ve	1-1.35	80%-89.99%	No	3	IIB	G1	Present	Absent	Absent	Clear	61-70	Never
T2	none	Frame_Shift_Del	none	ALT -ve	1-1.35	80%-89.99%	No	2	IIB	G2	Present	Present	Present	Clear	71-80	Stopped
T2	Splice_Site	Frame_Shift_Del	none	not tested	1.35-2	80%-89.99%	No	2	IB	G2	Absent	Absent	Absent	Clear	61-70	Stopped
T2	Frame_Shift_Del	none	Nonsense_Mutation	not tested	0.65-1	90%-94.99%	No	2	IIB	G2	Absent	Present	Present	Involved	51-60	Never
T2	Frame_Shift_Del	In_Frame_Del	none	ALT +ve	>2	90%-94.99%	No	3	IV	G1	Present	Present	Present	Clear	51-60	Never
T2	Frame_Shift_Del	none	none	not tested	>2	>=95%	No	2	IB	G2	Absent	Absent	Absent	Clear	71-80	Never
T2	Missense_Mutation	Splice_Site	none	ALT +ve	>2	90%-94.99%	No	3	IIB	G1	Present	Absent	Present	Involved	71-80	Never
T2	Missense_Mutation	Splice_Site	none	ALT +ve	>2	80%-89.99%	No	3	IIB	G1	Present	Present	Present	Involved	>80	Stopped
T2	none	none	none	ALT -ve	1.35-2	70%-79.99%	No	3	IIB	G1	Present	Absent	Present	Clear	31-40	Never
T2	none	none	none	ALT -ve	0.35-0.65	90%-94.99%	No	2	IIB	G2	Absent	Absent	Absent	Clear	31-40	Stopped
T2	none	none	none	ALT -ve	0.35-0.65	>=95%	No	2	IIB	G2	Absent	NA	NA	Clear	31-40	Never
T2	Splice_Site	Nonsense_Mutation	none	not tested	>2	90%-94.99%	No	3	IV	G2	Present	Present	Present	Clear	51-60	Never
T2	none	none	Nonsense_Mutation	ALT +ve	1.35-2	80%-89.99%	Yes	2	IB	G2	Absent	Absent	Absent	Involved	61-70	Stopped
T2	none	none	Splice_Site	ALT +ve	0.35-0.65	80%-89.99%	No	3	IIB	G1	Present	Present	Present	Clear	41-50	Never
T2	Germline	none	none	not tested	1-1.35	90%-94.99%	No	2	IIB	G2	Absent	Absent	Present	Clear	41-50	Never
T2	Frame_Shift_Ins	Frame_Shift_Del	none	ALT +ve	>2	70%-79.99%	No	2	IB	G2	Absent	NA	Present	Clear	41-50	Never
T2	Nonsense_Mutation	Missense_Mutation	none	ALT +ve	1.35-2	90%-94.99%	No	3	IIA	G2	Present	Absent	Present	Clear	41-50	Never
T2	Germline	none	none	ALT -ve	0.35-0.65	90%-94.99%	No	2	IIB	G2	Absent	Present	Present	Clear	<=20	Never
T3	Frame_Shift_Ins	none	none	ALT -ve	0.65-1	90%-94.99%	No	1	IA	G1	Absent	Absent	Absent	Clear	31-40	Never
T3	none	none	none	ALT -ve	0.65-1	90%-94.99%	No	1	IA	G1	Absent	Absent	Absent	Clear	41-50	Never
T3	none	none	none	ALT +ve	0.65-1	90%-94.99%	No	2	IB	G1	Absent	Absent	Absent	Clear	51-60	Still
T3	Nonsense_Mutation	none	none	ALT -ve	1-1.35	70%-79.99%	Yes	1	IA	G2	Absent	Absent	Absent	Clear	61-70	Stopped
T3	none	none	none	ALT -ve	0.65-1	60%-69.99%	No	1	IA	G1	Absent	Absent	Absent	Clear	>80	Stopped
T3	Missense_Mutation	none	none	ALT -ve	0.65-1	60%-69.99%	No	1	IA	G1	Absent	Absent	Absent	Clear	61-70	Stopped
T3	none	none	none	ALT -ve	0.35-0.65	70%-79.99%	No	2	IB	G1	Absent	Absent	Absent	Clear	61-70	Stopped
T3	Germline	none	none	ALT -ve	0.65-1	90%-94.99%	No	1	IV	G2	Absent	NA	NA	Clear	21-30	Never
T3	none	none	none	ALT +ve	0.65-1	70%-79.99%	No	3	IIB	G2	Present	Present	Present	Clear	61-70	Never
T3	none	none	none	ALT -ve	<0.35	80%-89.99%	No	2	IV	G2	Present	Present	Present	Clear	31-40	Never
T3	none	none	none	ALT -ve	0.65-1	60%-69.99%	No	2	IIB	G1	Absent	Present	Absent	Clear	51-60	Never
T3	none	none	none	ALT -ve	0.35-0.65	80%-89.99%	No	2	IB	G1	Absent	Absent	Absent	Clear	71-80	Still
T3	In_Frame_Del	none	none	ALT -ve	0.65-1	70%-79.99%	No	1	IA	G1	Absent	NA	NA	Clear	71-80	Stopped
T3	Missense_Mutation	none	none	ALT -ve	0.65-1	80%-89.99%	No	2	IB	G1	Absent	Absent	Present	Clear	61-70	Never
T3	none	none	none	not tested	0.35-0.65	>=95%	Yes	2	IB	G2	Absent	Absent	Absent	Clear	41-50	Stopped
T3	none	none	none	ALT -ve	0.35-0.65	>=95%	No	2	IB	G2	Absent	Absent	Present	Clear	61-70	Stopped
T3	Germline	none	none	ALT -ve	0.65-1	90%-94.99%	Yes	2	IIB	G1	Absent	Absent	Absent	Clear	71-80	Never
T3	Missense_Mutation	none	none	ALT -ve	<0.35	80%-89.99%	No	2	IB	G1	Absent	Absent	Absent	Clear	71-80	Stopped
T3	Frame_Shift_Del	none	none	ALT -ve	0.35-0.65	80%-89.99%	No	1	IA	G1	Absent	Present	Absent	Clear	61-70	Stopped
T3	Missense_Mutation	none	none	ALT -ve	0.35-0.65	90%-94.99%	No	2	IB	G1	Absent	NA	Present	Clear	51-60	Stopped
T3	Nonsense_Mutation	none	none	ALT -ve	0.35-0.65	>=95%	No	2	IB	G1	Absent	Absent	Absent	Clear	61-70	Stopped
T3	Nonsense_Mutation	none	none	ALT -ve	0.35-0.65	90%-94.99%	No	1	IA	G1	Absent	Absent	Absent	Clear	71-80	Never
T3	none	none	none	ALT -ve	<0.35	90%-94.99%	No	2	IB	G2	Absent	Absent	Present	Clear	51-60	Stopped
T3	Missense_Mutation	Nonsense_Mutation	none	ALT +ve	1.35-2	80%-89.99%	No	2	IB	G2	Absent	Absent	Absent	Clear	61-70	Never
T3	Frame_Shift_Del	Frame_Shift_Del	none	ALT +ve	1.35-2	80%-89.99%	No	3	IV	G1	Present	Absent	Present	Clear	71-80	Stopped
T3	none	none	Frame_Shift_Ins	not tested	1-1.35	90%-94.99%	No	2	IV	G2	Absent	Absent	Absent	Clear	51-60	Never

## Sheet: Figure1 B,C,F,G,H,I
Figure 1 (B,C,G, H & I) Contingency Matrices for Categorical Variables
B) MEN1, DAXX or ATRX mutations
Methylation Subgroups	MEN1, DAXX or ATRX mutation	Frequency	Total in Cluster	Proportion
T1	WT	18	22	0.818182
T2	WT	6	36	0.166667
T3	WT	11	26	0.423077
T1	Mut	4	22	0.181818
T2	Mut	30	36	0.833333
T3	Mut	15	26	0.576923
C) DAXX or ATRX mutations
Methylation Subgroups	DAXX or ATRX mutation	Frequency	Total in Cluster	Proportion
T1	WT	18	22	0.818182
T2	WT	13	36	0.361111
T3	WT	23	26	0.884615
T1	Mut	4	22	0.181818
T2	Mut	23	36	0.638889
T3	Mut	3	26	0.115385
G) Extra Pancreatic Spread
Methylation Subgroups	Extra Pancreatic Spread	Frequency	Total in Cluster	Proportion
T1	Present	13	22	0.590909
T2	Present	24	36	0.666667
T3	Present	3	26	0.115385
T1	Absent	9	22	0.409091
T2	Absent	12	36	0.333333
T3	Absent	23	26	0.884615
H) Perineural Invasion
Methylation Subgroups	Perineural Invation	Frequency	Total in Cluster	Proportion
T1	Present	10	19	0.526316
T2	Present	16	32	0.5
T3	Present	4	23	0.173913
T1	Absent	9	19	0.473684
T2	Absent	16	32	0.5
T3	Absent	19	23	0.826087
I) Vascular Invasion
Methylation Subgroups	Vascular Invasion	Frequency	Total in Cluster	Proportion
T1	Present	10	19	0.526316
T2	Present	30	35	0.857143
T3	Present	7	24	0.291667
T1	Absent	9	19	0.473684
T2	Absent	5	35	0.142857
T3	Absent	17	24	0.708333

## Sheet: Figure1 D,E,F
Figure 1 (D,E & F) Continuous Variables
		Figure1 D)	Figure1 E)	Figure1 F)
Sample Name	Methylation Subgroups	Tumour Size (mm)	Telomere Ratio	Mutations per Mb
ITNET_0118	T1	15	0.553158	0.460612
ITNET_0673	T1	25	0.346977	0.704519
ITNET_0152	T1	70	0.399206	0.522748
ICGC_0455	T1	12	0.371052	3.03787
ITNET_0087	T1	45	0.460144	0.952137
ITNET_0134	T1	55	0.534559	1.137
ICGC_0459	T1	17	1.08614	0.33263
ITNET_1317	T1	33	0.49977	0.0859396
ICGC_0440	T1	27	1.04431	0.237725
ITNET_0941	T1	13	0.780012	0.471431
NE_0010	T1	21	1.21277	0.289041
ITNET_0151	T1	40	0.977052	0.732341
NE_0038	T1	40	0.638951	0.776548
ICGC_0434	T1	40	0.261679	0.925551
ITNET_0833	T1	30	0.633889	0.594467
ITNET_0026	T1	30	2.52558	0.437117
ITNET_0850	T1	15	0.720557	0.0902675
ICGC_0446	T1	30	0.955881	0.291515
ITNET_1081	T1	25	0.438514	0.288114
NE_0028	T1	35	0.749826	0.273276
ICGC_0452	T1	20	1.67111	1.77753
NE_0018	T1	30	1.30156	0.380236
ITNET_0783	T2	40	1.059	0.985214
ICGC_0501	T2	35	1.91644	1.18151
ITNET_1027	T2	65	1.72966	0.67206
ICGC_0435	T2	40	5.74966	1.25571
ITNET_0148	T2	50	2.22883	0.73296
ICGC_0433	T2	105	0.287819	1.54722
ITNET_0935	T2	30	1.00429	0.72214
ITNET_1308	T2	80	1.83711	1.80411
ITNET_0020	T2	80	1.26574	1.33145
ITNET_1265	T2	45	3.06409	0.884436
ITNET_1312	T2	90	1.23916	1.27426
ITNET_1288	T2	50	1.38282	0.803133
NE_0021	T2	68	1.45566	0.916586
ITNET_0797	T2	45	0.681752	0.845176
NE_0033	T2	43	1.40875	2.74698
ITNET_1053	T2	90	2.14251	0.886909
ICGC_0497	T2	55	1.59364	0.594776
ITNET_1320	T2	70	1.87823	1.35772
ICGC_0436	T2	25	1.17754	1.21367
ITNET_0813	T2	35	1.23632	1.13514
ITNET_0700	T2	45	1.41473	0.711629
ICGC_0498	T2	49	0.905663	0.641147
ITNET_1301	T2	52	2.79783	0.383946
ICGC_0428	T2	58	2.87266	0.666805
ICGC_0432	T2	100	3.76745	0.85074
NE_0026	T2	55	4.31296	0.780876
ICGC_0439	T2	65	1.48495	0.403731
ICGC_0492	T2	88	0.417292	0.149931
ITNET_1293	T2	100	0.618046	0.314391
ITNET_0028	T2	70	3.06837	0.412386
ICGC_0437	T2	40	1.98389	1.0288
ITNET_1257	T2	80	0.582119	0.594467
ITNET_0107	T2	55	1.04445	0.348705
NE_0012	T2	100	3.19546	0.271112
ITNET_0124	T2	40	1.63109	2.24432
ITNET_1050	T2	32	0.374544	0.253182
ITNET_1270	T3	15	0.762593	0.147148
ICGC_0447	T3	14	0.691944	0.152713
ICGC_0453	T3	45	0.81899	0.20743
NE_0032	T3	17	1.03686	0.341285
ICGC_0449	T3	15	0.931732	0.483488
ICGC_0491	T3	15	0.980847	0.326138
ITNET_1273	T3	60	0.635951	0.271112
ITNET_1309	T3	20	0.732734	0.0945954
ITNET_0681	T3	2	0.952841	0.0401876
ITNET_0128	T3	30	0.130214	0.710084
NE_0027	T3	40	0.72132	0.354269
ITNET_0968	T3	30	0.447915	0.324283
ICGC_0500	T3	15	0.874687	0.296152
NE_0025	T3	35	0.92217	0.228451
ICGC_0427	T3	76	0.618776	0.463085
ICGC_0441	T3	70	0.528677	1.51662
ICGC_0431	T3	40	0.746823	0.776857
NE_0020	T3	38	0.335243	0.654748
ITNET_1304	T3	10	0.647227	0.306044
ICGC_0443	T3	43	0.538284	0.78273
ICGC_0425	T3	70	0.512252	0.28255
ITNET_1286	T3	14	0.565586	0.667114
ICGC_0456	T3	75	0.190907	0.983978
ICGC_0489	T3	32	1.53639	0.524293
ICGC_0438	T3	45	1.68985	0.970994
ITNET_1000	T3	70	1.04716	0.674224

## Sheet: Figure2 A
Figure 2 A) Association of methylation subgroups with genomic features
Sample Name	Methylation Subgroups	MEN1 Mutation	DAXX Mutation	ATRX Mutation	ALT Status	Telomere Ratio
ITNET_0118	T1	none	none	none	ALT -ve	0.35-0.65
ITNET_0673	T1	none	none	none	ALT -ve	<0.35
ITNET_0152	T1	none	none	SV	ALT -ve	0.35-0.65
ICGC_0455	T1	none	none	none	ALT -ve	0.35-0.65
ITNET_0087	T1	none	none	none	ALT -ve	0.35-0.65
ITNET_0134	T1	none	none	none	not tested	0.35-0.65
ICGC_0459	T1	none	none	none	ALT -ve	1-1.35
ITNET_1317	T1	none	none	none	ALT -ve	0.35-0.65
ICGC_0440	T1	none	none	none	ALT -ve	1-1.35
ITNET_0941	T1	none	none	none	ALT -ve	0.65-1
NE_0010	T1	none	none	none	ALT +ve	1-1.35
ITNET_0151	T1	none	none	none	ALT -ve	0.65-1
NE_0038	T1	none	none	none	ALT -ve	0.35-0.65
ICGC_0434	T1	none	none	none	ALT -ve	<0.35
ITNET_0833	T1	none	none	none	ALT -ve	0.35-0.65
ITNET_0026	T1	none	none	Frame_Shift_Del	not tested	>2
ITNET_0850	T1	none	none	none	ALT -ve	0.65-1
ICGC_0446	T1	none	none	none	ALT -ve	0.65-1
ITNET_1081	T1	none	none	none	ALT -ve	0.35-0.65
NE_0028	T1	none	none	none	ALT -ve	0.65-1
ICGC_0452	T1	none	Missense_Mutation	none	ALT +ve	1.35-2
NE_0018	T1	Frame_Shift_Ins	Frame_Shift_Del	none	ALT +ve	1-1.35
ITNET_0783	T2	none	none	none	ALT +ve	1-1.35
ICGC_0501	T2	Missense_Mutation	none	none	ALT +ve	1.35-2
ITNET_1027	T2	none	none	none	ALT +ve	1.35-2
ICGC_0435	T2	Splice_Site	none	none	ALT +ve	>2
ITNET_0148	T2	none	none	none	ALT +ve	>2
ICGC_0433	T2	Nonsense_Mutation	none	none	ALT -ve	<0.35
ITNET_0935	T2	none	none	Frame_Shift_Del	ALT +ve	1-1.35
ITNET_1308	T2	Frame_Shift_Del	Frame_Shift_Del	none	ALT +ve	1.35-2
ITNET_0020	T2	none	none	Frame_Shift_Ins	ALT -ve	1-1.35
ITNET_1265	T2	In_Frame_Del	none	none	ALT +ve	>2
ITNET_1312	T2	none	Splice_Site	none	ALT +ve	1-1.35
ITNET_1288	T2	Missense_Mutation	Frame_Shift_Del	none	ALT +ve	1.35-2
NE_0021	T2	Missense_Mutation	Frame_Shift_Ins	none	ALT +ve	1.35-2
ITNET_0797	T2	none	Nonsense_Mutation	none	ALT +ve	0.65-1
NE_0033	T2	none	Nonsense_Mutation	none	ALT +ve	1.35-2
ITNET_1053	T2	Frame_Shift_Del	Nonsense_Mutation	none	ALT +ve	>2
ICGC_0497	T2	Missense_Mutation	Frame_Shift_Del	none	ALT +ve	1.35-2
ITNET_1320	T2	none	Frame_Shift_Ins	none	ALT +ve	1.35-2
ICGC_0436	T2	none	none	Frame_Shift_Del	ALT -ve	1-1.35
ITNET_0813	T2	none	Frame_Shift_Del	none	ALT -ve	1-1.35
ITNET_0700	T2	Splice_Site	Frame_Shift_Del	none	not tested	1.35-2
ICGC_0498	T2	Frame_Shift_Del	none	Nonsense_Mutation	not tested	0.65-1
ITNET_1301	T2	Frame_Shift_Del	In_Frame_Del	none	ALT +ve	>2
ICGC_0428	T2	Frame_Shift_Del	none	none	not tested	>2
ICGC_0432	T2	Missense_Mutation	Splice_Site	none	ALT +ve	>2
NE_0026	T2	Missense_Mutation	Splice_Site	none	ALT +ve	>2
ICGC_0439	T2	none	none	none	ALT -ve	1.35-2
ICGC_0492	T2	none	none	none	ALT -ve	0.35-0.65
ITNET_1293	T2	none	none	none	ALT -ve	0.35-0.65
ITNET_0028	T2	Splice_Site	Nonsense_Mutation	none	not tested	>2
ICGC_0437	T2	none	none	Nonsense_Mutation	ALT +ve	1.35-2
ITNET_1257	T2	none	none	Splice_Site	ALT +ve	0.35-0.65
ITNET_0107	T2	Germline	none	none	not tested	1-1.35
NE_0012	T2	Frame_Shift_Ins	Frame_Shift_Del	none	ALT +ve	>2
ITNET_0124	T2	Nonsense_Mutation	Missense_Mutation	none	ALT +ve	1.35-2
ITNET_1050	T2	Germline	none	none	ALT -ve	0.35-0.65
ITNET_1270	T3	Frame_Shift_Ins	none	none	ALT -ve	0.65-1
ICGC_0447	T3	none	none	none	ALT -ve	0.65-1
ICGC_0453	T3	none	none	none	ALT +ve	0.65-1
NE_0032	T3	Nonsense_Mutation	none	none	ALT -ve	1-1.35
ICGC_0449	T3	none	none	none	ALT -ve	0.65-1
ICGC_0491	T3	Missense_Mutation	none	none	ALT -ve	0.65-1
ITNET_1273	T3	none	none	none	ALT -ve	0.35-0.65
ITNET_1309	T3	Germline	none	none	ALT -ve	0.65-1
ITNET_0681	T3	none	none	none	ALT +ve	0.65-1
ITNET_0128	T3	none	none	none	ALT -ve	<0.35
NE_0027	T3	none	none	none	ALT -ve	0.65-1
ITNET_0968	T3	none	none	none	ALT -ve	0.35-0.65
ICGC_0500	T3	In_Frame_Del	none	none	ALT -ve	0.65-1
NE_0025	T3	Missense_Mutation	none	none	ALT -ve	0.65-1
ICGC_0427	T3	none	none	none	not tested	0.35-0.65
ICGC_0441	T3	none	none	none	ALT -ve	0.35-0.65
ICGC_0431	T3	Germline	none	none	ALT -ve	0.65-1
NE_0020	T3	Missense_Mutation	none	none	ALT -ve	<0.35
ITNET_1304	T3	Frame_Shift_Del	none	none	ALT -ve	0.35-0.65
ICGC_0443	T3	Missense_Mutation	none	none	ALT -ve	0.35-0.65
ICGC_0425	T3	Nonsense_Mutation	none	none	ALT -ve	0.35-0.65
ITNET_1286	T3	Nonsense_Mutation	none	none	ALT -ve	0.35-0.65
ICGC_0456	T3	none	none	none	ALT -ve	<0.35
ICGC_0489	T3	Missense_Mutation	Nonsense_Mutation	none	ALT +ve	1.35-2
ICGC_0438	T3	Frame_Shift_Del	Frame_Shift_Del	none	ALT +ve	1.35-2
ITNET_1000	T3	none	none	Frame_Shift_Ins	not tested	1-1.35

## Sheet: Figure2 B
Figure 2 B) Association of methylation subgroups with proportion of chromosomal arm affected by LOH
Chromosome Arm	ITNET_0118	ITNET_0673	ITNET_0152	ICGC_0455	ITNET_0087	ITNET_0134	ICGC_0459	ITNET_1317	ICGC_0440	ITNET_0941	NE_0010	ITNET_0151	NE_0038	ICGC_0434	ITNET_0833	ITNET_0026	ITNET_0850	ICGC_0446	ITNET_1081	NE_0028	ICGC_0452	NE_0018	ITNET_0783	ICGC_0501	ITNET_1027	ICGC_0435	ITNET_0148	ICGC_0433	ITNET_0935	ITNET_1308	ITNET_0020	ITNET_1265	ITNET_1312	ITNET_1288	NE_0021	ITNET_0797	NE_0033	ITNET_1053	ICGC_0497	ITNET_1320	ICGC_0436	ITNET_0813	ITNET_0700	ICGC_0498	ITNET_1301	ICGC_0428	ICGC_0432	NE_0026	ICGC_0439
12q	0.085	0.07	0.028	0.998	0.008	0.02	0.024	0.999	0.055	0.037	0.105	0.035	0.037	0.072	0.01	0.029	0.099	0.086	0.056	0	0.114	0.026	0.03	0.064	0.019	0.05	0.068	0.076	0.031	0.042	0.022	0.023	0.028	0.028	0.031	0.001	0.014	0.068	0.008	0.089	0.07	0.02	0.014	0.016	0.02	0.129	0.124	0.057	0.056
12p	0.008	0.025	0.032	0.784	0	0.015	0.009	0.999	0.072	0.017	0.048	0.009	0.063	0.105	0.001	0.001	0.001	0.038	0.027	0.001	0.009	0	0.045	0.002	0.052	0.038	0.046	0.038	0.001	0.004	0.001	0.028	0.035	0.009	0.021	0.01	0	0.002	0.463	0.002	0.016	0	0.077	0.047	0.032	0.998	0.072	0.002	0.036
17q	0.025	0.082	0.01	0.154	0.035	0.06	0.065	0.998	0.126	0.073	0.11	0.007	0.063	0.059	0.002	0.043	0.113	0.141	0.082	0.001	0.042	0.041	0.081	0.007	0.073	0.061	0.026	0.998	0.018	0.067	0.032	0.037	0.034	0	0.14	0.117	0	0.076	0.002	0.056	0.065	0.004	0.015	0.003	0.125	0.056	0.131	0	0.008
14q	0.053	0.029	0.011	0.126	0.043	0.048	0.023	0.073	0.071	0.025	0.095	0.061	0.036	0.064	0.002	0.018	0.22	0.082	0.056	0.002	0.057	0.024	0.085	0.02	0.08	0.09	0.05	0.1	0.063	0.034	0.033	0.021	0.081	0	0.035	0.015	0	0.068	0.001	0.055	0.04	0.038	0.019	0.026	0.05	0.045	0.072	0.009	0.001
20q	0.076	0.029	0.047	0.994	0.097	0.105	0.014	0.106	0.055	0.005	0.126	0.015	0.021	0.063	0.999	0.035	0.159	0.087	0.179	0	0.209	0.019	0.074	0.011	0.084	0.08	0.06	0.995	0.074	0.012	0.03	0.001	0.014	0.024	0.026	0.019	0.003	0.161	0.002	0.061	0.115	0.073	0.019	0.064	0.026	0.063	0.261	0.002	0.006
20p	0.002	0.066	0.063	0.049	0.02	0.038	0.024	0.061	0.043	0.034	0.056	0.033	0.029	0.052	0.998	0.004	0	0.064	0	0	0.021	0.009	0.018	0.076	0.006	0.06	0.02	0.999	0.011	0.012	0.068	0	0.003	0.021	0	0.746	0.003	0.006	0.006	0.013	0.005	0.008	0.041	0.005	0.017	0.009	0	0	0.044
17p	0.004	0.033	0.015	0.999	0.967	0.024	0.095	0.999	0.025	0.065	0.121	0.047	0.04	0.066	0.028	0.086	0.029	0.029	0.039	0.023	0.009	0.014	0.035	0	0.02	0.033	0.999	0.996	0	0.034	0.999	0.039	0.037	0.379	0.02	0.04	0.013	0.015	0.999	0.066	0.998	0.224	0.043	0.058	0.023	0.075	0.051	0.005	0.007
19p	0.119	0.083	0.026	0.872	0.028	0.069	0.044	0.069	0.125	0.151	0.607	0.123	0.083	0	0.102	0.059	0.055	0.043	0.032	0.004	0.008	0.099	0.199	0.996	0.026	0.038	0.098	0.077	0.004	0.033	0.036	0.079	0.006	0.089	0.997	0.153	0.042	0.026	0.151	0.195	0.057	0.036	0.083	0.099	0.084	0.021	0.054	0.052	0.043
19q	0.045	0.05	0.055	0.8	0.052	0.067	0.091	0.036	0.105	0.018	0.289	0.015	0.019	0.062	0.005	0.006	0.001	0.166	0.041	0.003	0.002	0.022	0.017	0.996	0.026	0.007	0.06	0.075	0.018	0.012	0.08	0.035	0.009	0.02	0.999	0.072	0.006	0.037	0.034	0.155	0.011	0.084	0.056	0.025	0.026	0.001	0.011	0.001	0.042
13q	0.01	0.003	0.003	0.998	0.014	0.038	0.03	0.019	0.097	0.074	0.021	0.015	0.057	0.031	0.008	0.01	0.005	0.048	0.014	0.005	0.064	0.037	0.009	0.999	0.38	0.037	0.027	0.999	0.027	0.033	0.998	0.009	0.019	0.023	0.036	0	0.004	0.008	0.999	0.025	0.077	0.01	0.029	0.011	0.065	0.05	0.058	0.008	0.026
4q	0.017	0.016	0.005	0.998	0.019	0.051	0.014	0.058	0.116	0.006	0.062	0.014	0.067	0.039	0.999	0.03	0.015	0.044	0.021	0.007	0.045	0.013	0.08	0.011	0.009	0.039	0.012	0.047	0.002	0.034	0.034	0.021	0.024	0.084	1	0.038	0.003	0.019	0.027	0.005	0.093	0.011	0.006	0.029	0.079	0.063	0.021	0.065	0.02
4p	0.01	0.019	0.009	0.99	0.004	0.044	0.024	0.02	0.079	0.014	0.117	0.006	0.026	0.071	0.996	0.046	0.01	0.004	0.029	0	0.11	0.045	0.056	0.115	0.047	0.078	0.023	0.119	0.02	0.08	0.02	0.027	0.106	0.013	0.997	0.019	0.029	0.087	0.044	0.032	0.108	0.039	0.009	0.004	0.061	0.095	0.074	0.07	0
5p	0.029	0.064	0.003	0.067	0.01	0.028	0.241	0.042	0.026	0.028	0.039	0.017	0.068	0.075	0.02	0.086	0.027	0.06	0.016	0	0.039	0.015	0.035	0.066	0.069	0.004	0.001	0.074	0.008	0.115	0.107	0.119	0.074	0.023	0.008	0.018	0.007	0.125	0.013	0.064	0.157	0.071	0.042	0.019	0.041	0.038	0.078	0.058	0.05
5q	0.021	0.039	0	0.999	0.04	0.007	0.011	0.029	0.085	0.036	0.085	0.024	0.052	0.045	0.019	0.002	0.018	0.095	0.026	0.004	0.104	0.035	0.078	0.022	0.018	0.104	0.049	0.045	0.034	0.039	0.009	0.073	0.044	0.071	0.131	0.012	0.009	0.022	0.065	0.048	0.073	0.005	0.011	0.014	0.049	0.061	0.092	0.024	0.022
7p	0.02	0.013	0.066	0.044	0.051	0.018	0.039	0.998	0.037	0.023	0.098	0.025	0.039	0.037	0.005	0.02	0.025	0.064	0.061	0.057	0.078	0	0.034	0.999	0.034	0.068	0.027	0.025	0.033	0.019	0.033	0.027	0.053	0.035	0.004	0.037	0.019	0.031	0	0.034	0.014	0.004	0.014	0.034	0.066	0.042	0.071	0.017	0.01
7q	0.035	0.064	0.04	0.168	0.066	0.082	0.043	0.999	0.041	0.042	0.128	0.041	0.025	0.089	0.009	0.01	0.045	0.06	0.047	0.002	0.112	0.04	0.488	0.999	0.013	0.096	0.059	0.074	0.061	0.036	0.025	0.022	0.036	0.044	0.024	0.097	0.04	0.033	0.078	0.066	0.046	0.053	0.008	0.02	0.05	0.07	0.052	0.054	0.043
9q	0.033	0.031	0.049	0.963	0.015	0.056	0.011	0.99	0.073	0.05	0.047	0.009	0.003	0.029	0.02	0.01	0.304	0.118	0.044	0	0.03	0.033	0.045	0.99	0.028	0.082	0.99	0.964	0.034	0.004	0.035	0.019	0.987	0.991	0.03	0.991	0	0.038	0.017	0.015	0.019	0.031	0.041	0.446	0.04	0.02	0.04	0.006	0.008
9p	0.126	0.006	0.036	0.954	0.021	0.007	0.005	0.956	0.073	0.022	0.036	0.071	0.097	0.037	0.037	0.016	0.004	0.104	0.053	0.001	0.19	0.017	0.744	0.955	0.144	0.071	0.956	0.955	0.135	0.06	0.016	0.956	0.896	0.956	0.017	0.951	0.026	0.195	0.542	0.023	0.79	0.956	0.018	0.658	0.014	0.06	0.2	0.138	0.017
18q	0.004	0.02	0.009	0.097	1	0.007	0.999	0.024	0.074	0.013	0.054	0.002	0.041	0.999	0.999	0.012	0.026	0.999	1	1	0.111	0.024	1	0.038	0.002	0.064	0.049	1	0	0.006	0.037	0.001	1	0.065	0.013	0.002	0.718	0.016	0.021	0.033	0.018	0.005	0.004	0.022	0.043	0.068	0.057	0.019	0.013
18p	0.002	0.004	0.436	0.053	0.671	0.083	0.993	0	0.085	0	0.035	0.013	0.199	0.99	0.992	0	0.013	0.989	0.99	0.992	0.03	0	0.993	0.019	0	0.034	0.025	0.991	0.02	0.01	0.058	0.012	0.993	0	0.003	0	0	0.026	0.008	0.04	0.055	0.131	0.039	0.04	0.034	0.02	0.015	0.01	0
22q	0.049	0.017	0.307	0.017	0.098	0.06	0.006	0.977	0.978	0.077	0.11	0.059	0.046	0.048	0.978	0.978	0.847	0.127	0.08	0	0.054	0.065	0.084	0.978	0.978	0.108	0.978	0.029	0.977	0.978	0.978	0.971	0.979	0.978	0.978	0.965	0.004	0.978	0.979	0.978	0.979	0.978	0.978	0.979	0.979	0.978	0.978	0.979	0.978
6q	0.002	0.022	0.068	0.959	0.025	0.047	0.017	0.999	0.084	0.006	0.037	0.035	0.016	0.113	0.032	1	0.015	0.158	0.01	0.016	0.013	0.022	1	1	1	1	0.999	1	1	0.999	0.999	1	0.999	0.999	0.999	1	0.999	0.999	0.998	0.999	0.999	1	1	1	0.999	0.999	1	1	1
6p	0.078	0.017	0.092	0.139	0.019	0.021	0.013	0.999	0.122	0.057	0.098	0.044	0.094	0.109	0.093	0.999	0.059	0.154	0.041	0.013	0.096	0.011	0.999	0.999	0.999	0.998	0.998	0.998	0.998	0.997	0.998	0.999	0.999	0.999	0.998	0.999	0.999	0.998	0.999	0.999	0.998	0.998	0.999	0.999	0.999	0.999	0.999	0.999	0.999
11p	0.021	0.074	0.017	0.194	0.106	0.102	0.998	0.997	0.08	0.123	0.669	0.091	0.056	0.175	0.997	0.998	0.188	0.124	0.159	0.007	0.102	0.026	0.998	0.998	0.998	0.999	0.998	0.999	0.998	0.998	0.997	0.998	0.998	0.998	0.999	0.998	0.999	0.999	0.998	0.998	0.999	0.998	0.998	0.963	0.998	0.999	0.999	0.998	0.999
11q	0.016	0.047	0.055	0.106	0.075	0.045	1	0.999	0.125	0.179	0.663	0.052	0.089	0.135	1	0.999	0.145	0.146	0.045	0	0.05	0.011	0.999	1	0.999	0.999	0.999	0.999	0.999	0.999	0.998	0.999	0.999	0.999	1	0.999	0.999	0.999	1	0.999	0.999	0.999	1	0.883	1	1	1	1	1
8q	0.019	0.098	0.02	0.498	0.06	0.079	0.999	0.999	0.112	0.286	0.079	0.043	0.034	0.055	0.999	0.999	0.531	0.135	0.083	0.002	0.055	0.115	0.999	0.999	0.999	0.099	0.999	0.999	0.999	0.999	0.998	0.999	0.999	0.086	0.999	0.999	0.999	0.999	0.999	0.999	0.999	0.014	0.999	0.008	0.999	0.999	0.999	0.999	0.999
8p	0.047	0.058	0.017	0.995	0.031	0.069	0.987	0.987	0.127	0.068	0.049	0.003	0.006	0.137	0.996	0.996	0.011	0.158	0.045	0.002	0.016	0.049	0.996	0.996	0.996	0.057	0.996	0.996	0.996	0.996	0.995	0.991	0.995	0.049	0.996	0.996	0.996	0.996	0.981	0.987	0.996	0.003	0.996	0.006	0.995	0.996	0.996	0.995	0.996
21q	0.034	0.008	0.08	0.991	0.011	0.052	0	0.081	0.095	0.113	0.058	0.022	0.113	0.075	0.996	0.995	0.017	0.04	0.021	0.002	0.025	0.026	0.995	0.02	0.996	0.991	0.995	0.089	0.407	0.995	0.995	0.996	0.995	0.011	0.022	0.995	0.995	0.996	0.995	0.995	0.011	0.996	0.995	0.016	0.995	0.992	0.992	0.004	0.003
3q	0.023	0.048	0.026	0.075	0.032	0.039	0.01	0.999	0.149	0.037	0.619	0.999	0.999	0.119	0.999	0.999	0.004	0.998	0.03	0.036	0.044	0.041	0.999	0.999	0.999	0.999	0.999	0.999	0.999	0.999	0.999	0.999	0.999	0.007	0.128	0.999	0.999	0.999	0.999	0.999	0.998	0.023	0.999	0.024	0.999	0.999	0.999	0.011	0.997
3p	0.05	0.088	0.042	0.115	0.101	0.055	0.061	0.998	0.103	0.06	0.553	0.999	0.999	0.169	0.999	0.999	0.065	0.998	0.108	0.012	0.076	0.066	0.999	0.999	0.998	0.999	0.999	0.999	0.999	0.999	0.999	0.999	0.999	0.123	0.063	0.999	0.999	0.998	0.999	0.998	0.999	0.066	0.999	0.026	0.999	0.999	0.999	0.011	0.999
10p	0.004	0.029	0.012	0.999	0.001	0.012	0	0.015	0.068	0.02	0.084	0.014	0.998	0.068	0.999	0.999	0.06	0.064	0.041	0.032	0.007	0.003	0.999	0.999	0.999	0.998	0.999	0.998	0.999	0.999	0.998	0.999	0.999	0.444	0.022	0.999	0.999	0.999	0.999	0.998	0.999	0.999	0.999	0.999	0.999	0.999	0.999	0.999	0.998
10q	0.063	0.116	0.071	0.2	0.022	0.068	0.006	0.064	0.075	0.043	0.077	0.018	0.998	0.116	0.998	0.998	0.085	0.121	0.101	0.009	0.066	0.03	0.998	0.998	0.998	0.997	0.998	0.998	0.99	0.998	0.985	0.997	0.998	0.03	0.681	0.998	0.984	0.998	0.998	0.998	0.998	0.998	0.995	0.998	0.998	0.998	0.998	0.998	0.99
16p	0.057	0.099	0.001	0.996	0.079	0.04	0.009	0.998	0.041	0.184	0.455	0.146	0.03	0.023	1	1	0.065	0.071	0.057	0.004	0.122	0.077	0.999	1	1	0.998	0.999	0.095	1	0.994	0.998	0.998	1	1	0.094	1	1	0.999	1	0.999	0.999	1	1	1	1	0.998	0.998	1	0.998
16q	0.054	0.062	0.107	0.994	0.023	0.03	0.088	0.995	0.06	0.033	0.799	0.051	0.911	0.066	0.996	0.996	0.019	0.119	0.042	0.007	0.027	0.061	0.996	0.996	0.996	0.995	0.996	0.137	0.995	0.994	0.996	0.996	0.995	0.996	0.138	0.995	0.996	0.996	0.996	0.996	0.996	0.996	0.996	0.996	0.996	0.995	0.996	0.996	0.996
15q	0.191	0.295	0.06	0.56	0.088	0.069	0.045	0.998	0.122	0.01	0.1	0.04	0.022	0.096	0.998	0.998	0.021	0.124	0.061	0.001	0.177	0.037	0.998	0.998	0.998	0.08	0.998	0.997	0.998	0.998	0.997	0.998	0.998	0.998	0.025	0.997	0.998	0.978	0.998	0.998	0.998	0.998	0.998	0.016	0.042	0.062	0.998	0.019	0.998
1q	0.419	0.242	0.008	0.605	0.01	0.066	0.028	0.98	0.131	0.034	0.14	0.043	0.066	0.124	0.98	0.981	0.752	0.091	0.074	0.002	0.025	0.03	0.98	0.98	0.98	0.814	0.98	0.977	0.972	0.98	0.979	0.98	0.98	0.98	0.048	0.98	0.98	0.968	0.968	0.98	0.98	0.98	0.981	0.646	0.98	0.969	0.978	0.98	0.977
1p	0.039	0.074	0.083	0.132	0.017	0.037	0.127	0.993	0.04	0.029	0.251	0.045	0.101	0.135	0.996	0.996	0.554	0.165	0.049	0	0.027	0.036	0.996	0.996	0.995	0.088	0.994	0.995	0.995	0.995	0.995	0.995	0.994	0.996	0.165	0.994	0.995	0.994	0.995	0.994	0.993	0.996	0.995	0.538	0.993	0.996	0.996	0.996	0.995
2q	0.05	0.048	0.023	0.167	0.055	0.049	0.073	0.974	0.08	0.05	0.058	0.028	0.102	0.06	0.975	0.975	0.951	0.108	0.087	0.002	0.051	0.036	0.974	0.975	0.974	0.049	0.975	0.974	0.974	0.975	0.974	0.975	0.975	0.975	0.215	0.975	0.975	0.975	0.975	0.975	0.975	0.975	0.975	0.614	0.975	0.974	0.974	0.975	0.974
2p	0.063	0.015	0.013	0.173	0.037	0.014	0.095	1.022	0.085	0.051	0.053	0.006	0.201	0.104	1.019	1.022	0.54	0.17	0.053	0.028	0.03	0.04	1.022	1.021	1.021	0.105	1.022	1.02	1.019	1.022	1.021	1.022	1.022	1.022	0.186	1.022	1.022	1.022	1.022	1.022	1.021	1.022	1.022	0.522	1.022	1.02	1.02	1.022	1.02
[truncated: 35 more columns]

## Sheet: Figure2 C
Figure 2 C) Association of methylation subgroups with median logR ratio across chromosome arms as a reference to copy number changes
Chromosome Arm	ITNET_0118	ITNET_0673	ITNET_0152	ICGC_0455	ITNET_0087	ITNET_0134	ICGC_0459	ITNET_1317	ICGC_0440	ITNET_0941	NE_0010	ITNET_0151	NE_0038	ICGC_0434	ITNET_0833	ITNET_0026	ITNET_0850	ICGC_0446	ITNET_1081	NE_0028	ICGC_0452	NE_0018	ITNET_0783	ICGC_0501	ITNET_1027	ICGC_0435	ITNET_0148	ICGC_0433	ITNET_0935	ITNET_1308	ITNET_0020	ITNET_1265	ITNET_1312	ITNET_1288	NE_0021	ITNET_0797	NE_0033	ITNET_1053	ICGC_0497	ITNET_1320	ICGC_0436	ITNET_0813	ITNET_0700	ICGC_0498	ITNET_1301	ICGC_0428	ICGC_0432	NE_0026	ICGC_0439
12q	-0.0343	-0.0128	-0.0128	0.011	0.0067	0.0321	0.1528	0.0262	-0.0074	0.3684	-0.1006	-0.0117	0.2667	0.207	-0.0242	-0.0101	-0.0434	0.1576	-0.0039	-0.0312	0.4534	0.2134	-0.0317	-0.0167	-0.0304	0.38	-0.0198	0.2297	-0.0398	-0.0222	-0.0194	-0.0064	-0.0215	0.343	0.2404	-0.0228	0.0208	0.2304	-0.0142	0.2324	-0.0468	0.0069	-0.1067	-0.0312	0.2594	-0.0185	-0.0078	0.3191	0.0115
12p	-0.0519	-0.015	-0.0263	0.4121	-0.0142	0.0282	0.1514	0.0161	-0.0035	0.3692	-0.1109	-0.0195	0.2627	0.1996	-0.038	-0.014	-0.0519	0.165	-0.0086	-0.0487	0.4434	0.2192	-0.0416	-0.0308	-0.0198	0.383	-0.0112	0.2492	-0.0406	-0.0323	-0.0145	-0.0108	-0.025	0.3304	0.2345	-0.0424	0.0113	0.2141	-0.0328	0.2225	-0.043	-0.0031	-0.0263	-0.043	0.2638	-0.2714	0.006	0.2926	-0.0098
17q	-0.023	-0.0038	0.0009	0.2534	0.0114	-0.031	0.0003	0.0082	-0.0324	0.232	-0.1597	0.0184	0.3473	0.1742	-0.0148	-0.0105	-0.0242	0.0135	-0.0241	-0.0414	0.4483	0.2037	-0.0216	0.004	-0.019	0.4254	-0.0351	0.0808	-0.013	-0.0177	0.0033	0.016	-0.0266	0.3491	0.018	-0.0137	0.0187	0.2525	-0.012	0.2298	-0.0538	0.0127	-0.0314	-0.0168	0.2495	-0.0477	-0.0358	0.321	0.0018
14q	-0.0348	-0.0026	-0.0161	0.1857	-0.0102	-0.0221	0.1621	0.1608	-0.0069	0.241	-0.0854	-0.0067	0.1654	0.3434	-0.043	0.004	-0.0334	0.0188	-0.0099	-0.0469	0.4487	0.2078	-0.0341	-0.0127	-0.0173	0.3565	-0.0204	0.1629	-0.0197	-0.0232	-0.0157	0.0014	-0.0247	0.337	0.006	-0.0178	0.031	0.2444	-0.02	0.2324	-0.0294	-0.0052	-0.0164	-0.0343	0.2644	-0.0047	-0.0179	0.3238	-0.0209
20q	-0.021	-0.015	-0.1354	0.1355	0.0041	-0.022	0.2014	0.2738	-0.0338	0.3591	-0.1649	-0.0023	0.1405	0.1754	-0.2785	-0.0379	-0.0256	0.2077	-0.0323	-0.0563	0.4531	0.2049	-0.0395	0.0438	-0.0307	0.4298	-0.0604	0.1304	-0.0038	-0.0361	-0.016	0.044	-0.0547	0.3763	0.2216	-0.0502	0.0227	0.1648	0.0439	0.2088	-0.0702	-0.0073	-0.0478	0.0131	0.2309	-0.0569	-0.0463	0.3308	-0.0786
20p	-0.0376	-0.0084	-0.0081	0.2746	-0.0028	-0.0254	0.1593	0.2639	-0.0227	0.3641	-0.0878	-0.0097	0.1464	0.1944	-0.302	-0.0154	-0.0343	0.2447	-0.0074	-0.0248	0.4364	0.1942	-0.0307	-0.0304	-0.0228	0.4497	-0.1635	0.1316	-0.0272	-0.021	0.0024	0.0048	-0.0357	0.3268	0.146	-0.0483	0.0228	0.2374	-0.0088	0.17	-0.0186	-0.034	-0.0309	-0.0504	0.2506	-0.0468	-0.0243	0.2842	-0.09
17p	-0.0218	-0.0089	-0.0085	-0.0321	-0.2457	-0.0079	-0.0036	-0.005	-0.0324	0.2301	-0.1792	-0.002	0.1634	0.1734	-0.0084	-0.0192	-0.021	0.0104	-0.0391	-0.047	0.4612	0.2108	-0.0491	-0.0187	-0.0218	0.4314	-0.3191	0.1188	-0.0232	-0.023	-0.208	0.0114	-0.0462	0.3383	0.0062	-0.0104	0.0197	0.2395	-0.3248	0.22	-0.2917	0.0194	-0.0252	-0.0276	0.2299	-0.0502	-0.0274	0.3196	-0.0232
19p	-0.0089	0.0043	-0.0008	0.1408	0.0268	-0.0049	0.1819	0.2831	-0.052	0.4727	-0.2969	0.0233	0.1535	0.1945	0.001	-0.0054	-0.0092	0.18	-0.0333	-0.0308	0.4352	0.2145	-0.0287	-0.2736	-0.0071	0.4561	-0.0533	0.252	0.0018	-0.009	0.018	0.042	-0.0389	0.3322	0.1875	-0.0059	0.0318	0.256	-0.0198	0.2556	-0.0375	0.0052	-0.0151	-0.0104	0.2386	-0.0496	0.0342	0.3416	-0.0531
19q	-0.0383	-0.0047	-0.013	0.1152	-0.0076	-0.0318	0.1398	0.2449	-0.0321	0.4706	-0.2138	0.0031	0.1687	0.1724	-0.0252	-0.0191	-0.0372	0.1542	-0.054	-0.0524	0.453	0.2044	-0.0378	-0.2726	-0.0248	0.4472	-0.0627	0.2283	-0.0198	-0.0262	-0.0077	0.0079	-0.0433	0.3306	0.1515	-0.0426	0.0033	0.2364	-0.0222	0.2264	-0.0541	0.0039	-0.0464	-0.0285	0.2294	-0.0448	0.016	0.3102	-0.0447
13q	-0.025	0.0022	-0.06	0.0896	-0.0003	-0.025	0.2616	0.0197	0.021	0.3832	-0.0368	0.0008	0.0006	0.2233	-0.0087	0.0253	-0.027	0.1841	0.0108	-0.0154	0.4414	0.2377	-0.0062	-0.2515	0.0202	0.4479	0.0154	0.0273	-0.0065	-0.0126	-0.1997	0.0346	0.0024	0.3658	0.0168	-0.0003	0.007	0.2687	-0.31	0.198	-0.0137	-0.0123	0.0062	-0.0173	0.2681	0.0115	0.0004	0.345	-0.0429
4q	-0.0386	0.0231	-0.0089	0.0332	-0.0134	-0.0068	0.1757	0.29	0.0385	0.2699	-0.1168	0.1513	0.1527	0.2338	-0.2801	0.0228	-0.0224	0.1487	0.0223	-0.0182	0.313	0.1194	-0.0341	-0.0017	0.02	0.4718	0.0333	0.27	-0.0139	-0.0084	0.005	0.0306	0.0112	0.288	0.0438	-0.0121	0.0436	0.268	0.0093	0.2834	-0.008	-0.034	0.0181	-0.0189	0.2884	0.028	0.0238	0.3372	0.0441
4p	-0.01	0.0136	0.012	0.0107	0.0055	-0.013	0.1771	0.2999	-0.0001	0.2559	-0.1805	0.1757	0.1446	0.228	-0.2805	0.0047	-0.0217	0.1236	0.009	-0.0254	0.3019	0.1093	-0.013	-0.0003	0.0346	0.4603	0.0042	0.2593	-0.001	0.002	0.0047	0.0284	-0.0379	0.3112	0.0551	0.0135	0.0146	0.282	-0.0042	0.2601	-0.0221	-0.0264	0.0165	-0.0206	0.2632	-0.0037	0.0065	0.3358	0.018
5p	-0.0244	0.0808	0.011	0.4065	0.0087	0.0099	0.1936	0.1927	0.1868	0.3891	-0.0344	-0.0099	0.174	0.2319	0.0042	0.0226	-0.0282	0.1815	0.0024	-0.0281	0.4525	0.2071	-0.0449	-0.0094	0.0254	0.4663	0.0065	0.2718	-0.0064	-0.0094	0.0011	0.0269	0.0025	0.5099	0.2739	-0.0234	0.0332	0.2694	-0.002	0.273	-0.0072	0.0218	0.0163	-0.0212	0.1907	-0.0148	0.005	0.337	0.013
5q	-0.0391	0.0698	-0.0094	0.0133	-0.0068	-0.0216	0.1727	0.1681	0.1816	0.3851	-0.0636	-0.0059	0.1658	0.2211	-0.0242	0.0069	-0.0368	0.1629	-0.0012	-0.0296	0.4427	0.1863	-0.0424	-0.0232	-0.0065	0.4605	0.0161	0.2475	-0.014	-0.0056	-0.0094	0.0172	-0.0152	0.4758	0.2706	-0.0345	0.0247	0.2451	-0.0079	0.2557	-0.0184	-0.0014	-0.0036	-0.0076	0.1481	-0.0001	-0.0035	0.321	0.0112
7p	-0.0239	-0.0005	0.0026	0.2738	0.1733	0.015	0.1904	0.0219	0.1756	0.3768	-0.0718	0.35	0.1616	0.35	-0.0245	0.022	-0.0229	0.1608	0.001	-0.0308	0.4594	0.2208	-0.0238	-0.2683	0.0118	0.4611	-0.0082	0.2701	-0.0075	-0.0092	-0.0001	0.0282	-0.0164	0.3489	0.2736	-0.0112	0.033	0.2578	-0.001	0.2432	-0.0213	0.0285	0.0198	-0.0115	0.2562	-0.0083	-0.0024	0.323	-0.0555
7q	-0.0294	-0.0017	-0.0216	0.2861	0.1834	0.0003	0.1676	0.0217	0.1769	0.3718	-0.0976	0.325	0.1768	0.333	-0.0432	0.0071	-0.0317	0.1636	0.001	-0.0316	0.467	0.2097	-0.0591	-0.261	0.0005	0.4692	-0.0133	0.2652	-0.0178	-0.006	0.0042	0.014	-0.0202	0.345	0.2762	-0.0236	0.0112	0.2542	-0.0242	0.1574	-0.0135	0.0065	0	-0.0188	0.2729	0.0016	0.0236	0.3173	-0.0519
9q	-0.0098	-0.0198	-0.0073	-0.0048	0.0255	-0.0218	0.2991	0.0129	-0.0009	0.3639	0.0742	0.0162	0.1698	0.2105	-0.0006	-0.0043	-0.0211	0.002	-0.0103	-0.0371	0.4485	0.1025	-0.0602	-0.2631	0.008	0.4425	-0.2724	0.0066	-0.0126	-0.0233	-0.0142	0.1761	-0.0292	0.0742	0.0191	-0.2968	0.021	0.2499	0.0221	0.2705	-0.0405	0.0497	0.0114	-0.0452	0.2521	-0.0146	-0.0174	0.32	-0.0126
9p	-0.0387	-0.0002	-0.032	0.0234	-0.0138	-0.0195	0.289	0.0251	0.0172	0.3626	0.1048	-0.0081	0.1545	0.2239	-0.0071	0.0164	-0.0373	0.0434	0.002	-0.0356	0.4592	0.1054	-0.2275	-0.2708	-0.0115	0.4792	-0.2773	0.0394	-0.0244	-0.0147	-0.0477	-0.1939	-0.2882	0.048	-0.0088	-0.3182	0.0376	0.2468	-0.2931	0.2525	-0.2129	-0.0505	0.0096	-0.3252	0.2872	0.0077	0.0132	0.318	-0.005
18q	-0.0337	0.0001	-0.0187	0.2802	-0.2469	0.2163	0.0165	0.2802	0.0238	0.2545	-0.0352	0.0118	-0.0019	-0.3485	-0.2761	0.0059	-0.0262	0.0668	-0.2806	-0.1848	0.4523	0.1097	-0.2375	-0.038	-0.0005	0.5226	-0.0138	0.0113	-0.01	-0.0061	-0.0162	0.011	-0.2706	0.3434	0.1795	0.0119	-0.0059	0.2529	0.0094	0.2558	-0.0408	-0.0202	0.0121	-0.0394	0.2642	0.0112	0.0292	0.411	-0.044
18p	-0.0374	-0.0071	-0.0233	0.3107	-0.2576	-0.1902	-0.0142	0.2917	0.0112	0.2453	-0.0724	-0.0114	-0.0163	-0.361	-0.2821	-0.0123	-0.0403	0.0611	-0.2917	-0.1878	0.4316	0.1027	-0.259	-0.0298	-0.0117	0.5291	-0.0106	0.0171	-0.0291	-0.0191	-0.0202	0.0046	-0.2866	0.3314	0.1463	-0.0242	0.0194	0.2422	0.0357	0.2569	-0.0352	-0.0304	0.024	0.0416	0.2602	-0.0041	-0.0215	0.3976	-0.049
22q	-0.009	0.0041	-0.0347	0.1384	0.0196	0.0063	0.1912	0.019	-0.3539	0.2259	-0.1529	0.1791	0.1644	0.1678	-0.2733	-0.3035	-0.1887	-0.0148	-0.0301	-0.0267	0.3112	0.0997	-0.0148	-0.2569	-0.3275	0.319	-0.358	0.2342	-0.2166	-0.1906	-0.1987	-0.2369	-0.2978	0.0496	-0.2263	-0.3242	0.0194	0.0203	-0.3206	-0.0193	-0.2867	-0.2146	-0.2822	-0.3128	-0.0425	-0.384	-0.3416	0.0438	-0.2476
6q	-0.0376	0.0376	-0.015	-0.0388	-0.0108	-0.0139	0.1562	0.0231	0.027	0.3726	-0.0453	-0.0021	0.2616	0.0295	-0.0098	-0.2912	-0.0279	0.0454	0.0182	-0.0338	0.3151	0.1183	-0.2487	-0.2739	-0.2958	0.2255	-0.271	0.0226	-0.2182	-0.1773	-0.2056	-0.2417	-0.2706	0.0484	-0.2413	-0.2968	-0.2556	0.0211	-0.3142	-0.0024	-0.2362	-0.2166	-0.2458	-0.321	-0.0078	-0.3429	-0.313	0.0611	-0.2104
6p	-0.0516	0.0199	-0.0293	0.2868	-0.0198	-0.0564	0.141	-0.0011	-0.0148	0.3523	-0.1	-0.0208	0.2317	-0.0013	-0.0476	-0.3236	-0.0675	0.0184	-0.022	-0.0502	0.3056	0.0892	-0.2846	-0.2956	-0.3327	0.3442	-0.3289	0.0207	-0.2344	-0.1986	-0.2156	-0.2708	-0.303	0.0225	-0.2432	-0.3401	-0.2705	0.0004	-0.3433	-0.0452	-0.276	-0.2392	-0.3019	-0.349	-0.0211	-0.3544	-0.3111	0.0356	-0.2289
11p	-0.012	0.0116	-0.0168	0.2386	-0.0004	-0.0096	0.0062	0.0234	-0.0031	0.049	-0.2251	-0.0008	-0.0188	0.0243	-0.2852	-0.2974	-0.0306	0.013	-0.0149	-0.0289	0.316	0.1025	-0.2457	-0.2628	-0.3026	0.2264	-0.2943	0.013	-0.2225	-0.1922	-0.208	-0.2563	-0.2794	0.047	-0.0045	-0.315	-0.2624	0.0189	-0.3283	-0.0094	-0.2634	-0.2242	-0.2697	-0.3194	-0.0312	-0.3672	-0.3162	0.051	-0.2235
11q	-0.0312	-0.0007	-0.0178	0.1838	-0.011	-0.0298	0.0044	0.0186	-0.009	0.04	-0.2368	-0.003	-0.0242	0.0274	-0.2862	-0.3067	-0.04	0.019	-0.0115	-0.0365	0.3041	0.0945	-0.2429	-0.2729	-0.3121	0.2184	-0.2997	0.0106	-0.2136	-0.1914	-0.2055	-0.2511	-0.293	0.0409	0.0005	-0.3121	-0.2636	0.0109	-0.3158	-0.0212	-0.2634	-0.2222	-0.2752	-0.3211	-0.0286	-0.3418	-0.31	0.0435	-0.21
8q	-0.0368	0.0016	-0.0184	0.2459	-0.0204	-0.1345	-0.0059	0.0169	0.017	0.3696	-0.0444	-0.015	0.19	0.3358	-0.2816	-0.287	-0.0338	0.032	0.0074	-0.0289	0.3019	0.1032	-0.2482	-0.2716	-0.299	0.466	-0.2787	0.0171	-0.1904	-0.1812	-0.2068	-0.2558	-0.2739	0.0945	0.013	-0.2786	-0.2598	0.0132	-0.3292	-0.002	-0.2579	0.0498	-0.257	-0.0266	0.0041	-0.3442	-0.2852	0.044	-0.1997
8p	-0.0286	-0.007	-0.0254	0.029	-0.0108	-0.0219	-0.0177	0.0169	0.0204	0.3594	-0.0607	-0.0121	0.1963	0.3254	-0.286	-0.2966	-0.0396	0.0336	-0.0066	-0.0394	0.3152	0.093	-0.2507	-0.2728	-0.3003	0.4624	-0.3006	0.0315	-0.2	-0.1908	-0.205	-0.2574	-0.2841	0.0916	0.0079	-0.2957	-0.2604	0.0196	-0.334	-0.0107	-0.237	0.0553	-0.2651	-0.0301	-0.0294	-0.3302	-0.2906	0.0446	-0.2105
21q	-0.0163	0.0255	0.0061	0.0055	0.0194	-0.0152	0.2081	0.168	0.0128	0.3822	-0.0742	0.0201	0.0186	0.0365	-0.2756	-0.2994	-0.0359	0.1669	0.0097	-0.0001	0.4282	0.1127	-0.2571	-0.0057	-0.303	0.2168	-0.2979	0.2689	-0.0781	-0.1834	-0.1944	-0.242	-0.2799	0.3632	0.0223	-0.3014	-0.2293	0.0101	-0.2949	0	-0.0378	-0.2193	-0.2634	-0.0093	-0.0071	-0.3295	-0.203	0.3608	0.0431
3q	-0.0387	-0.0103	-0.0274	0.1939	-0.0002	-0.0264	0.1629	0.0249	0.0077	0.3701	-0.2354	-0.2487	-0.0042	0.0205	-0.2869	-0.2958	-0.0254	0.039	-0.0039	-0.0389	0.3025	0.1042	-0.253	-0.2765	-0.3017	0.2261	-0.2745	0.0191	-0.2166	-0.1853	-0.2117	-0.256	-0.2832	0.1992	-0.0047	-0.3054	-0.256	0.0144	-0.3304	-0.0062	-0.2458	-0.0465	-0.2474	-0.0294	-0.0154	-0.3327	-0.302	0.2908	-0.2168
3p	-0.0483	-0.0121	-0.0086	0.1673	-0.0064	-0.0157	0.1488	0.0276	-0.0027	0.3692	-0.2276	-0.2331	-0.0101	0.0178	-0.2826	-0.2836	-0.0318	0.0252	0.0036	-0.0461	0.2972	0.1116	-0.2567	-0.2727	-0.2995	0.2102	-0.2796	0.0139	-0.2178	-0.1846	-0.2127	-0.2466	-0.2725	0.201	0.0052	-0.3099	-0.254	0.0157	-0.3235	-0.0035	-0.2613	-0.0083	-0.2693	-0.0167	-0.0214	-0.3524	-0.3164	0.1984	-0.2222
10p	-0.0305	-0.0008	-0.0294	0.0196	-0.0076	-0.0163	0.174	0.0098	0.0148	0.3665	-0.0886	0.1374	0.0062	0.0258	-0.2662	-0.3018	-0.0217	0.1633	-0.0045	-0.0337	0.3029	0.1573	-0.2589	-0.2571	-0.3002	0.2235	-0.2988	0.0174	-0.2181	-0.1848	-0.1918	-0.2517	-0.278	0.2188	0.009	-0.279	-0.2542	0.02	-0.3133	-0.0171	-0.2529	-0.2231	-0.2692	-0.3051	-0.0054	-0.3316	-0.2923	0.0507	-0.2325
10q	-0.0336	0.0072	-0.0084	-0.014	0.0174	-0.0067	0.1702	0.017	-0.0084	0.3784	-0.0804	0.1499	-0.017	0.0112	-0.29	-0.2983	-0.0329	0.1515	-0.0012	-0.0336	0.3042	0.164	-0.2517	-0.2571	-0.2916	0.21	-0.301	0.0124	-0.2092	-0.1808	-0.1978	-0.2498	-0.2815	0.2277	-0.1628	-0.3023	-0.2497	0.0199	-0.3135	-0.011	-0.2636	-0.2165	-0.2594	-0.3229	-0.0276	-0.3566	-0.3049	0.0447	-0.2204
16p	-0.0178	-0.0139	-0.0049	-0.0369	0.0492	-0.0355	0.3208	0.0086	-0.0276	0.2252	-0.2895	0.0407	0.1656	0.1732	-0.3007	-0.3093	0.0009	0.1457	-0.0425	-0.0184	0.3055	0.1037	-0.2571	-0.2557	-0.3184	0.1818	-0.3627	0.134	-0.2116	-0.1919	-0.2123	-0.2443	-0.2865	0.041	0.0152	-0.327	-0.2661	0.0061	-0.3258	-0.0335	-0.2936	-0.1954	-0.2785	-0.327	-0.0466	-0.4098	-0.3456	0.0454	-0.2442
16q	-0.0255	-0.0081	-0.022	-0.0107	0.0303	-0.0206	0.2678	0.0198	-0.0179	0.2354	-0.3281	0.0059	-0.3003	0.195	-0.3322	-0.3015	-0.0152	0.1709	-0.018	-0.0404	0.2958	0.0979	-0.2473	-0.2696	-0.303	0.2077	-0.3367	0.1429	-0.2109	-0.1862	-0.2026	-0.2489	-0.297	-0.104	0.0089	-0.324	-0.2672	0.0116	-0.3283	-0.0284	-0.2881	-0.2187	-0.2808	-0.3259	-0.0341	-0.374	-0.3502	0.0488	-0.2452
15q	-0.049	-0.017	-0.0227	0.2404	-0.0072	-0.0314	-0.0048	0.0073	-0.0092	0.2401	-0.0849	0.1474	0.1671	-0.0106	-0.2837	-0.3082	-0.0374	0.007	-0.0293	-0.0394	0.4365	0.1499	-0.2542	-0.27	-0.3038	0.4315	-0.3044	-0.0053	-0.2184	-0.1968	-0.2082	-0.2436	-0.29	0.0441	-0.0012	-0.3228	-0.2521	0.0079	-0.3407	-0.0288	-0.2638	-0.2336	-0.2768	-0.033	0.1265	-0.0332	-0.3375	0.1954	-0.2378
1q	-0.0656	0.0479	-0.028	0.2273	0.1444	-0.027	-0.0118	0.0083	-0.001	0.2355	-0.1821	-0.0128	-0.0194	0.0017	-0.2928	-0.307	-0.2304	0.016	-0.02	-0.0445	0.2981	0.1006	-0.2577	-0.2764	-0.303	0.2364	-0.3042	0.0024	-0.0409	-0.1942	-0.2066	-0.2552	-0.2903	0.046	-0.0005	-0.3081	-0.2624	0.0116	-0.337	-0.0208	-0.2542	-0.2186	-0.2682	-0.2724	0.0464	-0.0938	-0.3071	0.1866	-0.2114
1p	-0.0296	-0.0792	-0.0099	0.263	0.0078	-0.0244	-0.0053	0.0111	-0.0155	0.2429	-0.2031	-0.0067	-0.024	-0.0109	-0.2834	-0.3054	-0.042	0.0068	-0.0151	-0.0347	0.2974	0.1002	-0.2554	-0.2631	-0.3061	0.4538	-0.2836	-0.0027	-0.2132	-0.1912	-0.2073	-0.2483	-0.2835	0.0418	0.0008	-0.2968	-0.2656	0.0135	-0.3346	-0.0175	-0.2708	-0.2153	-0.2797	-0.051	0.0443	-0.3614	-0.3213	0.0446	-0.225
2q	-0.0427	-0.0041	-0.0126	0.1747	-0.0022	-0.0241	-0.0014	0.0292	0.0179	0.251	-0.0494	0.1617	-0.01	0.221	-0.2783	-0.2975	-0.2263	0.1461	-0.0133	-0.0279	0.3126	0.111	-0.2492	-0.2641	-0.2926	0.4268	-0.2873	0.0184	-0.2003	-0.1821	-0.1988	-0.2434	-0.2742	0.0692	-0.0087	-0.2899	-0.2458	0.0162	-0.3203	-0.006	-0.2466	-0.2207	-0.248	-0.0571	-0.0194	-0.3543	-0.3052	0.0449	-0.2196
2p	-0.039	0.0021	-0.0235	0.194	-0.0064	-0.0136	-0.0092	0.0221	-0.0006	0.2397	-0.0822	0.1444	-0.0164	0.2135	-0.2879	-0.3	-0.0647	0.1272	-0.0164	-0.0423	0.3061	0.0994	-0.2554	-0.2631	-0.3086	0.4566	-0.2959	0.006	-0.2191	-0.1883	-0.2045	-0.2482	-0.2773	0.062	-0.0037	-0.3019	-0.2558	0.0183	-0.332	-0.0102	-0.2464	-0.2234	-0.2522	-0.0575	-0.0142	-0.3628	-0.3156	0.0489	-0.2214
[truncated: 35 more columns]

## Sheet: Figure3 A
Figure 3 A) Heatmap of the methylation of the MGMT gene with annotation of clinical and genomic features
Sample Name	ITNET_0118	ITNET_0673	ITNET_0152	ICGC_0455	ITNET_0087	ITNET_0134	ICGC_0459	ITNET_1317	ICGC_0440	ITNET_0941	NE_0010	ITNET_0151	NE_0038	ICGC_0434	ITNET_0833	ITNET_0026	ITNET_0850	ICGC_0446	ITNET_1081	NE_0028	ICGC_0452	NE_0018	ITNET_0783	ICGC_0501	ITNET_1027	ICGC_0435	ITNET_0148	ICGC_0433	ITNET_0935	ITNET_1308	ITNET_0020	ITNET_1265	ITNET_1312	ITNET_1288	NE_0021	ITNET_0797	NE_0033	ITNET_1053	ICGC_0497	ITNET_1320	ICGC_0436	ITNET_0813	ITNET_0700	ICGC_0498	ITNET_1301	ICGC_0428	ICGC_0432	NE_0026	ICGC_0439
Methylation Subgroups	T1	T1	T1	T1	T1	T1	T1	T1	T1	T1	T1	T1	T1	T1	T1	T1	T1	T1	T1	T1	T1	T1	T2	T2	T2	T2	T2	T2	T2	T2	T2	T2	T2	T2	T2	T2	T2	T2	T2	T2	T2	T2	T2	T2	T2	T2	T2	T2	T2
MGMT Expression	NA	-0.677891	NA	3.09573	5.7917	NA	4.79483	NA	4.06977	3.81438	NA	NA	NA	3.63642	NA	NA	4.24978	NA	NA	NA	4.09803	NA	NA	2.09107	NA	2.00415	NA	2.02514	NA	1.21997	1.63509	2.39936	NA	2.59149	NA	0.698272	NA	2.04254	1.86472	NA	1.73122	NA	NA	0.233218	2.5981	1.82149	0.0752972	NA	NA
Avg LoH Chr10q	0.063	0.116	0.071	0.2	0.022	0.068	0.006	0.064	0.075	0.043	0.077	0.018	0.998	0.116	0.998	0.998	0.085	0.121	0.101	0.009	0.066	0.03	0.998	0.998	0.998	0.997	0.998	0.998	0.99	0.998	0.985	0.997	0.998	0.03	0.681	0.998	0.984	0.998	0.998	0.998	0.998	0.998	0.995	0.998	0.998	0.998	0.998	0.998	0.99
Gene Locus Copy Number	diploid	diploid	cnLoH	diploid	diploid	diploid	gain(het)	diploid	diploid	diploid	diploid	gain(het)	cnLoH	diploid	loss	loss	diploid	gain(het)	diploid	diploid	gain(het)	gain(het)	loss	loss	loss	gain(LoH)	loss	cnLoH	loss	loss	loss	loss	loss	gain(het)	loss	loss	loss	cnLoH	loss	cnLoH	loss	loss	loss	loss	cnLoH	loss	loss	cnLoH	loss
Functional	Yes	No	No	No	Yes	No	Yes	Yes	Yes	Yes	Yes	No	No	No	No	No	No	No	No	No	No	No	No	No	No	No	No	No	No	No	No	No	No	No	No	No	No	No	No	No	No	No	No	No	No	No	No	No	No
cg14677612	0.858008	0.787707	0.71003	0.874632	0.950226	0.944904	0.981403	0.955917	0.947703	0.941724	0.893284	0.931367	0.93907	0.957566	0.760415	0.928879	0.959268	0.951563	0.960374	0.944738	0.948191	0.884169	0.654562	0.316134	0.766878	0.925078	0.934987	0.882082	0.823989	0.6901	0.396115	0.87565	0.938329	0.839668	0.958779	0.209532	0.239305	0.943703	0.960492	0.249924	0.729316	0.845584	0.931005	0.399838	0.927274	0.854882	0.252892	0.868766	0.582698
cg19054785	0.909521	0.898351	0.901149	0.920259	0.926902	0.917359	0.916466	0.934663	0.921288	0.93798	0.864491	0.918148	0.922559	0.925494	0.865449	0.888569	0.917297	0.923625	0.915465	0.910274	0.934277	0.941711	0.769384	0.825795	0.881148	0.89348	0.950929	0.93245	0.918533	0.922893	0.90742	0.909174	0.921748	0.897343	0.922794	0.82018	0.532908	0.851267	0.927713	0.855317	0.891345	0.907436	0.9326	0.878269	0.922326	0.903834	0.884724	0.891416	0.822461
cg09450835	0.877478	0.645598	0.883075	0.9016	0.910606	0.928346	0.861038	0.903329	0.914917	0.93367	0.728893	0.933626	0.90231	0.920194	0.776979	0.738595	0.9323	0.902206	0.879251	0.891467	0.911234	0.890544	0.657435	0.40595	0.585018	0.894077	0.924867	0.834086	0.804601	0.558348	0.739791	0.856688	0.882664	0.821444	0.902692	0.312059	0.270244	0.677374	0.896331	0.733639	0.695608	0.892607	0.887876	0.394736	0.852385	0.810153	0.795285	0.511899	0.408543
cg18642179	0.800098	0.800172	0.892428	0.702868	0.922352	0.844399	0.873507	0.913166	0.952124	0.921508	0.625024	0.813344	0.738656	0.739799	0.730218	0.663064	0.945837	0.819528	0.924229	0.894874	0.765704	0.882319	0.614588	0.588798	0.76254	0.708992	0.876783	0.84418	0.801987	0.493329	0.442294	0.411155	0.935924	0.808502	0.84669	0.369034	0.31299	0.637443	0.930226	0.333031	0.703899	0.666922	0.904429	0.412507	0.876199	0.77318	0.279098	0.510918	0.655078
cg24420981	0.812722	0.518837	0.84199	0.893885	0.908942	0.904833	0.911083	0.885463	0.924599	0.928911	0.644871	0.912242	0.923342	0.931523	0.770888	0.762266	0.949397	0.912972	0.867863	0.917327	0.911084	0.926679	0.532872	0.745551	0.693048	0.852774	0.928454	0.870791	0.63514	0.476871	0.607137	0.751523	0.905281	0.758464	0.946536	0.347269	0.383541	0.672882	0.891585	0.453509	0.425836	0.493479	0.872737	0.759332	0.835222	0.759035	0.330636	0.770311	0.436043
cg00579595	0.874421	0.826841	0.950212	0.950346	0.927111	0.95894	0.894266	0.96084	0.940305	0.934036	0.797672	0.918206	0.958201	0.948536	0.84624	0.868484	0.940533	0.932878	0.927673	0.948165	0.94066	0.953844	0.625925	0.568688	0.731295	0.918259	0.95	0.92304	0.798173	0.845846	0.700233	0.893411	0.944636	0.919392	0.939553	0.776811	0.357686	0.737748	0.923235	0.753828	0.500321	0.884152	0.946107	0.783475	0.907942	0.826858	0.830399	0.818149	0.73426
cg16850444	0.866358	0.683785	0.871512	0.58269	0.89872	0.869868	0.951584	0.94514	0.929793	0.970711	0.862952	0.935478	0.938951	0.960538	0.741064	0.708337	0.944495	0.919797	0.948654	0.953321	0.913079	0.943459	0.45275	0.468865	0.697104	0.924736	0.936327	0.867558	0.712414	0.778201	0.498169	0.894058	0.919712	0.837289	0.96084	0.615949	0.334538	0.78318	0.973159	0.388828	0.713411	0.509021	0.937168	0.791664	0.918439	0.842612	0.440051	0.90163	0.354867
cg26950715	0.86771	0.862413	0.703577	0.435411	0.850591	0.785011	0.901025	0.883355	0.89422	0.911183	0.777984	0.874411	0.918138	0.909581	0.840647	0.841632	0.888455	0.875207	0.834812	0.894367	0.902165	0.874309	0.789781	0.629806	0.794192	0.888237	0.925343	0.91453	0.858861	0.842926	0.831274	0.866228	0.865366	0.862682	0.910103	0.858988	0.758023	0.819589	0.89722	0.829258	0.843465	0.897509	0.919217	0.855237	0.873069	0.460843	0.886919	0.87418	0.839013
cg02330106	0.456124	0.744249	0.440714	0.231806	0.486431	0.203905	0.898851	0.70761	0.842753	0.873135	0.345868	0.828758	0.651796	0.721892	0.820348	0.454539	0.56011	0.657849	0.465638	0.692855	0.6601	0.446489	0.71011	0.658177	0.84769	0.733243	0.490764	0.824123	0.647693	0.642814	0.659411	0.728933	0.454051	0.82907	0.714284	0.337552	0.474746	0.603332	0.33763	0.440246	0.588447	0.645153	0.830266	0.862267	0.828878	0.80279	0.764286	0.583285	0.623999
cg12575438	0.814226	0.821095	0.828124	0.26068	0.639351	0.371963	0.926512	0.895626	0.91377	0.949039	0.732707	0.92273	0.503856	0.916507	0.861726	0.857528	0.890708	0.874554	0.871386	0.852786	0.772709	0.442306	0.817218	0.747758	0.842288	0.863973	0.912764	0.89428	0.834006	0.803619	0.78173	0.892908	0.39765	0.875163	0.791822	0.399744	0.582694	0.761382	0.322097	0.796369	0.452803	0.819318	0.922748	0.913675	0.915648	0.893481	0.885716	0.816215	0.775995
cg02022136	0.0898655	0.439497	0.0616414	0.0415101	0.0491347	0.0631002	0.0356239	0.038565	0.0490757	0.0350903	0.0488029	0.0507366	0.318018	0.0833485	0.0398336	0.0537993	0.129019	0.0488611	0.0727051	0.105128	0.0913907	0.0620769	0.107046	0.435231	0.0408882	0.0502396	0.108299	0.0627424	0.111926	0.365477	0.0624626	0.244901	0.0729348	0.0570362	0.610593	0.500249	0.153906	0.285152	0.042563	0.536121	0.535123	0.274748	0.650132	0.145659	0.776415	0.050498	0.50129	0.711771	0.0545588
cg23998405	0.0436081	0.148025	0.0294676	0.0292363	0.0188519	0.0414064	0.0195991	0.0281832	0.0250785	0.0154142	0.0155158	0.0233459	0.0334341	0.0375693	0.0262589	0.0270403	0.0533351	0.0238953	0.0266173	0.0649818	0.107821	0.0289998	0.0189396	0.307696	0.0247323	0.0241934	0.028349	0.0281173	0.0309874	0.146903	0.0294708	0.0636442	0.0228124	0.0181966	0.501213	0.0490174	0.0455738	0.021377	0.0275298	0.600507	0.213678	0.120981	0.620523	0.0224828	0.749879	0.0339755	0.0318624	0.285058	0.0450918
cg01341123	0.105689	0.469491	0.0787851	0.0481104	0.0604336	0.0822552	0.0498901	0.0383427	0.0523247	0.0371692	0.051258	0.0401514	0.0682185	0.0558781	0.0586168	0.0630863	0.109639	0.0743932	0.104236	0.118109	0.203314	0.0527081	0.0710538	0.618286	0.0501353	0.0756412	0.113964	0.0718755	0.0965648	0.151155	0.0731985	0.086757	0.064699	0.0854166	0.51509	0.138174	0.106388	0.109969	0.047682	0.64008	0.22581	0.377092	0.479451	0.0501273	0.739665	0.0319924	0.185714	0.274169	0.0759224
cg25946389	0.0981024	0.432227	0.0456311	0.0532748	0.0491081	0.0749354	0.0935078	0.0629791	0.0790508	0.0507881	0.060748	0.0438239	0.0811097	0.0733687	0.0757585	0.0748435	0.156651	0.0836357	0.0913655	0.122696	0.183066	0.0579905	0.152518	0.651069	0.0461841	0.0972491	0.111285	0.0638645	0.07845	0.262241	0.0637169	0.247789	0.0757745	0.11875	0.567386	0.208002	0.403544	0.113847	0.11669	0.45176	0.447299	0.352571	0.771176	0.0674714	0.779906	0.0575586	0.292732	0.268548	0.0910159
cg14194875	0.103498	0.407272	0.0871887	0.0551192	0.0555446	0.0397897	0.0455628	0.0742846	0.052509	0.0467551	0.0680377	0.0566833	0.0641004	0.0748092	0.060697	0.135334	0.0769434	0.0520207	0.0619938	0.0758682	0.0552954	0.0463633	0.226445	0.267376	0.204528	0.0551137	0.2394	0.0760777	0.0798765	0.145147	0.278999	0.114274	0.0580979	0.314185	0.14172	0.160862	0.1062	0.198745	0.0454242	0.0732858	0.140622	0.107434	0.0736509	0.0783924	0.113275	0.108125	0.540121	0.214415	0.137465
cg00618725	0.154876	0.23335	0.173431	0.0825377	0.0854534	0.0607225	0.0873436	0.0992326	0.0831332	0.0540716	0.10432	0.069267	0.151588	0.15746	0.098215	0.166273	0.0727003	0.0644166	0.117971	0.0885501	0.0586203	0.075352	0.242269	0.158155	0.133067	0.160983	0.09279	0.0919657	0.097864	0.480516	0.231523	0.167877	0.094119	0.128666	0.0807666	0.10561	0.108378	0.274845	0.119606	0.0842625	0.107994	0.088505	0.0876118	0.145676	0.193242	0.147245	0.273919	0.177891	0.104225
cg12434587	0.100387	0.279139	0.0531796	0.0163114	0.016925	0.0120031	0.0169545	0.0177677	0.0199503	0.015806	0.0576235	0.0187055	0.0205707	0.0232974	0.0184613	0.0892391	0.0201217	0.0167499	0.0198349	0.0198064	0.0137868	0.0175444	0.150458	0.621655	0.103629	0.0884933	0.0279626	0.00839974	0.0535246	0.366307	0.0703641	0.132618	0.0166299	0.0661655	0.0224545	0.0406333	0.517234	0.0420853	0.0239786	0.076862	0.500522	0.0746992	0.0296171	0.0289776	0.11848	0.03683	0.703787	0.0579715	0.0519676
cg16215402	0.121425	0.101787	0.10579	0.142215	0.135789	0.0728574	0.201704	0.0972557	0.164936	0.119438	0.167484	0.124684	0.239876	0.286966	0.182239	0.152088	0.0875834	0.123746	0.139688	0.101143	0.0816373	0.115912	0.122751	0.183694	0.244816	0.120171	0.192379	0.118989	0.0974423	0.0860028	0.0646023	0.11935	0.0924759	0.227538	0.114211	0.136517	0.0969204	0.103074	0.187927	0.107123	0.141539	0.0925996	0.118237	0.212265	0.183166	0.154694	0.157328	0.197398	0.078538
cg18026026	0.0416141	0.0478182	0.0498383	0.0433086	0.0358521	0.0434529	0.0345107	0.0287885	0.0247724	0.0420152	0.0422975	0.0516877	0.0574054	0.0284716	0.0475402	0.0502354	0.041206	0.0391084	0.0514743	0.0393749	0.0289067	0.0376009	0.0687607	0.0271544	0.0624233	0.0369603	0.106177	0.0406914	0.0468314	0.0610958	0.0285258	0.0295612	0.02844	0.0341791	0.0473691	0.055684	0.014336	0.045074	0.03995	0.0640705	0.0295657	0.0650497	0.0900056	0.041709	0.0575655	0.0337965	0.059443	0.0495531	0.0339437
cg19706602	0.0623184	0.0653683	0.0436044	0.0725208	0.0718457	0.0437728	0.0588641	0.0921529	0.0681076	0.0520987	0.0460537	0.0698662	0.0442841	0.0978714	0.0580456	0.101724	0.0670011	0.0498518	0.0758192	0.0514935	0.051507	0.0469163	0.0661213	0.0665163	0.0444782	0.0623773	0.0729591	0.0622472	0.0630432	0.0590304	0.040049	0.0642125	0.0668043	0.0679203	0.0728974	0.0615811	0.0635851	0.0447306	0.0667741	0.055539	0.0478249	0.0588905	0.0518778	0.0461653	0.0879972	0.066771	0.0555607	0.068808	0.0557005
cg02802904	0.014382	0.0210384	0.0118817	0.020296	0.0126894	0.0145574	0.0200592	0.0201673	0.0156212	0.0157154	0.0213016	0.0192209	0.020977	0.018217	0.0289224	0.0175903	0.013866	0.00976132	0.0111062	0.0131175	0.0124046	0.0104781	0.0323349	0.0325769	0.0234023	0.0242684	0.0225474	0.0164128	0.0432814	0.0213959	0.0605623	0.0301374	0.0176793	0.0276204	0.0116177	0.0196264	0.0153985	0.0182039	0.0322529	0.0317854	0.127341	0.0276784	0.0253789	0.0202212	0.0158162	0.0231964	0.0489138	0.0209773	0.0288403
cg12981137	0.0373234	0.0446989	0.0113899	0.0164611	0.0190418	0.0107516	0.0376968	0.0237081	0.0385019	0.030806	0.415448	0.0205323	0.0341099	0.0403055	0.318684	0.282098	0.0382875	0.0208452	0.0192252	0.0364323	0.0439931	0.0207683	0.519319	0.52925	0.0457859	0.584408	0.0239031	0.0775007	0.0426699	0.0348296	0.171749	0.630969	0.029159	0.047878	0.289264	0.0909442	0.0699412	0.101078	0.433563	0.221106	0.236133	0.394664	0.112349	0.50738	0.0516753	0.0743013	0.663004	0.740871	0.059165
cg02941816	0.0319665	0.0211344	0.0144235	0.0195931	0.0124993	0.0255183	0.0185776	0.0360059	0.022667	0.0217205	0.0679037	0.0177071	0.0198729	0.0185922	0.0195359	0.0284075	0.049099	0.0224335	0.0184247	0.0379624	0.0167596	0.0200999	0.0204566	0.0246149	0.0255217	0.0499374	0.0191538	0.009964	0.0414201	0.0205382	0.0307249	0.0269056	0.0235369	0.156319	0.0225761	0.0167817	0.0126769	0.0211724	0.0976155	0.0180955	0.0544552	0.167244	0.0433466	0.0362163	0.0227247	0.0490315	0.0350729	0.0140305	0.0233002
cg26201213	0.393034	0.613603	0.350867	0.192214	0.143616	0.138906	0.267289	0.433763	0.831711	0.875431	0.590242	0.525807	0.407357	0.879708	0.774417	0.596514	0.683459	0.342016	0.384965	0.383526	0.376234	0.329078	0.241199	0.157733	0.498514	0.651069	0.25216	0.709459	0.210913	0.167334	0.183579	0.704453	0.766618	0.63222	0.328758	0.688048	0.59181	0.455148	0.903518	0.730719	0.688079	0.420323	0.227822	0.507581	0.779541	0.693517	0.585362	0.703539	0.561265
cg18811130	0.855603	0.802796	0.653172	0.713106	0.881186	0.841894	0.72569	0.854615	0.856173	0.904777	0.776782	0.813963	0.768363	0.884131	0.7113	0.545149	0.931088	0.878153	0.922254	0.619272	0.847638	0.901483	0.380633	0.240641	0.601175	0.838246	0.906646	0.714598	0.830486	0.399313	0.740285	0.355581	0.892394	0.580493	0.856417	0.322591	0.290978	0.301988	0.733974	0.163749	0.745927	0.532253	0.867677	0.21465	0.817701	0.683721	0.492698	0.631285	0.305701
cg02634492	0.763742	0.622629	0.761976	0.956582	0.927795	0.921107	0.916159	0.930662	0.930387	0.854854	0.916073	0.941473	0.902926	0.95349	0.806015	0.568147	0.930376	0.935642	0.94502	0.955859	0.958022	0.807705	0.488819	0.481505	0.490142	0.922349	0.489528	0.746811	0.514277	0.641769	0.549129	0.663223	0.883253	0.451353	0.885686	0.292529	0.258242	0.619168	0.779361	0.372232	0.488864	0.367045	0.467191	0.518095	0.791337	0.668247	0.285367	0.39219	0.442975
cg25394042	0.807504	0.625419	0.897105	0.902132	0.923629	0.935589	0.936528	0.925583	0.926745	0.938274	0.749838	0.906774	0.90257	0.916016	0.739265	0.749479	0.921441	0.919942	0.919466	0.940763	0.924981	0.905853	0.466184	0.557962	0.734702	0.831273	0.911096	0.752416	0.685771	0.451325	0.645831	0.715129	0.857461	0.777631	0.827492	0.503765	0.327143	0.66439	0.878131	0.382617	0.424069	0.687138	0.875258	0.412864	0.849693	0.700584	0.710343	0.513564	0.406687
cg00198994	0.649331	0.530111	0.578882	0.612869	0.777752	0.802587	0.740692	0.777016	0.802466	0.648817	0.539544	0.817586	0.796211	0.863417	0.628826	0.531733	0.784497	0.677161	0.656538	0.729327	0.767014	0.763485	0.450361	0.367301	0.652247	0.648985	0.776871	0.486697	0.569992	0.34229	0.469224	0.50204	0.65675	0.513738	0.699937	0.370802	0.268494	0.426287	0.670027	0.202922	0.412396	0.391314	0.74989	0.520499	0.730187	0.649007	0.513719	0.606452	0.427216
cg24580056	0.9346	0.70761	0.885415	0.959533	0.970215	0.955364	0.961548	0.962338	0.663116	0.879602	0.686847	0.964446	0.971517	0.947436	0.907294	0.881748	0.956075	0.966669	0.969412	0.971161	0.958706	0.963016	0.789636	0.504214	0.531208	0.961103	0.954059	0.900912	0.668813	0.655659	0.890136	0.71374	0.97416	0.724307	0.939043	0.583526	0.344371	0.748976	0.66631	0.438887	0.421293	0.88403	0.804806	0.711812	0.897525	0.930096	0.933895	0.714304	0.506869
cg12040555	0.729861	0.531057	0.741367	0.815783	0.856026	0.874752	0.847449	0.816868	0.741187	0.862478	0.403369	0.882134	0.588169	0.767704	0.699148	0.419157	0.874614	0.794758	0.822292	0.881812	0.842619	0.854088	0.61756	0.490883	0.495421	0.667497	0.715161	0.577694	0.513656	0.592774	0.462088	0.484656	0.829341	0.654254	0.724685	0.416516	0.439216	0.421919	0.474153	0.449361	0.462173	0.491287	0.599953	0.502884	0.698667	0.604198	0.430063	0.548407	0.561767
cg14129786	0.480904	0.770177	0.654886	0.619498	0.819048	0.735053	0.906981	0.576358	0.91668	0.734222	0.487613	0.927505	0.522087	0.949821	0.738628	0.883012	0.826753	0.695681	0.572367	0.895778	0.889341	0.638785	0.526372	0.278573	0.773398	0.643936	0.832257	0.375401	0.575101	0.714164	0.381434	0.845495	0.89255	0.815527	0.831584	0.226957	0.099219	0.256294	0.213931	0.226538	0.236742	0.617301	0.817417	0.791902	0.860138	0.387024	0.248951	0.620804	0.388189
cg23004031	0.686114	0.848592	0.286068	0.830146	0.829337	0.523287	0.524354	0.719651	0.727853	0.426015	0.163013	0.891585	0.733907	0.937898	0.223635	0.796742	0.711175	0.205924	0.653424	0.551849	0.822943	0.616784	0.500176	0.699344	0.452955	0.834115	0.849464	0.294762	0.373966	0.57536	0.292699	0.486503	0.799642	0.819058	0.72933	0.646884	0.366478	0.727353	0.787983	0.118561	0.401904	0.572476	0.77633	0.104628	0.801006	0.894769	0.755323	0.889513	0.463911
cg07828472	0.390915	0.436553	0.424287	0.832825	0.835387	0.564712	0.934992	0.817599	0.666521	0.582583	0.327723	0.876581	0.291738	0.760037	0.582038	0.523391	0.403492	0.211193	0.637406	0.550479	0.445456	0.299952	0.358394	0.201384	0.135805	0.377236	0.816321	0.603921	0.142571	0.215726	0.214069	0.617579	0.482484	0.2483	0.243379	0.0985684	0.131011	0.352959	0.302247	0.130392	0.156144	0.253185	0.507847	0.179864	0.373372	0.51654	0.141194	0.161127	0.273898
cg25974017	0.690786	0.847538	0.794623	0.897255	0.866514	0.679805	0.826234	0.81088	0.513464	0.772272	0.732445	0.847421	0.852328	0.919271	0.367877	0.733319	0.728542	0.40338	0.74126	0.732276	0.796216	0.521217	0.389323	0.774556	0.58827	0.861159	0.495743	0.569837	0.422848	0.303211	0.54783	0.824385	0.788485	0.69517	0.74885	0.300546	0.623679	0.291046	0.309955	0.24057	0.489669	0.509203	0.416491	0.3224	0.741495	0.428984	0.696701	0.748499	0.386133
cg13171643	0.689493	0.668825	0.76989	0.781574	0.848089	0.730449	0.814043	0.856407	0.743927	0.771556	0.689151	0.905396	0.741127	0.868827	0.589253	0.663864	0.769745	0.507092	0.774265	0.742907	0.875858	0.547606	0.428005	0.391359	0.377667	0.754403	0.864652	0.274527	0.300206	0.445456	0.395624	0.55082	0.402051	0.489929	0.749935	0.337797	0.322562	0.337696	0.803385	0.283749	0.24264	0.25862	0.76853	0.30665	0.814032	0.57924	0.647214	0.325334	0.400385
cg16159175	0.871265	0.831986	0.958759	0.965311	0.964479	0.97708	0.950718	0.956927	0.739014	0.920829	0.896459	0.948839	0.821533	0.970266	0.853541	0.700773	0.93364	0.967416	0.948359	0.964748	0.948823	0.930154	0.581451	0.513177	0.666182	0.925577	0.829453	0.798616	0.650479	0.667582	0.637344	0.829621	0.958091	0.725901	0.922751	0.331595	0.43436	0.460107	0.913296	0.451999	0.534944	0.564123	0.89321	0.421063	0.783657	0.803781	0.50255	0.394942	0.536081
cg23465978	0.5378	0.482222	0.696339	0.882116	0.874072	0.708854	0.481934	0.501117	0.634286	0.326845	0.384967	0.898878	0.635349	0.785351	0.533364	0.252275	0.708352	0.465244	0.697606	0.698654	0.550318	0.555665	0.23287	0.338029	0.355914	0.452317	0.462113	0.260148	0.196776	0.334387	0.376317	0.268264	0.248543	0.0903814	0.316046	0.244295	0.211815	0.20888	0.509757	0.170785	0.170817	0.29444	0.422615	0.343509	0.334387	0.244941	0.219218	0.183534	0.421161
cg22575127	0.735613	0.675195	0.656903	0.846817	0.82368	0.62683	0.863929	0.732915	0.87973	0.939814	0.54914	0.859824	0.649306	0.895434	0.71417	0.615444	0.747003	0.600026	0.797262	0.643709	0.775422	0.587188	0.544715	0.37397	0.564821	0.666555	0.877363	0.684339	0.420861	0.291765	0.567863	0.728728	0.785392	0.738832	0.74494	0.335871	0.288517	0.284035	0.877408	0.284403	0.417292	0.579402	0.876351	0.325918	0.761286	0.712539	0.553234	0.707707	0.366414
cg11302655	0.792386	0.438438	0.121135	0.940575	0.96986	0.828739	0.942407	0.949938	0.94324	0.922828	0.671251	0.932405	0.928722	0.815097	0.682167	0.517328	0.942537	0.956567	0.958114	0.945786	0.924	0.870012	0.379253	0.45399	0.57337	0.919362	0.751085	0.634379	0.373467	0.395872	0.360633	0.682643	0.842805	0.614823	0.895389	0.14373	0.200856	0.440234	0.875932	0.276754	0.24213	0.327947	0.680714	0.341144	0.813874	0.710832	0.684784	0.355709	0.364348
cg16259047	0.871203	0.912578	0.936609	0.904795	0.946637	0.963147	0.947924	0.934143	0.943861	0.95345	0.927384	0.946483	0.94985	0.945254	0.862657	0.882298	0.954216	0.942193	0.940921	0.953745	0.948594	0.94583	0.539597	0.71754	0.825354	0.907403	0.952928	0.859814	0.671063	0.747209	0.724073	0.843157	0.923273	0.78901	0.952098	0.603928	0.458042	0.760008	0.577991	0.656248	0.515388	0.687063	0.831932	0.577432	0.900719	0.845774	0.727998	0.730031	0.746131
cg16648911	0.810957	0.487137	0.919848	0.812426	0.941351	0.934857	0.948324	0.938494	0.917087	0.943173	0.822501	0.929203	0.771695	0.925126	0.737473	0.599609	0.948378	0.920302	0.931806	0.945734	0.909955	0.918265	0.546573	0.465121	0.457298	0.846688	0.661946	0.705763	0.624279	0.571946	0.462886	0.760353	0.898461	0.75428	0.924098	0.397289	0.383055	0.412222	0.748845	0.430728	0.430389	0.500124	0.778508	0.5448	0.838636	0.700439	0.425225	0.54598	0.439629
cg09154334	0.766181	0.452792	0.654553	0.745682	0.818844	0.847862	0.651237	0.798382	0.75817	0.528103	0.587696	0.852203	0.81809	0.859041	0.596048	0.51811	0.776328	0.876293	0.784911	0.779713	0.706132	0.816413	0.394087	0.565455	0.512203	0.588415	0.545839	0.441571	0.382884	0.504398	0.32512	0.521538	0.745955	0.346733	0.707846	0.319647	0.372892	0.242056	0.657818	0.280366	0.252582	0.404011	0.603651	0.309201	0.669134	0.571897	0.391039	0.432541	0.343757
cg06709661	0.897124	0.811205	0.817376	0.87973	0.892902	0.871684	0.794748	0.944504	0.921746	0.853062	0.913848	0.916861	0.903976	0.948817	0.869963	0.843563	0.910348	0.92561	0.898169	0.90093	0.928523	0.923692	0.629343	0.527784	0.796237	0.904173	0.881831	0.817185	0.678963	0.838989	0.492795	0.850113	0.885676	0.869888	0.873531	0.411177	0.360232	0.747455	0.831358	0.477571	0.619348	0.799579	0.824239	0.802718	0.867629	0.846295	0.789476	0.800656	0.641715
cg11309842	0.759702	0.705111	0.721611	0.842503	0.892171	0.877141	0.846999	0.855198	0.866841	0.82386	0.779364	0.913153	0.896411	0.895802	0.724942	0.520893	0.879353	0.89279	0.827852	0.869574	0.821995	0.843637	0.459233	0.413997	0.593626	0.642135	0.848304	0.552068	0.49416	0.502043	0.363065	0.570147	0.739712	0.590378	0.792977	0.37863	0.330629	0.326165	0.659042	0.348856	0.324558	0.418685	0.528927	0.395659	0.75621	0.685233	0.527018	0.435399	0.481836
cg20537325	0.961004	0.927055	0.971113	0.977008	0.955006	0.976711	0.959552	0.984559	0.969097	0.972109	0.922488	0.968351	0.945452	0.96869	0.962718	0.952841	0.968644	0.970251	0.95058	0.978715	0.976144	0.970759	0.742786	0.733956	0.858419	0.959163	0.960807	0.929436	0.811765	0.866985	0.917985	0.945029	0.964192	0.900834	0.964909	0.769119	0.440246	0.938808	0.986843	0.888642	0.746166	0.895834	0.942303	0.83768	0.944341	0.962868	0.934613	0.882234	0.84247
cg27056559	0.955932	0.946819	0.962612	0.969826	0.968637	0.947199	0.975237	0.952096	0.9635	0.954807	0.560281	0.975027	0.816487	0.971337	0.89547	0.9724	0.956838	0.97917	0.972637	0.965654	0.958171	0.965276	0.637228	0.924876	0.910223	0.96551	0.954521	0.876113	0.949447	0.936194	0.929035	0.950733	0.969254	0.913867	0.972109	0.927758	0.798031	0.867069	0.942127	0.447257	0.638732	0.969326	0.949832	0.91295	0.951612	0.959118	0.954467	0.945101	0.971202
cg18581292	0.949444	0.912949	0.944859	0.918835	0.939845	0.952527	0.967036	0.943204	0.960049	0.95101	0.947024	0.955	0.928936	0.954176	0.82601	0.912991	0.956007	0.953233	0.952465	0.952407	0.93647	0.946191	0.639442	0.655009	0.823849	0.86922	0.912206	0.90867	0.879726	0.771669	0.821223	0.907488	0.918641	0.860242	0.925203	0.851834	0.771496	0.854471	0.902865	0.773015	0.714601	0.891983	0.906676	0.85565	0.941623	0.913387	0.915604	0.930836	0.924257
cg07638938	0.633422	0.482923	0.351937	0.359017	0.534432	0.288474	0.53004	0.56409	0.393971	0.601066	0.34473	0.519841	0.577723	0.601971	0.500272	0.435589	0.601033	0.512673	0.420679	0.336467	0.526553	0.412222	0.530573	0.457465	0.57943	0.482006	0.762489	0.39571	0.384915	0.445523	0.391262	0.474905	0.483279	0.483229	0.408547	0.467322	0.447421	0.721812	0.654335	0.647808	0.527148	0.402789	0.6307	0.724756	0.468133	0.467667	0.649241	0.384495	0.479988
cg10036895	0.953463	0.959104	0.943331	0.917328	0.942748	0.942238	0.937443	0.956167	0.972781	0.941821	0.940015	0.92899	0.935201	0.960919	0.902121	0.940046	0.963979	0.96807	0.954323	0.956706	0.949268	0.95726	0.747553	0.823174	0.854381	0.946323	0.919957	0.92004	0.930731	0.898197	0.598383	0.924954	0.959852	0.923353	0.939676	0.827197	0.841531	0.936955	0.926429	0.922822	0.896558	0.92729	0.925862	0.661213	0.94629	0.917934	0.942267	0.933353	0.914205
cg16255663	0.662245	0.75947	0.780615	0.736414	0.548956	0.79152	0.535991	0.819076	0.325416	0.828205	0.735953	0.880582	0.854867	0.780887	0.289549	0.687898	0.873073	0.824929	0.803228	0.827828	0.864159	0.847255	0.531003	0.451752	0.747891	0.810484	0.816459	0.783057	0.66153	0.732582	0.676786	0.79116	0.276096	0.77381	0.823763	0.363356	0.34983	0.675047	0.757962	0.658637	0.520275	0.716162	0.855464	0.706514	0.819308	0.314109	0.776068	0.774501	0.445051
cg19806483	0.834338	0.809	0.915569	0.919711	0.943957	0.957681	0.851781	0.946472	0.786371	0.838449	0.651919	0.842278	0.9181	0.760234	0.701159	0.708691	0.930089	0.914049	0.917365	0.935045	0.864771	0.899795	0.573045	0.469683	0.626118	0.849274	0.647275	0.618374	0.74565	0.544247	0.607255	0.759443	0.880094	0.618386	0.91788	0.300322	0.303237	0.40915	0.46202	0.33931	0.440196	0.620663	0.712341	0.744663	0.795808	0.777549	0.63705	0.571627	0.512604
cg04473030	0.822228	0.570853	0.707753	0.851127	0.948411	0.943997	0.931789	0.957475	0.825582	0.886445	0.47962	0.930394	0.868564	0.857414	0.72383	0.652608	0.940951	0.944299	0.939065	0.935665	0.880055	0.912756	0.463234	0.635358	0.633748	0.68875	0.729168	0.583299	0.603792	0.486128	0.576082	0.480682	0.873447	0.627641	0.879695	0.27666	0.273703	0.355775	0.761905	0.329846	0.367912	0.403469	0.744594	0.691516	0.714978	0.683966	0.453032	0.467086	0.464851
cg00904483	0.818245	0.3831	0.898472	0.833667	0.925664	0.925843	0.894387	0.81344	0.599883	0.581647	0.746613	0.535473	0.855611	0.562208	0.588844	0.568592	0.880194	0.924029	0.905489	0.797135	0.90684	0.921878	0.292475	0.504714	0.158313	0.925679	0.778332	0.31704	0.361931	0.307372	0.369785	0.498961	0.595701	0.509418	0.668382	0.258224	0.13858	0.258026	0.773204	0.236886	0.17694	0.34227	0.751741	0.47768	0.743752	0.684016	0.59929	0.301344	0.333469
cg16942891	0.906284	0.686542	0.921505	0.911916	0.935251	0.929017	0.943371	0.920264	0.932454	0.870028	0.875748	0.952484	0.925037	0.948916	0.750239	0.809198	0.938705	0.933083	0.939879	0.948194	0.925728	0.937652	0.493075	0.568298	0.537894	0.917581	0.851991	0.673707	0.622214	0.392088	0.725781	0.829309	0.900474	0.722086	0.896447	0.225868	0.26946	0.676773	0.911114	0.205956	0.283783	0.723074	0.873532	0.666346	0.900104	0.864049	0.66767	0.777065	0.373473
cg10333959	0.942991	0.937327	0.963556	0.920428	0.976575	0.983272	0.972003	0.97101	0.971503	0.970028	0.79197	0.887065	0.94815	0.973187	0.650085	0.885755	0.979293	0.973292	0.954543	0.97599	0.960581	0.9704	0.648814	0.67575	0.628295	0.925297	0.881931	0.826935	0.796321	0.922431	0.537779	0.886449	0.966783	0.704264	0.968611	0.835864	0.245975	0.752586	0.973033	0.640766	0.430896	0.882016	0.912283	0.459339	0.912131	0.893743	0.753421	0.903243	0.692369
cg02381948	0.940502	0.841477	0.943704	0.930656	0.968981	0.964418	0.958959	0.953557	0.958367	0.923038	0.910183	0.975117	0.947944	0.95115	0.92056	0.908294	0.95927	0.966293	0.966374	0.964597	0.94633	0.962128	0.715611	0.891736	0.818909	0.923917	0.908971	0.843975	0.853489	0.877075	0.759507	0.919217	0.964949	0.827095	0.932862	0.905838	0.806216	0.917072	0.943415	0.891787	0.383921	0.779709	0.926928	0.922755	0.930333	0.914323	0.760128	0.912189	0.891556
cg20778669	0.897778	0.799318	0.927948	0.83378	0.966358	0.935566	0.935384	0.934679	0.922752	0.863615	0.90684	0.871593	0.863159	0.92096	0.759647	0.736505	0.946661	0.957524	0.953482	0.969876	0.922543	0.911498	0.471517	0.556392	0.552646	0.935972	0.648591	0.654126	0.582285	0.588516	0.604454	0.655494	0.748834	0.547994	0.892019	0.312883	0.302368	0.398712	0.68266	0.359068	0.340352	0.560395	0.755195	0.587689	0.80597	0.771571	0.694645	0.524018	0.466403
cg11216456	0.872767	0.74012	0.878435	0.809215	0.902671	0.856138	0.703874	0.940475	0.931755	0.73308	0.818942	0.856574	0.887369	0.902439	0.749592	0.73789	0.911933	0.899079	0.940112	0.905151	0.890926	0.919961	0.398268	0.465869	0.474598	0.91885	0.714883	0.571592	0.463381	0.587151	0.550387	0.414166	0.782155	0.457972	0.783331	0.273458	0.258246	0.225669	0.551856	0.15031	0.187412	0.526715	0.623487	0.413406	0.718289	0.768189	0.722945	0.347994	0.336539
cg07453748	0.92515	0.918363	0.917738	0.941617	0.933147	0.916314	0.846464	0.955578	0.937993	0.876415	0.827446	0.927192	0.936498	0.948363	0.931232	0.879126	0.936564	0.932031	0.915155	0.925475	0.926302	0.929007	0.81163	0.796325	0.786875	0.941703	0.915168	0.918783	0.909462	0.900554	0.905718	0.926876	0.886022	0.897157	0.905691	0.903372	0.869285	0.907059	0.878725	0.843677	0.857531	0.905048	0.937415	0.882586	0.892738	0.890607	0.943285	0.892626	0.837282
cg10215460	0.901309	0.731109	0.928718	0.920172	0.958378	0.946739	0.955855	0.952524	0.955579	0.943115	0.913372	0.829866	0.60623	0.970367	0.825273	0.689769	0.949635	0.961426	0.94184	0.958749	0.959984	0.942673	0.636176	0.504583	0.764397	0.913232	0.930979	0.696526	0.704939	0.692417	0.799192	0.847249	0.951431	0.756333	0.919937	0.32711	0.399785	0.650701	0.902281	0.495698	0.63553	0.720231	0.73859	0.538818	0.872528	0.801757	0.437419	0.429859	0.706941
cg17307615	0.78156	0.524897	0.679035	0.650739	0.764243	0.672716	0.776621	0.793695	0.945868	0.592557	0.633879	0.801597	0.784019	0.880173	0.756629	0.634704	0.747092	0.830593	0.831023	0.811926	0.905899	0.92988	0.578494	0.593575	0.67269	0.732137	0.707102	0.69352	0.513664	0.652624	0.551582	0.683705	0.853194	0.724159	0.736749	0.525648	0.56204	0.543953	0.516555	0.503238	0.532208	0.673825	0.734589	0.634142	0.778578	0.682539	0.619131	0.520273	0.523914
cg06952798	0.732356	0.5417	0.708649	0.830745	0.852141	0.894002	0.867725	0.832651	0.934526	0.665418	0.736618	0.891448	0.878019	0.927276	0.698843	0.588182	0.858775	0.869817	0.908578	0.889436	0.893783	0.850619	0.309765	0.377374	0.600153	0.740142	0.82135	0.607969	0.376481	0.463763	0.360249	0.703294	0.850746	0.629032	0.851568	0.131328	0.146372	0.439847	0.353526	0.583768	0.238755	0.271849	0.684318	0.464008	0.798266	0.691005	0.359723	0.436955	0.179161
cg22939703	0.768599	0.345616	0.735859	0.864781	0.855766	0.831635	0.796038	0.803922	0.844041	0.601643	0.510469	0.796472	0.475895	0.691321	0.677829	0.398209	0.836192	0.75427	0.818094	0.882858	0.852422	0.865783	0.484552	0.319812	0.575815	0.745757	0.741948	0.644919	0.461941	0.575379	0.38865	0.556801	0.489528	0.326385	0.689628	0.19327	0.223865	0.323543	0.734705	0.396901	0.336385	0.308034	0.52472	0.246031	0.740266	0.646087	0.323182	0.358687	0.453965
cg27041381	0.858822	0.700349	0.850662	0.940527	0.93549	0.918308	0.864523	0.863631	0.941986	0.846444	0.915699	0.916323	0.919831	0.935719	0.778184	0.614979	0.939413	0.924668	0.928484	0.924921	0.933409	0.896958	0.33536	0.406877	0.555315	0.847418	0.862213	0.628683	0.493619	0.467987	0.320371	0.70267	0.649457	0.51581	0.81094	0.142126	0.168465	0.453461	0.755307	0.34062	0.247551	0.471269	0.714582	0.257395	0.859233	0.75054	0.31977	0.293876	0.27575
cg14668152	0.922945	0.617472	0.881653	0.886353	0.92776	0.93148	0.947131	0.912361	0.855061	0.642397	0.586993	0.839472	0.879882	0.595563	0.74749	0.684711	0.944996	0.911327	0.911696	0.945438	0.916849	0.829267	0.637188	0.422239	0.790814	0.88695	0.893354	0.740833	0.406279	0.529247	0.356454	0.87423	0.941456	0.411914	0.8782	0.150156	0.21737	0.6306	0.227791	0.617607	0.310122	0.675382	0.849415	0.81874	0.835348	0.847221	0.825344	0.792643	0.440133
cg14434995	0.925243	0.902593	0.907169	0.925096	0.942499	0.939889	0.912863	0.902727	0.928545	0.912167	0.945056	0.951257	0.933289	0.946434	0.880209	0.874662	0.941313	0.936548	0.947934	0.926221	0.952581	0.928274	0.59614	0.581641	0.763239	0.960253	0.896971	0.695098	0.76542	0.886069	0.815047	0.926245	0.892971	0.879197	0.94366	0.736368	0.435204	0.840219	0.909326	0.620378	0.404388	0.641227	0.918456	0.329907	0.925494	0.875005	0.642357	0.864653	0.822079
cg02792401	0.918466	0.911941	0.907689	0.918035	0.940829	0.950394	0.916477	0.940765	0.911745	0.953682	0.908471	0.917387	0.906079	0.914406	0.869717	0.838374	0.940713	0.929153	0.929587	0.947413	0.929271	0.943653	0.725912	0.579014	0.524051	0.877117	0.925297	0.713205	0.774851	0.693994	0.795247	0.835968	0.941899	0.814114	0.921979	0.740509	0.660003	0.757869	0.858457	0.699722	0.733545	0.852599	0.881756	0.841136	0.91712	0.818848	0.429302	0.642593	0.843941
cg00759178	0.664181	0.907507	0.893142	0.790451	0.943712	0.909787	0.935458	0.938126	0.585134	0.920671	0.861869	0.929355	0.929423	0.905838	0.803352	0.818539	0.92796	0.936701	0.938148	0.942742	0.933347	0.930912	0.582646	0.518654	0.744102	0.931359	0.958089	0.507557	0.74403	0.847219	0.62868	0.844122	0.71646	0.840139	0.926124	0.622976	0.66445	0.73749	0.881354	0.772836	0.525245	0.625444	0.862468	0.385109	0.904923	0.538015	0.877344	0.843683	0.420959
cg02981064	0.778391	0.596227	0.474962	0.623147	0.916674	0.801031	0.88797	0.845859	0.874802	0.785478	0.733401	0.922187	0.89291	0.865043	0.831374	0.716506	0.652146	0.896387	0.808341	0.908636	0.761311	0.784363	0.547632	0.513746	0.378945	0.928773	0.838786	0.80907	0.416116	0.521738	0.370822	0.612549	0.711183	0.538022	0.521437	0.272614	0.388986	0.360842	0.750984	0.347588	0.334256	0.371834	0.615575	0.56445	0.60833	0.378999	0.750999	0.427104	0.394003
cg23365905	0.925222	0.895097	0.575509	0.843863	0.959908	0.929572	0.96606	0.956317	0.916796	0.932139	0.710832	0.948935	0.778869	0.94612	0.829382	0.838967	0.965749	0.964284	0.937722	0.941635	0.932456	0.95628	0.496757	0.835763	0.909232	0.843604	0.891354	0.664262	0.851408	0.584693	0.869614	0.537403	0.801161	0.927231	0.934039	0.632015	0.314335	0.886507	0.873595	0.817256	0.442934	0.830214	0.835732	0.928049	0.915105	0.897016	0.605949	0.88933	0.615996
cg06566239	0.568638	0.423761	0.445367	0.362637	0.596116	0.56726	0.81598	0.742204	0.711513	0.684909	0.459288	0.877125	0.493437	0.639646	0.563408	0.409919	0.822217	0.713112	0.425471	0.706394	0.406272	0.460735	0.479206	0.390377	0.457834	0.415113	0.507298	0.434953	0.396029	0.474084	0.387923	0.436724	0.421153	0.513192	0.499195	0.325049	0.314826	0.344146	0.53869	0.380881	0.313339	0.412781	0.459806	0.431935	0.359363	0.515185	0.420436	0.377691	0.353823
cg07448909	0.899186	0.652316	0.586504	0.916607	0.900087	0.938409	0.85987	0.835027	0.930016	0.850079	0.874065	0.811698	0.899325	0.91304	0.870379	0.728231	0.941675	0.935609	0.888228	0.921272	0.949885	0.900891	0.639832	0.568376	0.666443	0.902306	0.855927	0.811541	0.562355	0.545272	0.555709	0.721169	0.864351	0.681531	0.854391	0.244532	0.464764	0.652165	0.862607	0.652805	0.401414	0.479649	0.781785	0.422251	0.842436	0.782276	0.868602	0.460673	0.453779
cg24810646	0.967315	0.958018	0.964447	0.972885	0.971378	0.968014	0.971624	0.965551	0.970449	0.97916	0.9685	0.974476	0.858475	0.975979	0.972125	0.963401	0.970346	0.975823	0.96167	0.975532	0.969256	0.970695	0.851427	0.871825	0.953209	0.968014	0.966019	0.92691	0.9523	0.95152	0.961361	0.965652	0.971541	0.969261	0.973343	0.892922	0.599759	0.93618	0.96853	0.860735	0.943284	0.931096	0.963106	0.954232	0.972343	0.974113	0.958505	0.957274	0.894314
cg07126542	0.902734	0.924833	0.971869	0.848109	0.959844	0.952841	0.975408	0.968411	0.948569	0.963237	0.953271	0.965708	0.920846	0.869152	0.948101	0.942465	0.952838	0.958097	0.959853	0.967052	0.961293	0.953536	0.668703	0.834142	0.700996	0.957607	0.904486	0.808341	0.919046	0.91443	0.938199	0.954037	0.971546	0.937917	0.960056	0.562481	0.510537	0.850585	0.954076	0.654292	0.553773	0.808964	0.931946	0.617529	0.93497	0.926053	0.806779	0.940267	0.893674
cg03292473	0.874302	0.866223	0.955647	0.948135	0.956278	0.951987	0.958879	0.947773	0.906137	0.910708	0.864942	0.960855	0.946803	0.961025	0.856462	0.900867	0.965751	0.972409	0.954171	0.966097	0.964728	0.94475	0.506374	0.769895	0.838337	0.955067	0.975786	0.7749	0.653212	0.902234	0.763547	0.949918	0.951119	0.791234	0.949379	0.286854	0.328404	0.724948	0.806054	0.370744	0.331087	0.88134	0.894325	0.552808	0.891525	0.85962	0.907393	0.619468	0.890782
cg14263093	0.905425	0.740744	0.93666	0.952251	0.951781	0.944122	0.942753	0.956066	0.91632	0.939867	0.696608	0.928649	0.796096	0.866055	0.78749	0.756757	0.960217	0.935514	0.937682	0.942116	0.921003	0.920902	0.675155	0.521065	0.776486	0.850865	0.881066	0.600705	0.665913	0.754754	0.703879	0.69654	0.878767	0.806738	0.86756	0.292918	0.533612	0.717026	0.925671	0.632723	0.365482	0.838772	0.883876	0.74634	0.795464	0.731872	0.651303	0.607881	0.488768
cg06070493	0.942794	0.918936	0.965734	0.965434	0.981475	0.968038	0.971661	0.963663	0.952679	0.957221	0.860744	0.980975	0.897347	0.85962	0.816868	0.878634	0.97015	0.96383	0.973829	0.9835	0.963226	0.974319	0.596538	0.492776	0.860053	0.921354	0.966523	0.826242	0.817817	0.785413	0.798887	0.940792	0.962608	0.849301	0.950563	0.359136	0.49178	0.585298	0.949766	0.735643	0.388466	0.899538	0.917216	0.820646	0.914664	0.806411	0.786037	0.710614	0.890068
cg04436810	0.576938	0.524916	0.707774	0.824005	0.767012	0.803228	0.658797	0.464113	0.394039	0.387256	0.332299	0.936857	0.554177	0.563448	0.541917	0.446615	0.731799	0.892803	0.699045	0.657561	0.601893	0.73124	0.420272	0.592187	0.337357	0.45076	0.807461	0.415465	0.374689	0.46184	0.363086	0.45027	0.4009	0.118228	0.484776	0.278265	0.30477	0.327914	0.0963148	0.341926	0.295628	0.384746	0.423503	0.294265	0.417046	0.207159	0.255983	0.458449	0.364688
cg25881985	0.905662	0.933478	0.943936	0.595424	0.946273	0.644984	0.953872	0.939014	0.91965	0.958437	0.885718	0.937763	0.962657	0.953574	0.888814	0.921004	0.657777	0.928109	0.937934	0.933593	0.911497	0.913786	0.753358	0.895516	0.868727	0.928169	0.956613	0.883947	0.856067	0.78942	0.863317	0.873089	0.939009	0.855443	0.862702	0.721409	0.759497	0.797292	0.940933	0.467781	0.673277	0.660848	0.920733	0.524862	0.928864	0.892744	0.922788	0.920539	0.798989
cg18064754	0.684731	0.80349	0.877528	0.261323	0.908499	0.358651	0.953478	0.680078	0.887788	0.941214	0.862069	0.889703	0.643469	0.852635	0.749702	0.737485	0.522345	0.771115	0.856125	0.866232	0.665767	0.74004	0.577025	0.548822	0.738875	0.698176	0.866537	0.679007	0.629401	0.584089	0.545857	0.823451	0.878901	0.611279	0.844614	0.396805	0.497735	0.559929	0.84771	0.306215	0.308661	0.383258	0.804736	0.369022	0.814911	0.607605	0.671161	0.709773	0.693014
cg04854917	0.881026	0.863431	0.793911	0.239149	0.898708	0.825847	0.867567	0.87376	0.973799	0.787639	0.813496	0.781952	0.880069	0.914332	0.821537	0.777133	0.588984	0.775895	0.540683	0.638856	0.897545	0.901609	0.811817	0.514676	0.915131	0.879858	0.784082	0.888068	0.501718	0.63839	0.355186	0.800848	0.895629	0.530593	0.846987	0.281598	0.776376	0.891405	0.838752	0.840962	0.832506	0.926027	0.914738	0.856741	0.865288	0.835146	0.858377	0.707778	0.891125
cg03751055	0.81461	0.719638	0.86706	0.918765	0.898791	0.876838	0.941995	0.411189	0.933118	0.428043	0.736627	0.923234	0.921269	0.922117	0.753446	0.607093	0.4627	0.928058	0.893074	0.936684	0.910951	0.858786	0.557403	0.458682	0.652558	0.827839	0.908937	0.667976	0.535355	0.516605	0.460243	0.810424	0.707712	0.701682	0.867754	0.213634	0.377841	0.161131	0.917373	0.188193	0.34536	0.48585	0.788111	0.400549	0.796796	0.713988	0.678653	0.628536	0.476729
cg18502933	0.714456	0.421055	0.747068	0.690337	0.898725	0.805156	0.894234	0.849069	0.841903	0.838183	0.556376	0.817258	0.761666	0.853683	0.68504	0.44238	0.590644	0.873993	0.833312	0.883769	0.851681	0.765441	0.456737	0.394232	0.468262	0.832091	0.559345	0.536848	0.391714	0.443676	0.490565	0.384077	0.818979	0.335745	0.424703	0.247453	0.319197	0.47152	0.72498	0.387646	0.307554	0.39023	0.494532	0.402545	0.538221	0.545698	0.324472	0.335897	0.416417
cg08883995	0.882951	0.865693	0.914884	0.930906	0.948002	0.938256	0.934714	0.938713	0.954095	0.949782	0.911542	0.796254	0.917023	0.938555	0.806092	0.884516	0.950154	0.928079	0.922239	0.952324	0.940106	0.942784	0.741934	0.669765	0.792123	0.852638	0.916557	0.717175	0.895393	0.774921	0.917389	0.909063	0.93825	0.782631	0.908469	0.612999	0.670963	0.811287	0.910038	0.292425	0.394866	0.909651	0.91949	0.440991	0.92158	0.870968	0.787972	0.858013	0.843017
cg17380475	0.927756	0.904814	0.945924	0.951964	0.961959	0.948154	0.953897	0.926482	0.952436	0.927789	0.864545	0.899523	0.95543	0.844085	0.851287	0.698184	0.936127	0.965887	0.950471	0.952904	0.947124	0.941519	0.58602	0.534466	0.602091	0.920206	0.883758	0.693235	0.612229	0.673166	0.498709	0.736424	0.655208	0.720492	0.927795	0.436006	0.435029	0.472245	0.887196	0.516642	0.440945	0.649654	0.728871	0.484656	0.860244	0.75937	0.573073	0.676379	0.49412
cg14475381	0.741656	0.488085	0.6559	0.833454	0.650576	0.785022	0.494592	0.891822	0.60542	0.509259	0.474477	0.340482	0.403829	0.542789	0.498418	0.539908	0.696365	0.520058	0.716929	0.631187	0.604811	0.722906	0.384566	0.366713	0.441989	0.492641	0.588866	0.473268	0.463939	0.536252	0.498565	0.417544	0.670299	0.419036	0.567036	0.389228	0.425974	0.333849	0.650908	0.335281	0.490306	0.475039	0.574923	0.264854	0.528371	0.607906	0.318161	0.436089	0.554858
cg18148349	0.842666	0.828909	0.757392	0.177522	0.188369	0.430224	0.236176	0.360183	0.256911	0.331315	0.365035	0.489924	0.388515	0.300195	0.329575	0.245882	0.291249	0.822265	0.71089	0.857073	0.673764	0.853013	0.343193	0.340027	0.180444	0.426886	0.858814	0.561311	0.399613	0.610623	0.289802	0.427227	0.617119	0.529436	0.838592	0.365681	0.340894	0.393386	0.484147	0.240971	0.270003	0.506312	0.330038	0.353052	0.471589	0.438537	0.212398	0.194071	0.298956
cg18038372	0.906113	0.850751	0.876486	0.346302	0.328435	0.615121	0.237712	0.877681	0.372447	0.470225	0.803703	0.890485	0.68196	0.548308	0.89212	0.376827	0.3541	0.851067	0.900035	0.849712	0.738391	0.896647	0.496921	0.47317	0.878406	0.809639	0.856886	0.874262	0.592092	0.851777	0.791452	0.840557	0.84435	0.831057	0.802595	0.793244	0.370008	0.550682	0.901512	0.4952	0.745821	0.569071	0.467396	0.554034	0.860714	0.790526	0.43846	0.525453	0.452407
cg09858782	0.900823	0.866583	0.93066	0.934208	0.934396	0.967573	0.950248	0.9521	0.961969	0.759012	0.92116	0.84612	0.930039	0.807281	0.737738	0.691692	0.94667	0.956446	0.934691	0.955414	0.790112	0.94568	0.537151	0.520513	0.500054	0.8901	0.801305	0.730759	0.629861	0.638675	0.569548	0.749916	0.861589	0.666313	0.822547	0.297019	0.36226	0.375972	0.761062	0.500563	0.533506	0.545847	0.806005	0.35734	0.86163	0.767016	0.43314	0.549874	0.46713
cg10366851	0.883992	0.86332	0.851071	0.879851	0.855443	0.884382	0.728319	0.893468	0.920286	0.708731	0.805865	0.901282	0.894774	0.935036	0.783441	0.816386	0.894387	0.888774	0.882288	0.890236	0.917451	0.881467	0.691305	0.799488	0.525062	0.881604	0.873568	0.790387	0.767321	0.842988	0.815158	0.826718	0.867082	0.845786	0.848602	0.626827	0.701707	0.711617	0.77994	0.718116	0.639425	0.809333	0.906266	0.848799	0.914419	0.856738	0.879776	0.859998	0.840664
cg02803836	0.857269	0.865475	0.942361	0.897796	0.900727	0.804248	0.902062	0.656709	0.897048	0.915734	0.853463	0.907763	0.865346	0.897848	0.780558	0.739261	0.863938	0.936432	0.877079	0.880427	0.871099	0.728948	0.517931	0.355731	0.689983	0.870547	0.821167	0.732172	0.508784	0.573925	0.705247	0.82599	0.366672	0.7729	0.813328	0.30105	0.471139	0.737543	0.745999	0.400707	0.524074	0.337898	0.896007	0.444327	0.685696	0.689981	0.746765	0.649833	0.35681
cg19680672	0.673822	0.449219	0.605772	0.680686	0.859956	0.682132	0.741675	0.838409	0.621789	0.576099	0.258857	0.936477	0.420644	0.877118	0.32078	0.346252	0.69047	0.717576	0.787155	0.765414	0.668355	0.582094	0.324912	0.268463	0.503295	0.550652	0.205167	0.400837	0.344426	0.28335	0.508735	0.347979	0.307566	0.254524	0.42961	0.183231	0.254288	0.41757	0.263825	0.517622	0.201966	0.289164	0.571432	0.319505	0.482783	0.25597	0.340794	0.424853	0.293438
cg03271907	0.895498	0.933661	0.947619	0.927434	0.901564	0.888761	0.956519	0.91304	0.924052	0.96248	0.66833	0.945865	0.946116	0.924797	0.745938	0.926421	0.904779	0.946681	0.910894	0.910163	0.930865	0.794227	0.745341	0.758336	0.524766	0.670616	0.967205	0.801066	0.737673	0.6679	0.871884	0.692659	0.942303	0.853149	0.953023	0.770227	0.432924	0.79395	0.943569	0.619178	0.334654	0.858915	0.867998	0.644291	0.876368	0.824199	0.637499	0.790607	0.713572
cg17686260	0.721117	0.827388	0.824987	0.696267	0.503952	0.575128	0.592585	0.878032	0.433744	0.916221	0.307489	0.912679	0.804	0.940445	0.149135	0.189936	0.726437	0.810702	0.779706	0.814117	0.871377	0.433256	0.241394	0.285614	0.260891	0.445026	0.894485	0.603558	0.185362	0.210224	0.256345	0.650119	0.0995268	0.362166	0.730632	0.173978	0.399407	0.301603	0.770908	0.2646	0.137611	0.374365	0.526678	0.23593	0.798625	0.0191989	0.152687	0.51343	0.624128
cg16698623	0.585281	0.351309	0.650271	0.793422	0.8622	0.613138	0.847518	0.785629	0.642498	0.656915	0.338995	0.653942	0.801738	0.656878	0.617105	0.40465	0.763699	0.847356	0.745815	0.719668	0.740428	0.512721	0.36641	0.306838	0.34658	0.707009	0.404698	0.429941	0.269468	0.306449	0.319661	0.279416	0.540093	0.317135	0.626836	0.236734	0.232858	0.302931	0.316427	0.266223	0.187636	0.337449	0.4218	0.205688	0.58421	0.493205	0.349106	0.230883	0.305179
cg26102564	0.902531	0.915425	0.837499	0.882537	0.973817	0.955965	0.973557	0.934461	0.853309	0.936241	0.680995	0.803532	0.933461	0.923218	0.818	0.774481	0.961454	0.954696	0.924388	0.945891	0.942773	0.706363	0.57564	0.688429	0.590863	0.897463	0.531125	0.60585	0.560194	0.648604	0.713855	0.843169	0.481453	0.755655	0.892329	0.826268	0.363015	0.471131	0.823479	0.458831	0.41041	0.867846	0.841344	0.479793	0.858454	0.33128	0.37351	0.87592	0.64774
cg04425788	0.73826	0.572433	0.675919	0.689262	0.808563	0.841436	0.862322	0.831656	0.816296	0.784785	0.345641	0.42064	0.859024	0.885157	0.637951	0.568924	0.7966	0.779879	0.856594	0.801164	0.788093	0.776765	0.368095	0.616524	0.591445	0.805086	0.832226	0.721611	0.426381	0.334907	0.578738	0.613636	0.586548	0.329365	0.717012	0.479444	0.280492	0.24311	0.663087	0.474169	0.276582	0.428222	0.697319	0.575245	0.529381	0.587151	0.678957	0.350292	0.34466
cg25557018	0.844583	0.833	0.863206	0.928562	0.898142	0.865957	0.903959	0.884989	0.96406	0.892952	0.786824	0.897564	0.932724	0.913825	0.859994	0.782906	0.910775	0.900609	0.910488	0.92354	0.917824	0.906287	0.648854	0.727182	0.740971	0.848981	0.894105	0.777532	0.575586	0.478222	0.69241	0.815364	0.862908	0.466004	0.898863	0.301879	0.251131	0.249572	0.875977	0.427563	0.271507	0.763422	0.839802	0.690002	0.867436	0.832983	0.88871	0.628985	0.402024
cg11019008	0.738867	0.548633	0.774384	0.926729	0.849433	0.84353	0.872015	0.847533	0.897242	0.831548	0.613289	0.86842	0.903959	0.889981	0.713184	0.603335	0.880697	0.819768	0.849536	0.890736	0.876963	0.766127	0.463055	0.408886	0.468471	0.684127	0.572329	0.668324	0.412298	0.303725	0.318405	0.709504	0.807231	0.664022	0.802829	0.305696	0.313791	0.555305	0.764786	0.422765	0.307052	0.336642	0.33478	0.358382	0.739858	0.720873	0.299004	0.49437	0.304298
cg14485787	0.872986	0.852794	0.793209	0.904915	0.925303	0.924915	0.919613	0.923439	0.914428	0.938636	0.888114	0.904423	0.915909	0.928159	0.76145	0.684129	0.947085	0.936714	0.925873	0.940598	0.930661	0.938613	0.543885	0.491083	0.542487	0.85129	0.904902	0.707009	0.574759	0.571274	0.519739	0.667981	0.925645	0.757709	0.934793	0.401869	0.501358	0.384986	0.855441	0.548114	0.517077	0.722141	0.885929	0.498565	0.861769	0.716643	0.56046	0.749405	0.450902
cg05714579	0.983068	0.971323	0.930121	0.948229	0.988557	0.985359	0.972461	0.978491	0.972474	0.970056	0.971917	0.935534	0.987142	0.981836	0.83205	0.969755	0.969488	0.980475	0.993466	0.982134	0.982526	0.980933	0.845562	0.947777	0.665107	0.971565	0.924293	0.967044	0.675247	0.956589	0.881426	0.825226	0.982083	0.802162	0.981083	0.744134	0.567139	0.500184	0.97385	0.366876	0.656052	0.874668	0.961953	0.601798	0.965313	0.974195	0.690828	0.777643	0.791934
cg18460575	0.907598	0.896434	0.932102	0.59256	0.919839	0.931961	0.922932	0.936652	0.914082	0.91261	0.81294	0.8774	0.915094	0.914292	0.744811	0.798595	0.940675	0.90847	0.885716	0.898541	0.909595	0.925005	0.455037	0.472113	0.595479	0.594071	0.911823	0.771865	0.606654	0.434415	0.386129	0.707788	0.910308	0.54905	0.911736	0.29514	0.404351	0.412062	0.863785	0.664255	0.39717	0.789546	0.867409	0.607205	0.861551	0.716269	0.822365	0.767239	0.379396
cg13474692	0.784358	0.541642	0.823102	0.842791	0.915691	0.903072	0.886097	0.899704	0.874813	0.867903	0.588364	0.925699	0.911562	0.88582	0.761143	0.527939	0.945267	0.885897	0.894044	0.913382	0.871799	0.865425	0.578549	0.627974	0.435497	0.892745	0.912135	0.715197	0.541032	0.740736	0.598196	0.76351	0.891047	0.721898	0.902244	0.504426	0.328121	0.446299	0.860636	0.468504	0.454567	0.602142	0.881026	0.460488	0.774262	0.6746	0.729794	0.620689	0.306632
cg26528551	0.678978	0.54588	0.77052	0.812147	0.90623	0.837595	0.783389	0.913126	0.837348	0.693653	0.693084	0.872163	0.869245	0.648465	0.665536	0.58044	0.868279	0.870261	0.841823	0.887836	0.83766	0.835619	0.527716	0.536103	0.492177	0.649103	0.735367	0.395345	0.434059	0.704542	0.445771	0.519127	0.850966	0.394162	0.682913	0.288809	0.369996	0.450214	0.663034	0.37904	0.267684	0.482307	0.585399	0.363322	0.631488	0.459308	0.427266	0.541619	0.426293
cg03344290	0.884372	0.855458	0.878234	0.787957	0.925819	0.937833	0.937837	0.71875	0.911353	0.93772	0.718289	0.929105	0.92481	0.932196	0.89476	0.850543	0.935471	0.940267	0.885986	0.926763	0.927894	0.924484	0.454623	0.649774	0.74922	0.916301	0.940769	0.792173	0.596714	0.746428	0.465995	0.852022	0.833593	0.786799	0.915825	0.3303	0.37448	0.59181	0.830952	0.224686	0.67432	0.552879	0.816207	0.523613	0.8828	0.792486	0.603131	0.63327	0.337004
cg06209143	0.89341	0.92925	0.900934	0.915183	0.937443	0.902518	0.926894	0.917934	0.939391	0.85208	0.879714	0.929656	0.793873	0.813959	0.914039	0.898529	0.945025	0.923208	0.895481	0.932572	0.920923	0.930251	0.605966	0.823495	0.839382	0.934308	0.883381	0.894649	0.755478	0.88409	0.878805	0.88207	0.619014	0.893793	0.899298	0.328401	0.534648	0.53234	0.859104	0.373734	0.460508	0.570986	0.834208	0.756694	0.89043	0.919366	0.88427	0.631554	0.55328
cg04271445	0.852092	0.766912	0.819332	0.844052	0.878832	0.896399	0.900645	0.894429	0.860084	0.908199	0.610436	0.891504	0.767807	0.917052	0.793172	0.61993	0.920323	0.902957	0.845742	0.889227	0.885049	0.902129	0.555541	0.62699	0.602009	0.599146	0.8954	0.705189	0.634069	0.730708	0.570729	0.432471	0.905192	0.755259	0.89168	0.389088	0.471593	0.351705	0.854112	0.402156	0.473519	0.665191	0.820898	0.48302	0.831584	0.703663	0.582248	0.692221	0.64425
cg14273607	0.480311	0.342493	0.533711	0.797851	0.728667	0.757434	0.486894	0.524901	0.400964	0.363418	0.407771	0.71261	0.796174	0.51091	0.55279	0.475705	0.54618	0.84598	0.625254	0.657094	0.643186	0.55342	0.472431	0.477985	0.337906	0.528603	0.354799	0.506719	0.387634	0.469883	0.348289	0.384132	0.325481	0.322656	0.366872	0.233457	0.258129	0.283052	0.1171	0.401734	0.310961	0.377268	0.4383	0.274205	0.317662	0.343414	0.579526	0.253821	0.380934
cg14418963	0.882269	0.716611	0.675303	0.944749	0.934628	0.949268	0.926078	0.945547	0.878015	0.955729	0.772023	0.956682	0.926642	0.955364	0.812762	0.825969	0.938816	0.948775	0.93305	0.942909	0.948828	0.937766	0.605253	0.721544	0.699077	0.928479	0.908705	0.82609	0.597661	0.560842	0.526021	0.821059	0.939144	0.702216	0.887681	0.423982	0.618851	0.773379	0.913554	0.542254	0.504214	0.639012	0.884673	0.467185	0.874193	0.773304	0.829034	0.714153	0.431928
cg15367698	0.91846	0.884331	0.925827	0.908351	0.912192	0.909434	0.928124	0.919392	0.93308	0.928522	0.901818	0.929218	0.820603	0.932671	0.881161	0.912418	0.929241	0.921203	0.905379	0.933771	0.868325	0.942134	0.716866	0.797187	0.871992	0.923708	0.940247	0.875083	0.864201	0.826275	0.487106	0.571145	0.919194	0.922788	0.926731	0.879015	0.784239	0.920605	0.895894	0.501725	0.786371	0.877363	0.897994	0.756648	0.906794	0.88476	0.865533	0.93683	0.869561
cg00981003	0.818816	0.813719	0.853508	0.814436	0.846867	0.862879	0.872568	0.868091	0.785763	0.855259	0.6302	0.884881	0.725904	0.899801	0.808102	0.668241	0.889386	0.857128	0.826941	0.868045	0.64526	0.864198	0.665034	0.494034	0.773357	0.726803	0.817675	0.639001	0.72773	0.702866	0.71778	0.781581	0.824441	0.828494	0.841042	0.761749	0.392851	0.812222	0.603945	0.605507	0.463304	0.837949	0.819508	0.480694	0.642632	0.73728	0.762225	0.788122	0.739601
cg00149734	0.903923	0.869834	0.933765	0.929453	0.928088	0.919865	0.911652	0.931977	0.886041	0.941304	0.797212	0.923467	0.923504	0.927701	0.86891	0.754482	0.911236	0.875942	0.91658	0.923928	0.950503	0.935009	0.67693	0.800161	0.800567	0.867485	0.947136	0.840315	0.731051	0.819382	0.782498	0.827764	0.930459	0.77304	0.928525	0.746826	0.486604	0.854984	0.919061	0.282046	0.673481	0.861298	0.782278	0.79175	0.882491	0.855123	0.849797	0.867728	0.723311
cg06095790	0.944116	0.746022	0.937783	0.971638	0.970674	0.979301	0.968554	0.770722	0.818454	0.952068	0.930996	0.964166	0.951579	0.96363	0.880872	0.877478	0.96893	0.976945	0.969943	0.966682	0.946003	0.965759	0.620215	0.556143	0.586273	0.921423	0.934336	0.721303	0.797381	0.690198	0.620192	0.906808	0.944107	0.487631	0.966837	0.73341	0.493464	0.540289	0.863157	0.580336	0.717052	0.667606	0.68007	0.655894	0.934837	0.84928	0.761796	0.854068	0.560661
cg03639152	0.904333	0.949273	0.964489	0.963404	0.964142	0.967219	0.939218	0.924644	0.916029	0.928838	0.923171	0.958686	0.962956	0.827583	0.795423	0.950242	0.94786	0.941777	0.952612	0.964392	0.961262	0.944818	0.653314	0.646481	0.921122	0.918693	0.946737	0.861739	0.811373	0.923608	0.801474	0.858256	0.94849	0.839394	0.898441	0.388197	0.440286	0.740929	0.918547	0.505028	0.612563	0.883174	0.894613	0.638892	0.915434	0.906446	0.866066	0.67173	0.852241
cg06874216	0.900343	0.867882	0.835623	0.857297	0.893768	0.896092	0.643606	0.910725	0.921635	0.879082	0.554088	0.924558	0.87466	0.930024	0.7418	0.796367	0.90948	0.914515	0.887498	0.92394	0.91138	0.91955	0.690429	0.693865	0.882467	0.820385	0.879886	0.716513	0.857356	0.815518	0.831627	0.862191	0.859082	0.771727	0.799955	0.339769	0.410485	0.701979	0.910981	0.364044	0.36026	0.802539	0.882876	0.875249	0.439049	0.878426	0.715216	0.855626	0.818069
cg27275103	0.520473	0.926069	0.923954	0.842663	0.921378	0.957896	0.910723	0.936956	0.957487	0.896909	0.947906	0.937217	0.916282	0.770984	0.895165	0.936676	0.952733	0.954551	0.949291	0.945339	0.941919	0.96427	0.773078	0.18035	0.747534	0.858316	0.92904	0.919287	0.833706	0.57643	0.793141	0.902877	0.965887	0.919932	0.860682	0.0340896	0.80661	0.16277	0.903452	0.133342	0.332806	0.823357	0.928571	0.144947	0.941009	0.933238	0.939402	0.174497	0.850718
cg02750154	0.781445	0.321157	0.695818	0.832294	0.880108	0.705367	0.789661	0.552231	0.509461	0.584792	0.429071	0.882075	0.509108	0.725869	0.738301	0.579649	0.850655	0.883115	0.813991	0.85792	0.769274	0.755572	0.540947	0.488501	0.526293	0.741176	0.709924	0.581537	0.474955	0.47115	0.451551	0.645372	0.588764	0.447996	0.719695	0.342056	0.456627	0.4017	0.252443	0.413832	0.417765	0.446955	0.551067	0.46542	0.563119	0.546858	0.35786	0.759467	0.410509
cg15312358	0.906936	0.654841	0.795868	0.931047	0.962639	0.968473	0.969378	0.970254	0.906984	0.952922	0.609106	0.937943	0.817878	0.952791	0.811017	0.739342	0.954581	0.965992	0.972958	0.966038	0.966241	0.946398	0.601206	0.56041	0.620561	0.763244	0.831939	0.683728	0.662009	0.589006	0.436793	0.670697	0.921834	0.754541	0.834359	0.680861	0.440667	0.775074	0.923953	0.676229	0.443391	0.587773	0.781569	0.537693	0.847688	0.767941	0.60037	0.619987	0.46333
cg18862686	0.837698	0.766182	0.762217	0.826735	0.858765	0.836457	0.804888	0.881593	0.850734	0.835493	0.440839	0.873911	0.87125	0.899838	0.74939	0.769495	0.868727	0.838627	0.521709	0.877351	0.87573	0.871898	0.562881	0.620882	0.59933	0.741119	0.891204	0.676875	0.635276	0.725482	0.580211	0.703389	0.860857	0.72687	0.876753	0.393761	0.406075	0.616438	0.782645	0.64335	0.38374	0.584906	0.827249	0.41412	0.782816	0.7198	0.514109	0.791699	0.480223
cg06920888	0.935354	0.905714	0.944079	0.9327	0.925519	0.946719	0.957492	0.932598	0.937967	0.9227	0.763158	0.950276	0.944404	0.937001	0.849223	0.908225	0.962133	0.922259	0.929801	0.942865	0.936198	0.939295	0.761335	0.571594	0.815025	0.899543	0.958582	0.865959	0.821225	0.764501	0.838968	0.915717	0.928855	0.863118	0.948345	0.481844	0.39169	0.7495	0.947793	0.826514	0.743566	0.894701	0.922314	0.860866	0.906157	0.892415	0.930882	0.827613	0.916976
cg19179102	0.928572	0.933583	0.959419	0.911671	0.945485	0.945444	0.918335	0.937281	0.947265	0.944513	0.874439	0.955843	0.950275	0.950813	0.883123	0.878186	0.957188	0.922745	0.952442	0.924497	0.933957	0.940961	0.748079	0.706207	0.85526	0.89814	0.940632	0.920402	0.846885	0.72941	0.854703	0.896828	0.941832	0.792218	0.78498	0.321787	0.583924	0.64865	0.937137	0.709694	0.72371	0.859058	0.944026	0.582509	0.922354	0.910471	0.907666	0.768708	0.49958
cg09983981	0.854461	0.681144	0.954217	0.888559	0.91921	0.931732	0.929233	0.958006	0.860458	0.928838	0.625657	0.937921	0.871206	0.900201	0.760534	0.689371	0.95495	0.782075	0.954784	0.951034	0.911258	0.923632	0.648525	0.502959	0.567279	0.800117	0.844316	0.831074	0.650684	0.668305	0.508042	0.82833	0.819326	0.47753	0.912785	0.404709	0.420672	0.529923	0.727632	0.548287	0.464008	0.533979	0.631006	0.555148	0.753783	0.717809	0.700367	0.757352	0.550706
cg27531642	0.912091	0.845451	0.918877	0.894695	0.935249	0.937772	0.951661	0.951767	0.967182	0.954867	0.899567	0.951547	0.938185	0.932063	0.769413	0.857841	0.944892	0.948688	0.955658	0.93422	0.919107	0.94011	0.491027	0.575079	0.549756	0.89048	0.922836	0.857761	0.621648	0.81276	0.701296	0.92606	0.943076	0.688899	0.945557	0.419224	0.363757	0.365506	0.924864	0.339247	0.298721	0.735072	0.859179	0.576112	0.891913	0.788771	0.755302	0.706198	0.623057
cg01204683	0.939496	0.768142	0.952988	0.937923	0.946762	0.952599	0.944594	0.935301	0.932501	0.957562	0.839928	0.910377	0.952705	0.938416	0.882415	0.905617	0.946035	0.961117	0.916659	0.957511	0.948293	0.939463	0.615653	0.521848	0.688842	0.93206	0.954084	0.942208	0.746176	0.904669	0.772884	0.921078	0.928441	0.693212	0.954673	0.66653	0.393741	0.483183	0.915803	0.333151	0.370856	0.660056	0.91319	0.741415	0.924228	0.836678	0.84158	0.559933	0.670718
cg15658262	0.842766	0.660524	0.831969	0.928733	0.948348	0.942233	0.934993	0.92889	0.88269	0.902886	0.547291	0.698834	0.790538	0.924162	0.786031	0.400755	0.929863	0.934426	0.932732	0.933029	0.853119	0.911151	0.588097	0.540182	0.513174	0.867759	0.796115	0.702255	0.533681	0.627263	0.462577	0.662572	0.578233	0.715985	0.768902	0.330769	0.389003	0.601139	0.83281	0.442405	0.389315	0.524738	0.600705	0.484477	0.808585	0.604056	0.716697	0.404995	0.452065
cg26529877	0.727232	0.329273	0.842077	0.892524	0.89393	0.89336	0.7152	0.866108	0.6461	0.724324	0.53134	0.802162	0.494886	0.750759	0.637293	0.517059	0.8581	0.930344	0.610711	0.841925	0.654805	0.733172	0.507189	0.398074	0.196073	0.74045	0.494916	0.517134	0.442612	0.536768	0.510184	0.355971	0.367889	0.508158	0.568284	0.234052	0.301702	0.376727	0.461654	0.383208	0.366541	0.383505	0.494699	0.212083	0.737089	0.548712	0.329617	0.35946	0.462653
cg11948988	0.919069	0.930276	0.935148	0.930745	0.947479	0.98002	0.895966	0.95869	0.95651	0.931916	0.91184	0.954593	0.946731	0.955691	0.882252	0.938676	0.968004	0.970553	0.952497	0.959567	0.951255	0.964856	0.544646	0.737056	0.643146	0.855844	0.946217	0.865294	0.715805	0.710704	0.531413	0.936274	0.946928	0.868647	0.949547	0.700519	0.387356	0.409923	0.901426	0.55146	0.681683	0.763218	0.914667	0.379197	0.935678	0.764595	0.802389	0.874473	0.630321
cg06179303	0.678701	0.522726	0.805248	0.724648	0.846523	0.826099	0.889315	0.818537	0.788474	0.716387	0.558017	0.887274	0.758429	0.891731	0.681373	0.599763	0.820625	0.823099	0.810264	0.841999	0.633143	0.693829	0.564508	0.6123	0.68379	0.795484	0.767777	0.583921	0.493039	0.610562	0.436431	0.503856	0.82529	0.619306	0.762152	0.453281	0.521081	0.428714	0.816718	0.631802	0.384031	0.475656	0.795372	0.513148	0.720977	0.464772	0.52345	0.650576	0.414294
cg14312783	0.843681	0.652882	0.925448	0.920263	0.917731	0.939942	0.906912	0.938336	0.915111	0.9337	0.759532	0.894082	0.9209	0.925062	0.434435	0.818752	0.92433	0.911863	0.904402	0.891941	0.921885	0.92594	0.711683	0.498203	0.770164	0.878483	0.923674	0.851758	0.778318	0.884786	0.677095	0.853914	0.877075	0.853403	0.914756	0.664635	0.65799	0.817031	0.902482	0.799886	0.477792	0.725848	0.870051	0.743728	0.884289	0.7843	0.735292	0.7598	0.777146
cg00639517	0.957139	0.929694	0.228239	0.896332	0.954672	0.967267	0.930159	0.949141	0.975156	0.906524	0.94477	0.953312	0.94523	0.96229	0.928643	0.906443	0.952447	0.948322	0.931211	0.951713	0.94499	0.965698	0.873789	0.800365	0.913419	0.932827	0.932076	0.91755	0.906275	0.822689	0.939307	0.950411	0.956246	0.942738	0.956596	0.861283	0.831887	0.897951	0.946831	0.912653	0.902834	0.903671	0.943864	0.894287	0.948634	0.930309	0.930348	0.931169	0.527655
cg03748042	0.715415	0.666629	0.227188	0.350768	0.814083	0.768413	0.850387	0.88114	0.711795	0.806428	0.45021	0.865905	0.841542	0.864205	0.660869	0.64881	0.644124	0.826492	0.818354	0.829637	0.606258	0.774691	0.616019	0.402842	0.711114	0.737678	0.808217	0.512449	0.479027	0.567866	0.633681	0.450274	0.813504	0.565694	0.794725	0.421786	0.425395	0.578261	0.755382	0.380833	0.619924	0.443556	0.555351	0.427484	0.768656	0.646781	0.71242	0.369853	0.426487
cg23239690	0.809444	0.841403	0.208118	0.436741	0.908184	0.82425	0.898405	0.899186	0.884124	0.951971	0.645229	0.901628	0.901496	0.7226	0.720885	0.745664	0.922705	0.917531	0.895793	0.916847	0.900639	0.868439	0.612435	0.597222	0.737531	0.521611	0.918254	0.817078	0.53232	0.636485	0.62006	0.811961	0.881749	0.669257	0.78667	0.40345	0.401168	0.537471	0.86488	0.375222	0.340553	0.611208	0.625666	0.423843	0.818927	0.745511	0.788229	0.509319	0.547301
cg18778347	0.826145	0.722039	0.219999	0.591854	0.928536	0.919136	0.912352	0.904178	0.840262	0.9461	0.643037	0.930939	0.566244	0.924523	0.758082	0.356826	0.948074	0.92828	0.920248	0.930062	0.913465	0.928791	0.485823	0.40338	0.689356	0.846174	0.871403	0.569842	0.564573	0.484465	0.476758	0.689969	0.932147	0.794775	0.706903	0.514529	0.417027	0.427898	0.862941	0.346001	0.327669	0.512101	0.829477	0.404941	0.814373	0.694523	0.430715	0.459362	0.382843
cg04540870	0.707849	0.815168	0.191634	0.252708	0.868283	0.807313	0.928872	0.85606	0.865979	0.90894	0.669856	0.871439	0.912029	0.913115	0.804901	0.741403	0.490692	0.598506	0.861179	0.844883	0.857219	0.888253	0.579134	0.538188	0.755979	0.767126	0.878937	0.84594	0.763016	0.378763	0.631471	0.783797	0.852673	0.712432	0.868869	0.582782	0.336319	0.742151	0.900926	0.662576	0.650486	0.450729	0.847799	0.77349	0.806918	0.38016	0.357705	0.7712	0.287307
cg26279216	0.759017	0.82686	0.160355	0.26461	0.784575	0.751657	0.897312	0.839808	0.899502	0.920266	0.700962	0.849585	0.890204	0.925127	0.774794	0.699473	0.40206	0.476354	0.838835	0.764283	0.840018	0.752989	0.650756	0.667407	0.771062	0.747478	0.919951	0.779233	0.65967	0.416589	0.438632	0.81599	0.854921	0.86488	0.799831	0.666908	0.389084	0.53294	0.909159	0.756255	0.66131	0.737866	0.84449	0.735655	0.868863	0.854168	0.772935	0.871419	0.67035
cg02172216	0.924044	0.928357	0.936205	0.526018	0.935825	0.858492	0.535953	0.714559	0.953383	0.603938	0.886974	0.902959	0.806029	0.487387	0.690239	0.851279	0.768224	0.774257	0.683318	0.840386	0.954822	0.943777	0.879368	0.521727	0.893536	0.856131	0.925774	0.905267	0.764597	0.927872	0.950295	0.89919	0.943306	0.954096	0.932347	0.941849	0.899336	0.881672	0.886283	0.906175	0.887296	0.934952	0.886983	0.949506	0.941049	0.938526	0.94746	0.937577	0.92331
cg27429313	0.731879	0.434314	0.671251	0.689675	0.867307	0.759258	0.371197	0.484129	0.806332	0.626918	0.602908	0.752159	0.437906	0.738698	0.447996	0.519447	0.695951	0.804716	0.516922	0.460149	0.861611	0.715012	0.387251	0.309201	0.511313	0.663917	0.87218	0.756509	0.349142	0.52677	0.412392	0.311957	0.71317	0.300082	0.660285	0.184957	0.227658	0.542266	0.601811	0.222019	0.248118	0.324331	0.77622	0.298517	0.728223	0.599021	0.528404	0.220131	0.338175
cg11223735	0.454012	0.418049	0.275786	0.213185	0.444186	0.31143	0.629032	0.606414	0.475525	0.521524	0.30112	0.614615	0.518003	0.608112	0.479421	0.459419	0.528467	0.645128	0.392535	0.472253	0.384088	0.427107	0.350101	0.360114	0.508054	0.446276	0.594769	0.384555	0.379285	0.311446	0.264967	0.318417	0.510596	0.433988	0.44054	0.229198	0.259452	0.289239	0.584567	0.301327	0.305669	0.346815	0.60769	0.487742	0.496686	0.375254	0.450197	0.359379	0.276838
cg27483317	0.620706	0.622339	0.444287	0.431991	0.709867	0.629724	0.708986	0.63958	0.730703	0.696104	0.434536	0.745393	0.762849	0.824798	0.707465	0.602142	0.735688	0.76364	0.640199	0.689124	0.626842	0.668684	0.577918	0.542226	0.557394	0.583072	0.764757	0.691497	0.564094	0.590438	0.550063	0.619682	0.644876	0.6566	0.718021	0.57825	0.529773	0.56521	0.712384	0.582927	0.5856	0.588698	0.771033	0.540719	0.647457	0.610985	0.614674	0.581133	0.553712
cg09993319	0.59996	0.924314	0.947439	0.314461	0.499931	0.9628	0.682451	0.491508	0.955719	0.509516	0.404671	0.960981	0.0226587	0.0190947	0.0215667	0.0239572	0.526929	0.681093	0.0329584	0.0213082	0.944185	0.0268008	0.795993	0.0180748	0.958058	0.0189712	0.959442	0.825916	0.949825	0.0280246	0.223878	0.0246074	0.95568	0.716697	0.756705	0.0313745	0.0210336	0.0351308	0.891786	0.871327	0.932248	0.0194538	0.0240625	0.917555	0.0220324	0.103188	0.031115	0.0193703	0.738139
cg18128898	0.850992	0.719329	0.873332	0.841549	0.889606	0.887279	0.907385	0.890004	0.882025	0.892268	0.815854	0.919537	0.914307	0.915816	0.815984	0.762896	0.917065	0.899177	0.87619	0.903502	0.868035	0.892863	0.635073	0.573332	0.770022	0.706184	0.906605	0.76448	0.67443	0.595073	0.546611	0.846343	0.709246	0.829577	0.856222	0.650296	0.387489	0.831512	0.87402	0.45987	0.486336	0.765971	0.890914	0.39221	0.877784	0.818363	0.785863	0.845329	0.718519
cg06401999	0.491484	0.348219	0.670119	0.22231	0.672487	0.678182	0.497152	0.737161	0.417127	0.626314	0.37938	0.871121	0.421461	0.359926	0.524433	0.357052	0.500155	0.468727	0.692366	0.752775	0.476444	0.530485	0.445034	0.399531	0.419599	0.625648	0.448817	0.451172	0.33507	0.452611	0.289346	0.47987	0.696431	0.342336	0.448991	0.255828	0.287757	0.313242	0.510277	0.325318	0.287711	0.326353	0.598663	0.32993	0.514741	0.353797	0.488906	0.332868	0.294664
cg07554771	0.754674	0.505459	0.661543	0.929491	0.937164	0.941386	0.907382	0.938134	0.831141	0.920533	0.64589	0.799621	0.743072	0.624791	0.626311	0.592106	0.908824	0.925148	0.904634	0.923355	0.900294	0.847413	0.492737	0.453492	0.632239	0.676151	0.82112	0.568041	0.455021	0.630118	0.410847	0.763867	0.754255	0.643743	0.791185	0.304984	0.323318	0.540687	0.69601	0.416394	0.334192	0.592255	0.557808	0.413684	0.570419	0.563313	0.356369	0.372388	0.442078
cg11235543	0.581117	0.380083	0.536987	0.515312	0.615482	0.378033	0.627889	0.427837	0.305093	0.543666	0.361365	0.491466	0.818468	0.732768	0.547766	0.602377	0.426398	0.666632	0.566618	0.508074	0.563857	0.541029	0.515066	0.376587	0.474863	0.66273	0.572796	0.628401	0.391018	0.431861	0.367871	0.64064	0.628974	0.419545	0.629121	0.340018	0.372587	0.399506	0.403583	0.440823	0.360436	0.393739	0.438389	0.45424	0.46785	0.573483	0.514592	0.358131	0.323259
cg07933035	0.880581	0.877982	0.910396	0.911085	0.93066	0.929852	0.959853	0.94311	0.911832	0.942676	0.866229	0.920579	0.950146	0.941132	0.689607	0.891453	0.951749	0.928999	0.926562	0.944987	0.941975	0.961253	0.799267	0.83751	0.495289	0.913558	0.938141	0.695764	0.869945	0.913	0.34945	0.924129	0.933762	0.880951	0.919942	0.804637	0.251864	0.883996	0.925295	0.833374	0.768869	0.869865	0.831062	0.806948	0.905274	0.875001	0.762986	0.858722	0.816342
cg10744297	0.830348	0.793833	0.914083	0.891141	0.913844	0.910053	0.834945	0.915211	0.895598	0.848514	0.852495	0.92906	0.910454	0.765207	0.695706	0.843674	0.873831	0.914641	0.893419	0.902675	0.881935	0.921506	0.628239	0.757401	0.783615	0.902315	0.771311	0.816115	0.521795	0.845899	0.371253	0.868863	0.568472	0.791031	0.884582	0.419801	0.714036	0.668367	0.809597	0.708785	0.30504	0.511316	0.806744	0.313719	0.834402	0.86914	0.89463	0.798523	0.357429
cg07367735	0.710502	0.554294	0.934225	0.75829	0.922242	0.94767	0.963628	0.965675	0.903664	0.932016	0.637387	0.929028	0.853241	0.93547	0.722229	0.626091	0.929887	0.94796	0.95213	0.942613	0.903935	0.917552	0.402612	0.308675	0.481142	0.611026	0.845526	0.454623	0.455835	0.525091	0.333707	0.622695	0.73635	0.740091	0.774028	0.24526	0.28479	0.324468	0.815423	0.210973	0.265448	0.446739	0.784071	0.301686	0.831185	0.697807	0.383873	0.763226	0.637167
cg22785261	0.958733	0.959086	0.966689	0.971465	0.962554	0.981182	0.936093	0.972068	0.975619	0.960188	0.963944	0.973637	0.963188	0.950675	0.933061	0.948347	0.974936	0.968916	0.972644	0.969057	0.956584	0.963781	0.725665	0.898732	0.89892	0.980509	0.955365	0.941285	0.880112	0.959783	0.862365	0.853394	0.956107	0.908489	0.949876	0.685319	0.510231	0.939759	0.937624	0.90151	0.454716	0.732087	0.840748	0.422025	0.949055	0.965418	0.903063	0.930556	0.492431
cg27000233	0.57924	0.4044	0.719104	0.689145	0.835027	0.824227	0.846576	0.833759	0.740974	0.810176	0.451649	0.853382	0.786897	0.884724	0.67687	0.506308	0.838051	0.791148	0.788366	0.712808	0.814243	0.843782	0.527287	0.434671	0.51656	0.564016	0.794266	0.587915	0.42309	0.547457	0.419688	0.484818	0.475322	0.657843	0.71303	0.33781	0.363352	0.479068	0.726946	0.408833	0.348658	0.439911	0.539635	0.438903	0.725311	0.590367	0.456076	0.334623	0.50569
cg11621301	0.688829	0.608648	0.682873	0.670457	0.754636	0.762767	0.70909	0.662644	0.763303	0.729008	0.568714	0.846103	0.844659	0.871876	0.695683	0.680791	0.791171	0.741557	0.687544	0.776389	0.788712	0.797116	0.502431	0.519974	0.627719	0.692812	0.844005	0.624527	0.494938	0.538386	0.404853	0.671072	0.759685	0.724224	0.669558	0.498733	0.404713	0.57108	0.758652	0.39572	0.338625	0.465862	0.674417	0.634822	0.759511	0.697292	0.575721	0.754018	0.545969
cg23235067	0.822518	0.870277	0.926597	0.763005	0.928219	0.917471	0.940555	0.660471	0.889133	0.787084	0.761183	0.925232	0.848962	0.932194	0.819365	0.858944	0.922962	0.929801	0.930627	0.908472	0.884952	0.907082	0.49254	0.716151	0.803321	0.554752	0.952588	0.833704	0.795161	0.475394	0.711726	0.846141	0.892445	0.751799	0.86964	0.353604	0.567366	0.854315	0.919878	0.811815	0.652232	0.793782	0.587167	0.786909	0.888965	0.79458	0.73756	0.879894	0.358924
cg25145165	0.742673	0.613319	0.901651	0.904176	0.90953	0.934698	0.90929	0.934762	0.920358	0.912576	0.388907	0.896429	0.922822	0.939111	0.762147	0.599802	0.920241	0.941313	0.915634	0.940382	0.922471	0.903811	0.485698	0.434944	0.573772	0.733372	0.908683	0.653682	0.44904	0.534793	0.371054	0.716534	0.674739	0.712489	0.902866	0.27625	0.346006	0.416994	0.763926	0.320728	0.317909	0.440733	0.739431	0.381047	0.834975	0.676384	0.326226	0.636713	0.421598
cg05972792	0.835509	0.750247	0.892691	0.92348	0.900537	0.906867	0.914453	0.917616	0.914985	0.910603	0.765439	0.918724	0.923436	0.925964	0.795456	0.744273	0.923268	0.931435	0.895027	0.919232	0.922039	0.930227	0.554629	0.542797	0.748446	0.805571	0.931591	0.880763	0.688056	0.790572	0.470285	0.814241	0.914215	0.817786	0.893954	0.704675	0.614912	0.397289	0.883843	0.491895	0.545762	0.902117	0.865749	0.537471	0.883101	0.737594	0.689943	0.566332	0.738339
cg10502904	0.917383	0.902559	0.948237	0.954816	0.937855	0.949127	0.967942	0.927239	0.943316	0.901247	0.921405	0.937047	0.946069	0.939307	0.937236	0.923715	0.932514	0.942464	0.95538	0.957106	0.908262	0.952644	0.798436	0.93138	0.926068	0.951748	0.919615	0.915718	0.88279	0.869862	0.890493	0.9326	0.929855	0.942044	0.950362	0.714433	0.707846	0.92862	0.950304	0.835379	0.755896	0.904069	0.921011	0.898745	0.949811	0.939233	0.867955	0.914909	0.891617
cg19126889	0.892066	0.947844	0.945968	0.957515	0.960155	0.965019	0.95829	0.950916	0.929832	0.936325	0.90552	0.749061	0.906227	0.95664	0.866774	0.916257	0.947553	0.955477	0.949163	0.959238	0.968027	0.947691	0.641772	0.851743	0.817386	0.953401	0.953886	0.760966	0.833472	0.761796	0.823635	0.897265	0.946291	0.875922	0.92732	0.439078	0.612908	0.892541	0.940002	0.593619	0.662625	0.830476	0.901466	0.821595	0.934977	0.895982	0.943894	0.752748	0.822381
cg15986238	0.904357	0.958241	0.952181	0.967849	0.963765	0.97067	0.958499	0.967063	0.95457	0.930783	0.976856	0.965148	0.932662	0.964118	0.897943	0.941313	0.956138	0.968979	0.972083	0.958582	0.968979	0.978315	0.556646	0.887701	0.794095	0.966917	0.944341	0.766542	0.77671	0.812337	0.841828	0.949494	0.949073	0.914023	0.938644	0.402145	0.55851	0.917863	0.948701	0.742392	0.663879	0.793236	0.902086	0.75944	0.943991	0.932369	0.933138	0.862652	0.817845
[truncated: 47 more columns]

## Sheet: Figure3 B,C,D
Figure 3 (B,C,D) - B) Correlation of MGMT methylation with RNASeq C) Average Methylation of MGMT T2 vs T1&T3 D)Gene expression levels of MGMT T2 vs T1&T3
		Figure 3 B)				Figure 3 C)			Figure 3 D)
Sample Name		Methylation Subgroups	log2(RNA_Exp)	MGMT Median Sig Body Beta Values		Methylation Subgroups	Mean Sig Body Beta Value		Methylation Subgroups	log2(RNASeq)
ITNET_0673		T1	-0.677891	0.617974		T1_T3	0.624003		T1_T3	-0.677891
ICGC_0455		T1	3.09573	0.857954		T1_T3	0.842936		T1_T3	3.09573
ITNET_0087		T1	5.7917	0.90445		T1_T3	0.892168		T1_T3	5.7917
ICGC_0459		T1	4.79483	0.894311		T1_T3	0.839089		T1_T3	4.79483
ICGC_0440		T1	4.06977	0.870822		T1_T3	0.820486		T1_T3	4.06977
ITNET_0941		T1	3.81438	0.842447		T1_T3	0.777313		T1_T3	3.81438
ICGC_0434		T1	3.63642	0.887056		T1_T3	0.841557		T1_T3	3.63642
ITNET_0850		T1	4.24978	0.9098		T1_T3	0.842329		T1_T3	4.24978
ICGC_0452		T1	4.09803	0.878509		T1_T3	0.844622		T1_T3	4.09803
ICGC_0501		T2	2.09107	0.465495		T2	0.460775		T2	2.09107
ICGC_0435		T2	2.00415	0.829965		T2	0.761134		T2	2.00415
ICGC_0433		T2	2.02514	0.631531		T2	0.615043		T2	2.02514
ITNET_1308		T2	1.21997	0.519171		T2	0.501048		T2	1.21997
ITNET_0020		T2	1.63509	0.453007		T2	0.472443		T2	1.63509
ITNET_1265		T2	2.39936	0.659033		T2	0.616604		T2	2.39936
ITNET_1288		T2	2.59149	0.564771		T2	0.539849		T2	2.59149
ITNET_0797		T2	0.698272	0.277462		T2	0.285805		T2	0.698272
ITNET_1053		T2	2.04254	0.391849		T2	0.410464		T2	2.04254
ICGC_0497		T2	1.86472	0.753146		T2	0.689318		T2	1.86472
ICGC_0436		T2	1.73122	0.314435		T2	0.334359		T2	1.73122
ICGC_0498		T2	0.233219	0.401547		T2	0.421184		T2	0.233219
ITNET_1301		T2	2.5981	0.793572		T2	0.731575		T2	2.5981
ICGC_0428		T2	1.82149	0.683991		T2	0.617168		T2	1.82149
ICGC_0432		T2	0.0752972	0.472865		T2	0.494352		T2	0.0752972
ICGC_0492		T2	3.99143	0.89526		T2	0.870684		T2	3.99143
ITNET_1293		T2	4.71372	0.895256		T2	0.841157		T2	4.71372
ITNET_1050		T2	3.23954	0.849518		T2	0.798282		T2	3.23954
ITNET_1270		T3	3.22863	0.88526		T1_T3	0.809524		T1_T3	3.22863
ICGC_0447		T3	4.26549	0.891581		T1_T3	0.845154		T1_T3	4.26549
ICGC_0453		T3	3.82108	0.87769		T1_T3	0.814622		T1_T3	3.82108
ICGC_0449		T3	3.99526	0.909048		T1_T3	0.853732		T1_T3	3.99526
ICGC_0491		T3	3.10956	0.876065		T1_T3	0.827745		T1_T3	3.10956
ITNET_1273		T3	3.61499	0.901176		T1_T3	0.857437		T1_T3	3.61499
ITNET_1309		T3	4.38941	0.900264		T1_T3	0.844914		T1_T3	4.38941
ITNET_0681		T3	3.76501	0.685315		T1_T3	0.67358		T1_T3	3.76501
ITNET_0968		T3	3.25554	0.901975		T1_T3	0.878085		T1_T3	3.25554
ICGC_0500		T3	4.39053	0.908814		T1_T3	0.846214		T1_T3	4.39053
ICGC_0427		T3	3.60961	0.838382		T1_T3	0.805539		T1_T3	3.60961
ICGC_0441		T3	2.53939	0.816394		T1_T3	0.763833		T1_T3	2.53939
ICGC_0431		T3	4.35389	0.8998		T1_T3	0.866989		T1_T3	4.35389
ICGC_0443		T3	3.61578	0.790414		T1_T3	0.734093		T1_T3	3.61578
ICGC_0425		T3	2.60139	0.767412		T1_T3	0.720891		T1_T3	2.60139
ITNET_1286		T3	3.65341	0.880465		T1_T3	0.791365		T1_T3	3.65341
ICGC_0456		T3	1.84707	0.738353		T1_T3	0.700534		T1_T3	1.84707
ICGC_0489		T3	3.00572	0.796993		T1_T3	0.75878		T1_T3	3.00572
ICGC_0438		T3	3.33977	0.864478		T1_T3	0.809548		T1_T3	3.33977
ITNET_1000		T3	1.97562	0.261171		T1_T3	0.31693		T1_T3	1.97562
